# Supplementary material for: Weighted Co-Expression Network Analysis Identifies RNF181 as a Causal Gene of Coronary Artery Disease
Source: Front Genet. 2022 Feb 10;12:818813. doi: 10.3389/fgene.2021.818813 (PMC8867041; doi:10.3389/fgene.2021.818813)
Supplement: Supplementary file 1 [file Table2.XLSX]

## Sheet: KEGG
Category	Term	Count	%	PValue	Genes	List Total	Pop Hits	Pop Total	Fold Enrichment	Bonferroni	Benjamini	FDR
KEGG_PATHWAY	hsa01100:Metabolic pathways	241	9.30502	4.54828e-06	326625:: 9061:: 1340:: 471:: 51082:: 231:: 2548:: 1337:: 353:: 51084:: 56898:: 4729:: 56894:: 27089:: 4720:: 4724:: 4725:: 155066:: 4726:: 1339:: 10654:: 374378:: 4860:: 1352:: 1593:: 1351:: 1350:: 3098:: 54480:: 1349:: 1345:: 4731:: 197258:: 10423:: 5162:: 64850:: 11282:: 29922:: 29926:: 5281:: 132:: 115024:: 5831:: 55229:: 374291:: 30:: 31:: 8309:: 5730:: 7357:: 130589:: 8560:: 10768:: 3422:: 2…	1059	1219	6879	1.28423	0.00128634	0.00018388	0.000177383
KEGG_PATHWAY	hsa03010:Ribosome	98	3.78378	1.35856e-49	6230:: 6232:: 6233:: 9349:: 65003:: 6235:: 65005:: 65008:: 6191:: 6193:: 51081:: 6192:: 6194:: 51121:: 6227:: 6229:: 6228:: 11222:: 11224:: 200916:: 6122:: 6124:: 25873:: 63875:: 64963:: 64965:: 55052:: 51373:: 219927:: 3921:: 4736:: 6133:: 6132:: 6135:: 6137:: 6136:: 51263:: 29088:: 51023:: 51264:: 6128:: 6129:: 6142:: 6144:: 6143:: 6146:: 64981:: 6147:: 64983:: 63931:: 124995:: 29093:: 6138:: 5…	1059	136	6879	4.68076	3.84472e-47	3.84472e-47	3.70887e-47
KEGG_PATHWAY	hsa05016:Huntington's disease	66	2.54826	9.26489e-11	4694:: 4695:: 4696:: 1340:: 1337:: 10975:: 4729:: 126328:: 1211:: 27089:: 55967:: 4720:: 4724:: 4725:: 1537:: 1339:: 4726:: 90993:: 5432:: 1351:: 1350:: 1349:: 1347:: 1346:: 1345:: 29796:: 4697:: 4731:: 56901:: 10105:: 7384:: 9167:: 7386:: 5441:: 7388:: 292:: 7381:: 4705:: 84701:: 4706:: 4707:: 4708:: 4709:: 5436:: 7417:: 7416:: 374291:: 5438:: 5439:: 4702:: 9519:: 54539:: 1175:: 1327:: 4716:: 47…	1059	192	6879	2.23291	2.62196e-08	5.24393e-09	5.05863e-09
KEGG_PATHWAY	hsa05012:Parkinson's disease	61	2.35521	7.29725e-15	4694:: 4695:: 4696:: 1340:: 1337:: 10975:: 4729:: 126328:: 27089:: 55967:: 4720:: 4724:: 4725:: 1537:: 1339:: 4726:: 7332:: 1351:: 1350:: 1349:: 1347:: 1346:: 118424:: 1345:: 29796:: 4697:: 4731:: 56901:: 11315:: 10105:: 9246:: 7384:: 9167:: 7386:: 7388:: 292:: 27429:: 7381:: 4705:: 84701:: 4706:: 4707:: 4708:: 4709:: 7417:: 7416:: 374291:: 4702:: 54539:: 7314:: 1327:: 4716:: 4717:: 4718:: 51079:…	1059	142	6879	2.79043	2.07367e-12	6.88374e-13	6.6405e-13
KEGG_PATHWAY	hsa04932:Non-alcoholic fatty liver disease (NAFLD)	60	2.3166	7.60939e-13	4694:: 4695:: 4696:: 1340:: 1337:: 10975:: 4729:: 126328:: 27089:: 55967:: 4720:: 637:: 6945:: 4724:: 4725:: 1537:: 1339:: 4726:: 8660:: 1351:: 1350:: 1349:: 1347:: 1346:: 1345:: 29796:: 79602:: 4697:: 4731:: 56901:: 7384:: 9167:: 7386:: 6256:: 7388:: 5565:: 7381:: 4705:: 84701:: 4706:: 4707:: 4708:: 4709:: 374291:: 4702:: 5879:: 54539:: 5296:: 1327:: 4716:: 4717:: 4718:: 468:: 51079:: 4710:: 471…	1059	151	6879	2.58109	2.15348e-10	5.38364e-11	5.19341e-11
KEGG_PATHWAY	hsa00190:Oxidative phosphorylation	59	2.27799	3.72435e-15	4694:: 5464:: 4695:: 4696:: 1340:: 1337:: 10975:: 4729:: 126328:: 27089:: 55967:: 4720:: 4724:: 155066:: 4725:: 1537:: 1339:: 4726:: 9114:: 1352:: 1351:: 1350:: 9550:: 1349:: 1347:: 1346:: 1345:: 29796:: 4697:: 4731:: 529:: 56901:: 7384:: 9167:: 7386:: 7388:: 7381:: 4705:: 84701:: 4706:: 4707:: 4708:: 4709:: 533:: 27068:: 374291:: 4702:: 54539:: 9296:: 1327:: 4716:: 4717:: 4718:: 51079:: 4710:: 4…	1059	133	6879	2.88157	1.06826e-12	5.26995e-13	5.08374e-13
KEGG_PATHWAY	hsa05010:Alzheimer's disease	56	2.16216	1.05092e-08	4694:: 4695:: 4696:: 1340:: 1020:: 1337:: 10975:: 4729:: 126328:: 27089:: 55967:: 4720:: 637:: 4724:: 4725:: 1537:: 1339:: 4726:: 1351:: 1350:: 1349:: 1347:: 1346:: 1345:: 29796:: 4697:: 801:: 4731:: 56901:: 7384:: 9167:: 7386:: 7388:: 7381:: 4705:: 84701:: 4706:: 4707:: 4708:: 4709:: 374291:: 4702:: 54539:: 5532:: 1327:: 4716:: 4717:: 4718:: 51079:: 348:: 824:: 4710:: 4712:: 1329:: 4714:: 4715	1059	168	6879	2.16525	2.97409e-06	4.95682e-07	4.78166e-07
KEGG_PATHWAY	hsa01130:Biosynthesis of antibiotics	52	2.00772	0.0005252	7167:: 9986:: 9104:: 5223:: 6675:: 9061:: 471:: 275:: 158:: 2224:: 435:: 2222:: 1892:: 8802:: 102157402:: 5198:: 3098:: 10826:: 445:: 203:: 205:: 847:: 2639:: 5162:: 8277:: 22934:: 50808:: 113675:: 23463:: 29922:: 1431:: 217:: 5236:: 5831:: 6888:: 30:: 9453:: 5213:: 130589:: 26227:: 3032:: 2339:: 10327:: 10449:: 223:: 10606:: 3422:: 226:: 4830:: 7108:: 4833:: 10201	1059	212	6879	1.5933	0.138147	0.013512	0.0130345
KEGG_PATHWAY	hsa03013:RNA transport	43	1.66023	0.00115832	50628:: 138716:: 7341:: 8893:: 8894:: 8891:: 8892:: 6396:: 25929:: 10073:: 10250:: 29107:: 26019:: 8890:: 387082:: 1975:: 1974:: 1973:: 79897:: 51367:: 8668:: 1915:: 9939:: 10775:: 8666:: 8667:: 8664:: 10284:: 9775:: 8665:: 11097:: 5411:: 79760:: 8480:: 79023:: 23191:: 1983:: 79902:: 7329:: 5901:: 3646:: 10248:: 1207	1059	172	6879	1.62394	0.279634	0.0273171	0.0263519
KEGG_PATHWAY	hsa00230:Purine metabolism	43	1.66023	0.00186716	5441:: 50808:: 9061:: 29922:: 2272:: 471:: 51082:: 132:: 3615:: 3614:: 353:: 56953:: 158:: 115024:: 115:: 5236:: 5138:: 5436:: 318:: 1716:: 5438:: 87178:: 102157402:: 5439:: 84284:: 5198:: 4881:: 5432:: 4860:: 124583:: 374659:: 51292:: 3704:: 51251:: 10606:: 203:: 205:: 4830:: 54107:: 5425:: 4833:: 10201:: 196883	1059	176	6879	1.58703	0.410747	0.0406466	0.0392103
KEGG_PATHWAY	hsa03040:Spliceosome	39	1.50579	6.6649e-05	51639:: 25949:: 22938:: 6632:: 8896:: 6631:: 10907:: 57461:: 56259:: 84844:: 51340:: 10450:: 51645:: 8449:: 9939:: 6627:: 6626:: 51503:: 6629:: 6628:: 51729:: 10084:: 10262:: 9775:: 153527:: 27339:: 51690:: 26121:: 83443:: 6634:: 10286:: 84991:: 6633:: 11157:: 57819:: 6636:: 6635:: 10465:: 6637	1059	133	6879	1.90477	0.0186855	0.00209574	0.00202169
KEGG_PATHWAY	hsa04141:Protein processing in endoplasmic reticulum	34	1.31274	0.0829848	64374:: 6396:: 7323:: 7322:: 7325:: 10273:: 7324:: 64215:: 23640:: 27248:: 573:: 23480:: 56893:: 1650:: 10134:: 9978:: 6748:: 10477:: 10952:: 51726:: 26270:: 9632:: 6500:: 91445:: 10525:: 118424:: 468:: 3301:: 79748:: 5886:: 824:: 54788:: 10961:: 1649	1059	169	6879	1.30684	1	1	0.968085
KEGG_PATHWAY	hsa04142:Lysosome	30	1.1583	0.0083243	2990:: 175:: 1514:: 2548:: 1513:: 1777:: 1512:: 3916:: 2720:: 533:: 1211:: 4126:: 1519:: 8905:: 5538:: 53:: 285362:: 9114:: 8722:: 8546:: 1176:: 3074:: 51172:: 26088:: 1520:: 1201:: 1200:: 967:: 2717:: 3988	1059	121	6879	1.61052	0.90611	0.16827	0.162324
KEGG_PATHWAY	hsa04260:Cardiac muscle contraction	26	1.00386	8.04796e-05	7384:: 9167:: 7386:: 7168:: 7388:: 1340:: 7381:: 84701:: 10975:: 1337:: 27089:: 70:: 4624:: 1537:: 1339:: 7134:: 1351:: 1350:: 483:: 1349:: 1327:: 1347:: 1346:: 1345:: 29796:: 1329	1059	75	6879	2.25186	0.0225192	0.00227757	0.00219709
KEGG_PATHWAY	hsa03050:Proteasome	19	0.733591	3.83112e-05	9861:: 5682:: 5693:: 5683:: 5694:: 5696:: 5686:: 51371:: 5707:: 5708:: 5698:: 5720:: 5699:: 5710:: 5688:: 5700:: 5689:: 10213:: 5714	1059	44	6879	2.80498	0.0107837	0.00135526	0.00130737
KEGG_PATHWAY	hsa03420:Nucleotide excision repair	15	0.579151	0.00900949	404672:: 4331:: 2067:: 1022:: 2071:: 1069:: 2068:: 6117:: 5886:: 6119:: 5425:: 54107:: 902:: 9978:: 7508	1059	47	6879	2.07311	0.922791	0.169979	0.163973
KEGG_PATHWAY	hsa03022:Basal transcription factors	13	0.501931	0.035356	404672:: 6883:: 9569:: 4331:: 1022:: 2071:: 2068:: 6878:: 902:: 2959:: 2958:: 2969:: 9519	1059	45	6879	1.87655	0.999962	0.547763	0.528408
KEGG_PATHWAY	hsa00480:Glutathione metabolism	13	0.501931	0.0822547	373156:: 9446:: 51060:: 2944:: 2878:: 2941:: 51056:: 79017:: 4257:: 4258:: 2937:: 2947:: 2946	1059	51	6879	1.65578	1	1	0.968085
KEGG_PATHWAY	hsa05110:Vibrio cholerae infection	13	0.501931	0.0926939	9114:: 9296:: 9550:: 2778:: 23480:: 115:: 533:: 3784:: 5567:: 529:: 11015:: 10952:: 155066	1059	52	6879	1.62394	1	1	0.968085
KEGG_PATHWAY	hsa00280:Valine:: leucine and isoleucine degradation	12	0.46332	0.0965403	10449:: 223:: 65985:: 27034:: 1892:: 217:: 3155:: 84693:: 549:: 3032:: 30:: 4329	1059	47	6879	1.65849	1	1	0.968085
KEGG_PATHWAY	hsa03060:Protein export	9	0.34749	0.0173838	83943:: 23480:: 28972:: 90701:: 5018:: 23478:: 6728:: 10952:: 6727	1059	23	6879	2.54182	0.993007	0.289388	0.279163
KEGG_PATHWAY	hsa00030:Pentose phosphate pathway	9	0.34749	0.0658289	8277:: 22934:: 9104:: 226:: 5213:: 5236:: 64080:: 6888:: 51071	1059	29	6879	2.01592	1	0.931479	0.898564
KEGG_PATHWAY	hsa00052:Galactose metabolism	9	0.34749	0.0781924	2548:: 231:: 2720:: 92579:: 5213:: 5236:: 130589:: 3098:: 2717	1059	30	6879	1.94873	1	1	0.968085
KEGG_PATHWAY	hsa00511:Other glycan degradation	8	0.30888	0.013402	2720:: 64772:: 4126:: 2519:: 23324:: 3074:: 2517:: 175	1059	18	6879	2.887	0.978038	0.237048	0.228672
KEGG_PATHWAY	hsa00920:Sulfur metabolism	5	0.19305	0.0367756	7263:: 23474:: 9061:: 6821:: 4357	1059	9	6879	3.60875	0.999975	0.547763	0.528408

## Sheet: GO-BP
Category	Term	Count	%	PValue	Genes	List Total	Pop Hits	Pop Total	Fold Enrichment	Bonferroni	Benjamini	FDR
GOTERM_BP_DIRECT	GO:0006413~translational initiation	87	3.35907	1.91183e-40	8893:: 6230:: 6152:: 8894:: 6155:: 8891:: 6232:: 8892:: 6157:: 9349:: 6156:: 6233:: 6159:: 6235:: 2197:: 6191:: 23521:: 6193:: 6192:: 8890:: 6194:: 1975:: 1974:: 1973:: 51121:: 6227:: 6229:: 6228:: 11224:: 6164:: 6122:: 6168:: 6201:: 8666:: 6124:: 3692:: 6167:: 8667:: 6203:: 8664:: 6169:: 8665:: 25873:: 27335:: 6160:: 6161:: 10987:: 1983:: 3646:: 3921:: 4736:: 6175:: 6210:: 9045:: 6133:: 6176:: 6…	2312	137	16792	4.61225	9.22457e-37	6.78395e-37	6.71646e-37
GOTERM_BP_DIRECT	GO:0006412~translation	123	4.74903	2.812e-40	6230:: 6232:: 6233:: 9349:: 65003:: 6235:: 65005:: 65008:: 6191:: 6193:: 51081:: 6192:: 6194:: 115286:: 51121:: 6227:: 6229:: 6228:: 11222:: 11224:: 51649:: 200916:: 6122:: 6124:: 25873:: 63875:: 64963:: 79085:: 64965:: 55052:: 51373:: 51650:: 284723:: 84275:: 219927:: 3921:: 4736:: 6133:: 6132:: 6135:: 6137:: 6136:: 64975:: 29088:: 51023:: 51264:: 6128:: 78988:: 6129:: 23438:: 6142:: 7351:: 6144…	2312	253	16792	3.53101	1.35679e-36	6.78395e-37	6.71646e-37
GOTERM_BP_DIRECT	GO:0006614~SRP-dependent cotranslational protein targeting to membrane	67	2.58687	7.32557e-36	6230:: 6152:: 6155:: 6232:: 6157:: 9349:: 6156:: 6233:: 6159:: 6235:: 2197:: 6191:: 23521:: 6193:: 6192:: 6194:: 51121:: 6227:: 6229:: 6228:: 11224:: 6164:: 6122:: 6168:: 6201:: 6124:: 6167:: 6203:: 6169:: 25873:: 6160:: 6161:: 3921:: 4736:: 6175:: 6210:: 9045:: 6133:: 6176:: 6132:: 6135:: 6137:: 6136:: 6171:: 6170:: 6128:: 6204:: 6206:: 6129:: 6209:: 6208:: 6728:: 6727:: 6142:: 6144:: 6187:: 614…	2312	94	16792	5.1768	3.53459e-32	1.1782e-32	1.16647e-32
GOTERM_BP_DIRECT	GO:0006364~rRNA processing	103	3.97683	2.65028e-33	6230:: 9221:: 6232:: 6233:: 9349:: 11340:: 6235:: 6191:: 6193:: 6192:: 6194:: 54512:: 79897:: 51121:: 6227:: 6229:: 92856:: 6228:: 11224:: 1736:: 10775:: 5393:: 404672:: 6122:: 22803:: 6124:: 79080:: 25873:: 5303:: 5822:: 3921:: 4736:: 6133:: 6132:: 6135:: 6137:: 6136:: 6128:: 10199:: 6129:: 6142:: 6144:: 6143:: 6146:: 9775:: 6147:: 22984:: 6138:: 50628:: 6152:: 6155:: 6157:: 6156:: 6159:: 2197::…	2312	214	16792	3.49573	1.27876e-29	3.19689e-30	3.16509e-30
GOTERM_BP_DIRECT	GO:0019083~viral transcription	69	2.66409	6.00983e-31	6230:: 6152:: 6155:: 6232:: 6157:: 9349:: 6156:: 6233:: 6159:: 6235:: 2197:: 6191:: 23521:: 6193:: 6192:: 6194:: 51121:: 6227:: 6229:: 6228:: 11224:: 6164:: 6122:: 6168:: 6201:: 6124:: 6167:: 6203:: 6169:: 25873:: 6160:: 6161:: 3921:: 4736:: 6175:: 6210:: 9045:: 6133:: 6176:: 6132:: 6135:: 6137:: 6136:: 6171:: 6170:: 6128:: 6204:: 6206:: 6129:: 6209:: 6208:: 6142:: 6144:: 6187:: 6143:: 6146:: 622…	2312	112	16792	4.47451	2.89974e-27	5.79949e-28	5.7418e-28
GOTERM_BP_DIRECT	GO:0000184~nuclear-transcribed mRNA catabolic process:: nonsense-mediated decay	71	2.74131	1.34861e-30	6230:: 6152:: 6155:: 6232:: 6157:: 9349:: 6156:: 6233:: 6159:: 6235:: 2197:: 6191:: 23521:: 6193:: 6192:: 6194:: 2107:: 51121:: 6227:: 6229:: 6228:: 9939:: 11224:: 6164:: 6122:: 6168:: 6201:: 6124:: 6167:: 6203:: 6169:: 25873:: 6160:: 6161:: 3646:: 3921:: 4736:: 6175:: 6210:: 9045:: 6133:: 6176:: 6132:: 6135:: 6137:: 6136:: 55181:: 6171:: 6170:: 26019:: 6128:: 6204:: 6206:: 6129:: 6209:: 6208:: 6…	2312	119	16792	4.33337	6.50705e-27	1.08451e-27	1.07372e-27
GOTERM_BP_DIRECT	GO:0070125~mitochondrial translational elongation	52	2.00772	3.23978e-23	65003:: 65005:: 65008:: 51081:: 6150:: 65080:: 51642:: 54998:: 11222:: 128308:: 51649:: 9553:: 92259:: 63875:: 64963:: 64965:: 55052:: 51373:: 51650:: 60488:: 219927:: 29074:: 56945:: 28998:: 64975:: 64976:: 64978:: 28957:: 23107:: 64928:: 29088:: 57129:: 51263:: 51023:: 51264:: 84545:: 122704:: 64981:: 10240:: 64983:: 63931:: 54460:: 6183:: 51073:: 118487:: 740:: 124995:: 54148:: 116541:: 29093:…	2312	85	16792	4.44323	1.56319e-19	2.23313e-20	2.21092e-20
GOTERM_BP_DIRECT	GO:0070126~mitochondrial translational termination	52	2.00772	6.88375e-23	65003:: 65005:: 65008:: 51081:: 6150:: 65080:: 51642:: 54998:: 11222:: 128308:: 51649:: 9553:: 92259:: 63875:: 64963:: 64965:: 55052:: 51373:: 51650:: 60488:: 219927:: 29074:: 56945:: 28998:: 64975:: 64976:: 64978:: 28957:: 23107:: 64928:: 29088:: 57129:: 51263:: 51023:: 51264:: 84545:: 122704:: 64981:: 10240:: 64983:: 63931:: 54460:: 6183:: 51073:: 118487:: 740:: 124995:: 54148:: 116541:: 29093:…	2312	86	16792	4.39157	3.32141e-19	4.15176e-20	4.11046e-20
GOTERM_BP_DIRECT	GO:0032981~mitochondrial respiratory chain complex I assembly	34	1.31274	3.84561e-13	4694:: 4695:: 4696:: 79133:: 4705:: 4706:: 4707:: 4729:: 4708:: 126328:: 4709:: 55863:: 55967:: 4720:: 5018:: 374291:: 617:: 4702:: 4724:: 4725:: 54539:: 4726:: 25915:: 91942:: 4716:: 4717:: 4718:: 55572:: 51079:: 4731:: 4710:: 4712:: 4714:: 4715	2312	63	16792	3.9197	1.8556e-09	2.06168e-10	2.04117e-10
GOTERM_BP_DIRECT	GO:0006120~mitochondrial electron transport:: NADH to ubiquinone	28	1.08108	1.09821e-11	4694:: 4695:: 4696:: 4705:: 4706:: 4707:: 4729:: 4708:: 126328:: 4709:: 55967:: 4720:: 374291:: 4702:: 4724:: 4725:: 54539:: 4726:: 4716:: 4717:: 4718:: 51079:: 4697:: 4731:: 4710:: 4712:: 4714:: 4715	2312	49	16792	4.15027	5.29887e-08	5.29888e-09	5.24617e-09
GOTERM_BP_DIRECT	GO:0006626~protein targeting to mitochondrion	21	0.810811	1.09925e-09	26519:: 4580:: 100287932:: 9049:: 26521:: 131118:: 26515:: 26517:: 10953:: 130916:: 401505:: 26520:: 51024:: 10440:: 9804:: 5138:: 10651:: 637:: 10452:: 706:: 56947	2312	34	16792	4.48596	5.30388e-06	4.82172e-07	4.77376e-07
GOTERM_BP_DIRECT	GO:0002181~cytoplasmic translation	17	0.656371	9.3818e-09	6175:: 200916:: 6133:: 6176:: 6132:: 6146:: 6159:: 25873:: 285855:: 6160:: 1975:: 24140:: 51121:: 6128:: 7458:: 6138:: 6129	2312	25	16792	4.93882	4.52661e-05	3.77226e-06	3.73474e-06
GOTERM_BP_DIRECT	GO:0016236~macroautophagy	31	1.19691	2.44792e-08	8655:: 6233:: 5565:: 389541:: 28956:: 9140:: 401505:: 51001:: 57521:: 60673:: 55004:: 81631:: 7316:: 53349:: 10670:: 10452:: 10133:: 7416:: 11345:: 7311:: 7314:: 64422:: 22863:: 23192:: 26100:: 1201:: 84557:: 9804:: 58528:: 10542:: 11337	2312	76	16792	2.96253	0.000118105	9.08556e-06	8.99518e-06
GOTERM_BP_DIRECT	GO:0043488~regulation of mRNA stability	37	1.42857	4.38759e-08	9861:: 5682:: 5683:: 6233:: 11340:: 5686:: 57060:: 1994:: 54512:: 51441:: 26135:: 5698:: 56915:: 7316:: 5699:: 5710:: 10213:: 5714:: 5715:: 5716:: 5393:: 5693:: 5694:: 7311:: 5696:: 7314:: 23016:: 55795:: 5707:: 5708:: 5720:: 328:: 5688:: 5700:: 5689:: 6418:: 7529	2312	103	16792	2.60903	0.000211679	1.51215e-05	1.49711e-05
GOTERM_BP_DIRECT	GO:0051436~negative regulation of ubiquitin-protein ligase activity involved in mitotic cell cycle	29	1.11969	7.28853e-08	9861:: 5682:: 5683:: 6233:: 25906:: 7324:: 5686:: 5698:: 7316:: 5699:: 5710:: 10213:: 5714:: 5715:: 5716:: 51529:: 5693:: 5694:: 7311:: 5696:: 7314:: 5707:: 246184:: 5708:: 5720:: 51434:: 5688:: 5700:: 5689	2312	71	16792	2.96657	0.00035161	2.34448e-05	2.32115e-05
GOTERM_BP_DIRECT	GO:0051437~positive regulation of ubiquitin-protein ligase activity involved in regulation of mitotic cell cycle transition	30	1.1583	1.00498e-07	9861:: 5682:: 5683:: 6233:: 25906:: 7324:: 5686:: 5698:: 7316:: 5699:: 5710:: 10213:: 5714:: 5715:: 5716:: 51529:: 5693:: 5694:: 7311:: 5696:: 7314:: 6500:: 5707:: 246184:: 5708:: 5720:: 51434:: 5688:: 5700:: 5689	2312	76	16792	2.86696	0.000484783	3.03063e-05	3.00048e-05
GOTERM_BP_DIRECT	GO:0000398~mRNA splicing:: via spliceosome	61	2.35521	1.21121e-07	51639:: 53938:: 25949:: 6632:: 10250:: 8896:: 6631:: 59286:: 57461:: 56259:: 84844:: 55760:: 10978:: 11066:: 10450:: 4841:: 51645:: 8449:: 11189:: 9939:: 6627:: 6626:: 10212:: 6629:: 6628:: 10262:: 5432:: 79760:: 27339:: 51690:: 26121:: 24144:: 6634:: 6633:: 11157:: 6636:: 6635:: 6638:: 10465:: 6637:: 5441:: 25929:: 22938:: 10907:: 3189:: 51340:: 1994:: 85437:: 5436:: 5438:: 51503:: 5439:: 9775::…	2312	222	16792	1.99568	0.000584238	3.4377e-05	3.4035e-05
GOTERM_BP_DIRECT	GO:1902600~hydrogen ion transmembrane transport	26	1.00386	1.49302e-07	7384:: 9167:: 7386:: 7388:: 1340:: 7381:: 84701:: 10975:: 1337:: 27089:: 10479:: 1339:: 1352:: 1351:: 1350:: 9550:: 1349:: 1327:: 1347:: 1346:: 1345:: 388753:: 29796:: 4697:: 6834:: 56901	2312	61	16792	3.09569	0.000720124	4.00213e-05	3.96232e-05
GOTERM_BP_DIRECT	GO:0006283~transcription-coupled nucleotide-excision repair	29	1.11969	2.04595e-07	5441:: 6233:: 4331:: 8533:: 1022:: 57461:: 2071:: 2068:: 7316:: 10450:: 5436:: 91603:: 7515:: 9978:: 5438:: 5439:: 404672:: 7311:: 7314:: 5432:: 2067:: 27339:: 3150:: 10987:: 10920:: 6117:: 6119:: 5425:: 902	2312	74	16792	2.8463	0.000986682	5.19563e-05	5.14394e-05
GOTERM_BP_DIRECT	GO:0032543~mitochondrial translation	19	0.733591	2.2345e-07	23438:: 3035:: 64963:: 51081:: 54460:: 6150:: 6183:: 118487:: 130916:: 57129:: 51373:: 124995:: 51023:: 51001:: 23395:: 78988:: 51116:: 54948:: 84273	2312	36	16792	3.83324	0.00107757	5.39074e-05	5.33711e-05
GOTERM_BP_DIRECT	GO:0031145~anaphase-promoting complex-dependent catabolic process	30	1.1583	2.66451e-07	9861:: 5682:: 5683:: 6233:: 25906:: 7324:: 5686:: 5698:: 7316:: 5699:: 5710:: 10213:: 5714:: 5715:: 5716:: 51529:: 5693:: 5694:: 7311:: 5696:: 7314:: 27338:: 5707:: 246184:: 5708:: 5720:: 51434:: 5688:: 5700:: 5689	2312	79	16792	2.75809	0.0012848	6.04396e-05	5.98383e-05
GOTERM_BP_DIRECT	GO:0060071~Wnt signaling pathway:: planar cell polarity pathway	33	1.27413	2.75579e-07	9861:: 5682:: 5683:: 6233:: 5686:: 128272:: 5698:: 7316:: 5699:: 5710:: 5216:: 10213:: 50855:: 5714:: 5879:: 5715:: 1856:: 5716:: 5693:: 115908:: 5694:: 7311:: 5696:: 7314:: 8324:: 1175:: 5707:: 5708:: 5720:: 84133:: 5688:: 5700:: 5689	2312	92	16792	2.6052	0.00132879	6.04396e-05	5.98383e-05
GOTERM_BP_DIRECT	GO:0006521~regulation of cellular amino acid metabolic process	22	0.849421	1.33641e-06	9861:: 5682:: 5693:: 5683:: 5694:: 5696:: 5686:: 4947:: 5707:: 5708:: 5698:: 5720:: 5699:: 5710:: 5688:: 5700:: 5689:: 10213:: 5714:: 5715:: 4946:: 5716	2312	51	16792	3.13305	0.00642745	0.000280356	0.000277567
GOTERM_BP_DIRECT	GO:0006123~mitochondrial electron transport:: cytochrome c to oxygen	13	0.501931	1.93029e-06	9167:: 1352:: 1351:: 1340:: 1350:: 1349:: 1327:: 1337:: 84701:: 1345:: 4697:: 1329:: 1339	2312	20	16792	4.72093	0.00927042	0.000388069	0.000384208
GOTERM_BP_DIRECT	GO:0038061~NIK/NF-kappaB signaling	25	0.965251	3.40583e-06	9861:: 5682:: 5683:: 6233:: 5686:: 5698:: 7316:: 5699:: 5710:: 10213:: 5714:: 5715:: 5716:: 5693:: 5694:: 7311:: 5696:: 7314:: 6500:: 5707:: 5708:: 5720:: 5688:: 5700:: 5689	2312	66	16792	2.75113	0.0162989	0.000657326	0.000650787
GOTERM_BP_DIRECT	GO:0002223~stimulatory C-type lectin receptor signaling pathway	33	1.27413	7.2214e-06	9861:: 5682:: 5683:: 6233:: 7322:: 5686:: 3385:: 3384:: 2207:: 5698:: 7316:: 5699:: 5710:: 10213:: 5714:: 5715:: 5716:: 5693:: 7334:: 5694:: 7311:: 5696:: 7314:: 6500:: 5707:: 5708:: 2534:: 5720:: 8517:: 5688:: 5567:: 5700:: 5689	2312	105	16792	2.28265	0.0342433	0.00134012	0.00132679
GOTERM_BP_DIRECT	GO:0006418~tRNA aminoacylation for protein translation	18	0.694981	8.12595e-06	23438:: 9521:: 5464:: 8565:: 3376:: 3035:: 57176:: 10667:: 51067:: 54148:: 55699:: 23395:: 27068:: 833:: 10352:: 7965:: 54938:: 3735	2312	40	16792	3.26834	0.0384492	0.00141749	0.00140339
GOTERM_BP_DIRECT	GO:0006294~nucleotide-excision repair:: preincision complex assembly	15	0.579151	8.51806e-06	404672:: 4331:: 7311:: 6233:: 7314:: 1022:: 2071:: 1069:: 2068:: 6117:: 7316:: 6119:: 902:: 9978:: 7508	2312	29	16792	3.75671	0.0402667	0.00141749	0.00140339
GOTERM_BP_DIRECT	GO:0000028~ribosomal small subunit assembly	12	0.46332	8.51961e-06	6232:: 51065:: 6223:: 64963:: 6204:: 6218:: 5822:: 6193:: 6209:: 51081:: 6208:: 3921	2312	19	16792	4.58714	0.0402739	0.00141749	0.00140339
GOTERM_BP_DIRECT	GO:0055114~oxidation-reduction process	120	4.6332	9.49678e-06	9588:: 29948:: 79133:: 154807:: 1734:: 231:: 51084:: 873:: 874:: 284613:: 83875:: 51004:: 5018:: 8804:: 4329:: 140809:: 9997:: 112398:: 1593:: 9352:: 25912:: 10549:: 23171:: 55572:: 10826:: 644:: 645:: 56948:: 84795:: 115817:: 9249:: 9645:: 9644:: 5281:: 51022:: 5831:: 80142:: 374291:: 6649:: 5052:: 66002:: 25979:: 4482:: 25974:: 8284:: 8560:: 1646:: 1645:: 1488:: 23030:: 79701:: 7108:: 8574:: 95…	2312	592	16792	1.47222	0.0447882	0.0015274	0.0015122
GOTERM_BP_DIRECT	GO:0001731~formation of translation preinitiation complex	13	0.501931	1.38571e-05	8666:: 8667:: 8664:: 8665:: 27335:: 28985:: 1975:: 51386:: 1983:: 7458:: 1939:: 8668:: 3646	2312	23	16792	4.10516	0.0646747	0.00212629	0.00210514
GOTERM_BP_DIRECT	GO:0000209~protein polyubiquitination	48	1.85328	1.41018e-05	9861:: 23328:: 5682:: 7323:: 5683:: 6233:: 7322:: 10075:: 10273:: 6477:: 7324:: 5686:: 23623:: 140691:: 997:: 5698:: 7316:: 5699:: 5710:: 9978:: 10213:: 5714:: 7319:: 5715:: 26270:: 5716:: 7332:: 5693:: 5694:: 7311:: 5696:: 7314:: 6500:: 27339:: 5707:: 5708:: 642:: 26001:: 118424:: 29116:: 23295:: 51255:: 5720:: 51676:: 5688:: 5700:: 5689:: 11236	2312	184	16792	1.89469	0.0657785	0.00212629	0.00210514
GOTERM_BP_DIRECT	GO:0006914~autophagy	38	1.46718	1.49887e-05	9842:: 25989:: 51160:: 29100:: 1611:: 3916:: 83636:: 51100:: 56893:: 79735:: 60673:: 55048:: 29982:: 81631:: 8406:: 29082:: 55823:: 9779:: 10133:: 4943:: 738:: 11345:: 27183:: 9895:: 11152:: 91445:: 25851:: 79142:: 6280:: 7251:: 23192:: 79643:: 84313:: 23130:: 3146:: 7942:: 11337:: 11315	2312	133	16792	2.07514	0.0697679	0.00219153	0.00216973
GOTERM_BP_DIRECT	GO:0043161~proteasome-mediated ubiquitin-dependent protein catabolic process	51	1.96911	2.21179e-05	9861:: 7323:: 25906:: 22838:: 6233:: 7324:: 6477:: 79654:: 997:: 7316:: 5698:: 5699:: 9978:: 10213:: 7319:: 51529:: 6047:: 5707:: 5708:: 51255:: 5700:: 11236:: 54926:: 5682:: 137886:: 5683:: 10273:: 8312:: 5686:: 25841:: 5710:: 5714:: 5715:: 5716:: 5693:: 5694:: 7311:: 90135:: 7314:: 5696:: 6500:: 10524:: 246184:: 54620:: 51035:: 5720:: 51434:: 5688:: 5886:: 5689:: 1649	2312	203	16792	1.82469	0.101223	0.00313878	0.00310756
GOTERM_BP_DIRECT	GO:0051603~proteolysis involved in cellular protein catabolic process	19	0.733591	3.46964e-05	5682:: 5693:: 5683:: 5694:: 8722:: 5696:: 8192:: 9361:: 1514:: 1513:: 1512:: 1520:: 5698:: 5699:: 54504:: 5688:: 824:: 5689:: 1519	2312	48	16792	2.87493	0.15415	0.00478315	0.00473557
GOTERM_BP_DIRECT	GO:0051170~nuclear import	11	0.42471	3.63279e-05	50628:: 25929:: 10073:: 6632:: 6634:: 6633:: 6636:: 6635:: 6637:: 79760:: 6628	2312	18	16792	4.43849	0.160782	0.00486895	0.00482051
GOTERM_BP_DIRECT	GO:0090263~positive regulation of canonical Wnt signaling pathway	34	1.31274	5.45391e-05	9861:: 5682:: 5683:: 6233:: 5300:: 8312:: 5686:: 55182:: 7480:: 84327:: 3611:: 5698:: 7316:: 5699:: 5710:: 857:: 10213:: 5714:: 5715:: 1856:: 5716:: 5693:: 5694:: 7311:: 5696:: 7314:: 441478:: 5707:: 5708:: 5720:: 5688:: 5700:: 5689:: 6659	2312	120	16792	2.05784	0.23138	0.0071122	0.00704145
GOTERM_BP_DIRECT	GO:0042274~ribosomal small subunit biogenesis	10	0.3861	7.9824e-05	10436:: 6201:: 6223:: 88745:: 6229:: 6218:: 6217:: 6209:: 6838:: 6194	2312	16	16792	4.53936	0.319662	0.0101355	0.0100347
GOTERM_BP_DIRECT	GO:0090090~negative regulation of canonical Wnt signaling pathway	41	1.58301	0.000152541	9861:: 7089:: 5682:: 5683:: 6233:: 8312:: 5686:: 2889:: 27122:: 5698:: 7316:: 5699:: 5710:: 857:: 9978:: 10213:: 5714:: 5715:: 147906:: 1856:: 5716:: 5693:: 115908:: 6663:: 5694:: 7311:: 5696:: 7314:: 26524:: 25776:: 5707:: 80199:: 5708:: 348:: 5720:: 84133:: 5204:: 5688:: 5700:: 5689:: 1649	2312	163	16792	1.82688	0.521005	0.018872	0.0186843
GOTERM_BP_DIRECT	GO:0000387~spliceosomal snRNP assembly	13	0.501931	0.000159939	50628:: 25929:: 10073:: 6632:: 6631:: 79760:: 6634:: 6633:: 6636:: 6635:: 6637:: 6628:: 1207	2312	28	16792	3.3721	0.537804	0.0192926	0.0191007
GOTERM_BP_DIRECT	GO:0070911~global genome nucleotide-excision repair	14	0.540541	0.000164873	7341:: 404672:: 7334:: 7311:: 6233:: 7314:: 2067:: 2071:: 1069:: 2068:: 7316:: 7329:: 9978:: 7508	2312	32	16792	3.17755	0.54868	0.0194028	0.0192097
GOTERM_BP_DIRECT	GO:0016032~viral process	65	2.50965	0.000175913	7444:: 8655:: 1781:: 2071:: 1974:: 1973:: 2224:: 23241:: 2068:: 5698:: 5699:: 5898:: 9978:: 7374:: 79080:: 54963:: 23373:: 22918:: 7329:: 2959:: 7529:: 5901:: 2958:: 2956:: 7341:: 22938:: 6059:: 292:: 79671:: 1877:: 55788:: 51143:: 7458:: 4666:: 7416:: 50855:: 3735:: 4869:: 10313:: 2648:: 819:: 7431:: 5693:: 64784:: 5694:: 6464:: 10163:: 5696:: 11097:: 3431:: 23476:: 23557:: 8480:: 79023:: 23513:…	2312	299	16792	1.57891	0.572096	0.0202091	0.0200081
GOTERM_BP_DIRECT	GO:0002479~antigen processing and presentation of exogenous peptide antigen via MHC class I:: TAP-dependent	21	0.810811	0.000195469	9861:: 5682:: 5693:: 5683:: 5694:: 5696:: 5686:: 5707:: 1535:: 5708:: 5698:: 5720:: 5699:: 5710:: 5688:: 5700:: 5689:: 10213:: 5714:: 5715:: 5716	2312	63	16792	2.42099	0.610633	0.0219335	0.0217153
GOTERM_BP_DIRECT	GO:0009060~aerobic respiration	14	0.540541	0.000237984	7384:: 7388:: 9016:: 1352:: 64745:: 7381:: 2647:: 1337:: 158:: 29796:: 6834:: 5018:: 847:: 1339	2312	33	16792	3.08126	0.682859	0.0260971	0.0258374
GOTERM_BP_DIRECT	GO:1901687~glutathione derivative biosynthetic process	11	0.42471	0.000317318	2944:: 10327:: 2954:: 2941:: 373156:: 9446:: 4257:: 4258:: 2098:: 2947:: 2946	2312	22	16792	3.63149	0.783746	0.0340235	0.033685
GOTERM_BP_DIRECT	GO:0006388~tRNA splicing:: via endonucleolytic cleavage and ligation	9	0.34749	0.000331415	116461:: 10898:: 283989:: 10978:: 51493:: 29894:: 339487:: 79042:: 83707	2312	15	16792	4.35779	0.79797	0.0347625	0.0344167
GOTERM_BP_DIRECT	GO:0006368~transcription elongation from RNA polymerase II promoter	25	0.965251	0.000426479	5441:: 4331:: 26610:: 1022:: 2071:: 6829:: 2068:: 5436:: 5438:: 5439:: 6827:: 6749:: 404672:: 6883:: 5432:: 9150:: 55795:: 84337:: 123169:: 51497:: 6878:: 902:: 8812:: 2959:: 2958	2312	86	16792	2.11133	0.872316	0.0437822	0.0433466
GOTERM_BP_DIRECT	GO:0019058~viral life cycle	13	0.501931	0.000497989	91782:: 7311:: 6233:: 7314:: 7251:: 51160:: 79643:: 55048:: 5478:: 7316:: 29082:: 10015:: 27183	2312	31	16792	3.04576	0.909589	0.0500582	0.0495602
GOTERM_BP_DIRECT	GO:2000649~regulation of sodium ion transmembrane transporter activity	9	0.34749	0.000583006	23171:: 29098:: 6330:: 2257:: 6324:: 5774:: 5348:: 859:: 53827	2312	16	16792	4.08542	0.940025	0.0574082	0.0568371
GOTERM_BP_DIRECT	GO:0006446~regulation of translational initiation	14	0.540541	0.0006429	8892:: 8666:: 8667:: 8664:: 8665:: 27335:: 1975:: 1974:: 1973:: 51386:: 1983:: 7458:: 8668:: 3646	2312	36	16792	2.82449	0.955085	0.0620399	0.0614227
GOTERM_BP_DIRECT	GO:0000045~autophagosome assembly	15	0.579151	0.000770073	64422:: 11152:: 22863:: 56270:: 9140:: 23192:: 26100:: 58476:: 23130:: 23241:: 84557:: 60673:: 81631:: 11345:: 83460	2312	41	16792	2.65719	0.975694	0.0728549	0.0721302
GOTERM_BP_DIRECT	GO:0008380~RNA splicing	39	1.50579	0.000937112	9541:: 6632:: 10250:: 3189:: 79650:: 3958:: 11129:: 130916:: 84967:: 51001:: 85437:: 55544:: 5511:: 4841:: 11066:: 8449:: 10199:: 11189:: 9939:: 6627:: 6628:: 54715:: 51729:: 10262:: 10284:: 9775:: 11319:: 29890:: 79622:: 27257:: 24144:: 6634:: 10286:: 6633:: 11157:: 6636:: 55954:: 6638:: 6637	2312	166	16792	1.70636	0.989151	0.0869531	0.0860881
GOTERM_BP_DIRECT	GO:0006370~7-methylguanosine mRNA capping	13	0.501931	0.000960643	404672:: 5441:: 4331:: 5432:: 1022:: 2071:: 6829:: 2068:: 83640:: 5436:: 902:: 5438:: 5439	2312	33	16792	2.86117	0.990316	0.0874548	0.0865847
GOTERM_BP_DIRECT	GO:0098609~cell-cell adhesion	57	2.20077	0.00105319	23647:: 6152:: 8971:: 6159:: 9588:: 57142:: 471:: 114990:: 10938:: 23164:: 85377:: 51400:: 8407:: 5216:: 1937:: 10298:: 10694:: 1936:: 8607:: 6164:: 56061:: 6282:: 3927:: 1983:: 7529:: 7408:: 5901:: 3646:: 11315:: 9124:: 9045:: 2010:: 2801:: 51100:: 26135:: 8428:: 6128:: 7458:: 10598:: 9531:: 5052:: 64065:: 5493:: 6187:: 5694:: 10163:: 6147:: 57175:: 28969:: 51031:: 10848:: 10606:: 302:: 10726:: …	2312	271	16792	1.52764	0.993807	0.0933617	0.0924329
GOTERM_BP_DIRECT	GO:0000027~ribosomal large subunit assembly	10	0.3861	0.00107143	80135:: 6152:: 6122:: 6135:: 65003:: 6147:: 6136:: 6128:: 84154:: 55052	2312	21	16792	3.45856	0.994329	0.0933617	0.0924329
GOTERM_BP_DIRECT	GO:0042273~ribosomal large subunit biogenesis	11	0.42471	0.00108358	51491:: 9045:: 90441:: 6135:: 10969:: 57002:: 51121:: 23212:: 6129:: 115416:: 6838	2312	25	16792	3.19571	0.994652	0.0933617	0.0924329
GOTERM_BP_DIRECT	GO:0000079~regulation of cyclin-dependent protein serine/threonine kinase activity	14	0.540541	0.00151627	4331:: 219771:: 1022:: 1031:: 9077:: 641:: 1026:: 27013:: 80279:: 51654:: 900:: 8812:: 56647:: 1647	2312	39	16792	2.60722	0.999339	0.128351	0.127074
GOTERM_BP_DIRECT	GO:0000717~nucleotide-excision repair:: DNA duplex unwinding	10	0.3861	0.0015935	404672:: 6233:: 1069:: 7311:: 7314:: 2068:: 7316:: 9978:: 7508:: 2071	2312	22	16792	3.30135	0.999545	0.132563	0.131244
GOTERM_BP_DIRECT	GO:0019509~L-methionine biosynthetic process from methylthioadenosine	6	0.23166	0.00191548	51074:: 55256:: 8892:: 58478:: 84245:: 8890	2312	8	16792	5.44723	0.999904	0.156647	0.155089
GOTERM_BP_DIRECT	GO:0070979~protein K11-linked ubiquitination	11	0.42471	0.00215538	29089:: 51529:: 246184:: 7332:: 7323:: 6047:: 7325:: 51434:: 27338:: 10477:: 7319	2312	27	16792	2.95899	0.99997	0.16569	0.164042
GOTERM_BP_DIRECT	GO:1904874~positive regulation of telomerase RNA localization to Cajal body	8	0.30888	0.00216342	55651:: 10856:: 7203:: 55505:: 10694:: 10575:: 1736:: 8607	2312	15	16792	3.87359	0.999971	0.16569	0.164042
GOTERM_BP_DIRECT	GO:0006122~mitochondrial electron transport:: ubiquinol to cytochrome c	8	0.30888	0.00216342	7384:: 10975:: 7386:: 7388:: 27089:: 29796:: 7381:: 1537	2312	15	16792	3.87359	0.999971	0.16569	0.164042
GOTERM_BP_DIRECT	GO:0000470~maturation of LSU-rRNA	8	0.30888	0.00216342	80135:: 55651:: 81887:: 84549:: 3692:: 65008:: 4736:: 10412	2312	15	16792	3.87359	0.999971	0.16569	0.164042
GOTERM_BP_DIRECT	GO:0042769~DNA damage response:: detection of DNA damage	13	0.501931	0.00228036	7311:: 6233:: 7314:: 64963:: 64965:: 60488:: 3301:: 6117:: 7316:: 6119:: 5425:: 9978:: 6659	2312	36	16792	2.62274	0.999984	0.169313	0.167629
GOTERM_BP_DIRECT	GO:0000715~nucleotide-excision repair:: DNA damage recognition	10	0.3861	0.00230129	10987:: 10920:: 6233:: 1069:: 7311:: 7314:: 8533:: 7316:: 9978:: 7508	2312	23	16792	3.15782	0.999985	0.169313	0.167629
GOTERM_BP_DIRECT	GO:0098869~cellular oxidant detoxification	20	0.772201	0.00231599	140809:: 373156:: 9588:: 9446:: 64359:: 195827:: 3043:: 3240:: 9352:: 6280:: 84817:: 2878:: 2954:: 10549:: 348:: 4257:: 4258:: 847:: 2946:: 11315	2312	70	16792	2.07514	0.999986	0.169313	0.167629
GOTERM_BP_DIRECT	GO:0031397~negative regulation of protein ubiquitination	14	0.540541	0.002523	9683:: 64359:: 1020:: 4092:: 51160:: 2534:: 3301:: 51035:: 7128:: 9636:: 857:: 706:: 6659:: 11315	2312	41	16792	2.48004	0.999995	0.181694	0.179886
GOTERM_BP_DIRECT	GO:0000462~maturation of SSU-rRNA from tricistronic rRNA transcript (SSU-rRNA:: 5.8S rRNA:: LSU-rRNA)	12	0.46332	0.00261276	10436:: 6223:: 88745:: 25983:: 64963:: 6229:: 29080:: 64965:: 6217:: 5822:: 6208:: 57050	2312	32	16792	2.72362	0.999997	0.185391	0.183547
GOTERM_BP_DIRECT	GO:0006296~nucleotide-excision repair:: DNA incision:: 5'-to lesion	13	0.501931	0.00295849	404672:: 7311:: 6233:: 7314:: 2067:: 2071:: 2068:: 6117:: 7316:: 6119:: 5425:: 9978:: 4913	2312	37	16792	2.55186	0.999999	0.201284	0.199281
GOTERM_BP_DIRECT	GO:0008033~tRNA processing	13	0.501931	0.00295849	2091:: 8270:: 9692:: 10667:: 55253:: 79897:: 55039:: 51002:: 11157:: 54931:: 10248:: 3735:: 10775	2312	37	16792	2.55186	0.999999	0.201284	0.199281
GOTERM_BP_DIRECT	GO:0006851~mitochondrial calcium ion transport	7	0.27027	0.0029619	90550:: 80024:: 91689:: 79085:: 7416:: 10367:: 63933	2312	12	16792	4.23674	0.999999	0.201284	0.199281
GOTERM_BP_DIRECT	GO:0071230~cellular response to amino acid stimulus	15	0.579151	0.00335447	389541:: 1282:: 1051:: 23677:: 28956:: 1290:: 80310:: 1786:: 445:: 57521:: 55004:: 10670:: 824:: 58528:: 10542	2312	47	16792	2.31797	1	0.224796	0.22256
GOTERM_BP_DIRECT	GO:0071028~nuclear mRNA surveillance	6	0.23166	0.003822	5393:: 1797:: 54512:: 11340:: 56915:: 23016	2312	9	16792	4.84198	1	0.252618	0.250105
GOTERM_BP_DIRECT	GO:0043928~exonucleolytic nuclear-transcribed mRNA catabolic process involved in deadenylation-dependent decay	11	0.42471	0.00394764	5393:: 51690:: 54512:: 115024:: 27257:: 11340:: 28960:: 56915:: 11157:: 57819:: 23016	2312	29	16792	2.75492	1	0.253965	0.251439
GOTERM_BP_DIRECT	GO:0050434~positive regulation of viral transcription	11	0.42471	0.00394764	6829:: 5441:: 5432:: 51497:: 9150:: 5216:: 5436:: 5438:: 2959:: 5439:: 6827	2312	29	16792	2.75492	1	0.253965	0.251439
GOTERM_BP_DIRECT	GO:0006457~protein folding	39	1.50579	0.00426825	25828:: 53938:: 7265:: 64374:: 5201:: 9049:: 5202:: 7203:: 64215:: 23640:: 8195:: 11328:: 6905:: 10856:: 2784:: 5478:: 10450:: 10131:: 51645:: 10694:: 81572:: 10575:: 51726:: 6903:: 9531:: 2286:: 131118:: 9093:: 9352:: 2280:: 2775:: 81562:: 10726:: 3301:: 5203:: 5204:: 10961:: 10465:: 10105	2312	180	16792	1.57364	1	0.270978	0.268282
GOTERM_BP_DIRECT	GO:0000460~maturation of 5.8S rRNA	7	0.27027	0.00486451	80135:: 81887:: 84549:: 54512:: 3692:: 10200:: 10412	2312	13	16792	3.91083	1	0.293922	0.290998
GOTERM_BP_DIRECT	GO:0051492~regulation of stress fiber assembly	7	0.27027	0.00486451	585:: 7248:: 55616:: 4653:: 5734:: 11346:: 8195	2312	13	16792	3.91083	1	0.293922	0.290998
GOTERM_BP_DIRECT	GO:0030837~negative regulation of actin filament polymerization	7	0.27027	0.00486451	9026:: 91663:: 585:: 23189:: 5216:: 5217:: 8195	2312	13	16792	3.91083	1	0.293922	0.290998
GOTERM_BP_DIRECT	GO:0051403~stress-activated MAPK cascade	9	0.34749	0.00487331	6233:: 7311:: 7314:: 6500:: 7316:: 8517:: 183:: 83605:: 79155	2312	21	16792	3.1127	1	0.293922	0.290998
GOTERM_BP_DIRECT	GO:0032480~negative regulation of type I interferon production	11	0.42471	0.00520262	9246:: 6233:: 7311:: 7314:: 5300:: 7316:: 7128:: 9636:: 55593:: 84282:: 79671	2312	30	16792	2.66309	1	0.309909	0.306826
GOTERM_BP_DIRECT	GO:0032781~positive regulation of ATPase activity	11	0.42471	0.00674934	26097:: 7168:: 9104:: 64215:: 5864:: 5216:: 5217:: 10598:: 11345:: 51726:: 483	2312	31	16792	2.57718	1	0.389573	0.385698
GOTERM_BP_DIRECT	GO:0035455~response to interferon-alpha	6	0.23166	0.00678221	684:: 103:: 10581:: 3455:: 10410:: 8519	2312	10	16792	4.35779	1	0.389573	0.385698
GOTERM_BP_DIRECT	GO:0008535~respiratory chain complex IV assembly	6	0.23166	0.00678221	6341:: 388753:: 9997:: 1352:: 6834:: 64745	2312	10	16792	4.35779	1	0.389573	0.385698
GOTERM_BP_DIRECT	GO:0031529~ruffle organization	7	0.27027	0.00753153	23191:: 23647:: 1436:: 6366:: 7168:: 57175:: 5879	2312	14	16792	3.63149	1	0.427525	0.423272
GOTERM_BP_DIRECT	GO:0061024~membrane organization	11	0.42471	0.00862961	8443:: 7532:: 1201:: 6442:: 4155:: 5872:: 6445:: 5898:: 8910:: 7529:: 4218	2312	32	16792	2.49665	1	0.484161	0.479345
GOTERM_BP_DIRECT	GO:0009249~protein lipoylation	5	0.19305	0.00885068	4706:: 11019:: 51367:: 51601:: 51218	2312	7	16792	5.18784	1	0.490856	0.485973
GOTERM_BP_DIRECT	GO:0071042~nuclear polyadenylation-dependent mRNA catabolic process	4	0.15444	0.00934133	5393:: 11340:: 23016:: 87178	2312	4	16792	7.26298	1	0.506426	0.501388
GOTERM_BP_DIRECT	GO:0031118~rRNA pseudouridine synthesis	4	0.15444	0.00934133	55651:: 54433:: 55505:: 1736	2312	4	16792	7.26298	1	0.506426	0.501388
GOTERM_BP_DIRECT	GO:0050852~T cell receptor signaling pathway	32	1.23552	0.0102913	9861:: 5682:: 5683:: 6233:: 7322:: 5686:: 5698:: 7316:: 5699:: 5710:: 8767:: 10213:: 5714:: 5715:: 5716:: 5296:: 5693:: 7334:: 5694:: 7311:: 7454:: 5696:: 7314:: 6500:: 5707:: 5708:: 2534:: 5720:: 8517:: 5688:: 5700:: 5689	2312	148	16792	1.57037	1	0.55173	0.546242
GOTERM_BP_DIRECT	GO:0038095~Fc-epsilon receptor signaling pathway	37	1.42857	0.0105939	9861:: 5682:: 5683:: 6233:: 7322:: 4772:: 5686:: 2207:: 5698:: 7316:: 5699:: 5710:: 10213:: 5714:: 5879:: 5715:: 5716:: 5296:: 5693:: 7334:: 5694:: 6464:: 7311:: 5696:: 7314:: 6500:: 5532:: 5707:: 5708:: 5720:: 8517:: 801:: 5688:: 5700:: 6416:: 5689:: 9846	2312	178	16792	1.50972	1	0.561708	0.55612
GOTERM_BP_DIRECT	GO:0051604~protein maturation	7	0.27027	0.0111103	91289:: 340348:: 122961:: 10273:: 6653:: 23557:: 175	2312	15	16792	3.38939	1	0.578788	0.57303
GOTERM_BP_DIRECT	GO:0033683~nucleotide-excision repair:: DNA incision	12	0.46332	0.0111559	404672:: 6233:: 7311:: 7314:: 2068:: 2067:: 7316:: 6117:: 5425:: 6119:: 9978:: 2071	2312	38	16792	2.29357	1	0.578788	0.57303
GOTERM_BP_DIRECT	GO:0031398~positive regulation of protein ubiquitination	17	0.656371	0.0114527	7332:: 10273:: 7314:: 8312:: 23640:: 9093:: 79142:: 4092:: 2280:: 154:: 51256:: 80279:: 7965:: 150684:: 857:: 8767:: 5716	2312	64	16792	1.92923	1	0.583395	0.577591
GOTERM_BP_DIRECT	GO:0043123~positive regulation of I-kappaB kinase/NF-kappaB signaling	34	1.31274	0.0114865	6275:: 6233:: 80833:: 79155:: 79594:: 10758:: 57449:: 56674:: 1893:: 7316:: 3654:: 8767:: 1936:: 541468:: 653519:: 6284:: 6366:: 7334:: 8743:: 7311:: 7314:: 497661:: 23476:: 124583:: 2280:: 54386:: 10769:: 684:: 2534:: 84336:: 8517:: 7329:: 3965:: 4615	2312	161	16792	1.5338	1	0.583395	0.577591
GOTERM_BP_DIRECT	GO:0007254~JNK cascade	14	0.540541	0.013106	4294:: 7311:: 6233:: 7314:: 7786:: 2874:: 2257:: 7316:: 8517:: 3654:: 6416:: 8767:: 5734:: 4615	2312	49	16792	2.07514	1	0.658713	0.65216
GOTERM_BP_DIRECT	GO:0006635~fatty acid beta-oxidation	13	0.501931	0.0134707	3032:: 5828:: 1666:: 56898:: 10449:: 1376:: 1892:: 55268:: 5830:: 549:: 10455:: 30:: 8309	2312	44	16792	2.14588	1	0.670063	0.663398
GOTERM_BP_DIRECT	GO:0000302~response to reactive oxygen species	12	0.46332	0.013652	5052:: 2878:: 1535:: 25828:: 7001:: 9588:: 348:: 318:: 3373:: 847:: 6649:: 8692	2312	39	16792	2.23476	1	0.672154	0.665467
GOTERM_BP_DIRECT	GO:0051289~protein homotetramerization	16	0.617761	0.0140858	6256:: 64784:: 51074:: 3759:: 2801:: 200186:: 2878:: 3615:: 1666:: 226:: 23373:: 55856:: 847:: 7408:: 1725:: 31	2312	60	16792	1.93679	1	0.686188	0.679361
GOTERM_BP_DIRECT	GO:0045454~cell redox homeostasis	19	0.733591	0.0153587	5052:: 25828:: 7001:: 9997:: 9588:: 112398:: 64359:: 9352:: 51060:: 1734:: 2745:: 1535:: 10549:: 51075:: 51022:: 328:: 80142:: 51218:: 1649	2312	77	16792	1.79216	1	0.686188	0.679361
GOTERM_BP_DIRECT	GO:0001843~neural tube closure	19	0.733591	0.0153587	8289:: 6201:: 7289:: 7248:: 23513:: 56963:: 133:: 11019:: 80199:: 585:: 4522:: 10395:: 5567:: 5216:: 5898:: 54910:: 7408:: 1856:: 2648	2312	77	16792	1.79216	1	0.686188	0.679361
GOTERM_BP_DIRECT	GO:0016197~endosomal transport	17	0.656371	0.0153765	91782:: 7311:: 6233:: 7454:: 5872:: 7314:: 257364:: 7251:: 51160:: 2647:: 79643:: 84313:: 55048:: 7316:: 29082:: 55317:: 27183	2312	66	16792	1.87077	1	0.686188	0.679361
GOTERM_BP_DIRECT	GO:0070423~nucleotide-binding oligomerization domain containing signaling pathway	9	0.34749	0.0156407	7334:: 6233:: 7311:: 7314:: 7316:: 8517:: 7128:: 3654:: 8767	2312	25	16792	2.61467	1	0.686188	0.679361
GOTERM_BP_DIRECT	GO:0044804~nucleophagy	7	0.27027	0.0157408	23192:: 26100:: 23130:: 11152:: 64422:: 9140:: 56270	2312	16	16792	3.17755	1	0.686188	0.679361
GOTERM_BP_DIRECT	GO:0033617~mitochondrial respiratory chain complex IV assembly	7	0.27027	0.0157408	493753:: 84987:: 6341:: 51287:: 6834:: 617:: 28958	2312	16	16792	3.17755	1	0.686188	0.679361
GOTERM_BP_DIRECT	GO:0044598~doxorubicin metabolic process	5	0.19305	0.0157859	231:: 8574:: 1646:: 1645:: 8644	2312	8	16792	4.53936	1	0.686188	0.679361
GOTERM_BP_DIRECT	GO:0044387~negative regulation of protein kinase activity by regulation of protein phosphorylation	5	0.19305	0.0157859	103:: 80279:: 78986:: 9647:: 4869	2312	8	16792	4.53936	1	0.686188	0.679361
GOTERM_BP_DIRECT	GO:0044597~daunorubicin metabolic process	5	0.19305	0.0157859	231:: 8574:: 1646:: 1645:: 8644	2312	8	16792	4.53936	1	0.686188	0.679361
GOTERM_BP_DIRECT	GO:0034551~mitochondrial respiratory chain complex III assembly	5	0.19305	0.0157859	29796:: 84275:: 7381:: 617:: 54902	2312	8	16792	4.53936	1	0.686188	0.679361
GOTERM_BP_DIRECT	GO:0072321~chaperone-mediated protein transport	5	0.19305	0.0157859	26519:: 1861:: 26520:: 26521:: 26517	2312	8	16792	4.53936	1	0.686188	0.679361
GOTERM_BP_DIRECT	GO:0034475~U4 snRNA 3'-end processing	5	0.19305	0.0157859	5393:: 54512:: 11340:: 56915:: 23016	2312	8	16792	4.53936	1	0.686188	0.679361
GOTERM_BP_DIRECT	GO:0000422~mitophagy	11	0.42471	0.0167046	23192:: 65991:: 26100:: 23130:: 84557:: 51024:: 11152:: 64422:: 11345:: 9140:: 56270	2312	35	16792	2.28265	1	0.711331	0.704254
GOTERM_BP_DIRECT	GO:0008334~histone mRNA metabolic process	6	0.23166	0.0168066	84967:: 6634:: 6636:: 6635:: 6637:: 6628	2312	12	16792	3.63149	1	0.711331	0.704254
GOTERM_BP_DIRECT	GO:0019068~virion assembly	6	0.23166	0.0168066	6233:: 7311:: 7314:: 348:: 7316:: 5478	2312	12	16792	3.63149	1	0.711331	0.704254
GOTERM_BP_DIRECT	GO:0033209~tumor necrosis factor-mediated signaling pathway	26	1.00386	0.0172075	9861:: 5682:: 5683:: 6233:: 5686:: 149951:: 84817:: 5698:: 7316:: 5699:: 5710:: 10213:: 5714:: 5715:: 5716:: 5693:: 5694:: 7311:: 5696:: 7314:: 5707:: 5708:: 5720:: 5688:: 5700:: 5689	2312	118	16792	1.60032	1	0.721724	0.714544
GOTERM_BP_DIRECT	GO:0006749~glutathione metabolic process	15	0.579151	0.0173513	9521:: 373156:: 9446:: 23474:: 25974:: 1192:: 2944:: 2954:: 2941:: 51022:: 4257:: 1937:: 2739:: 2947:: 2946	2312	56	16792	1.94544	1	0.721724	0.714544
GOTERM_BP_DIRECT	GO:0006401~RNA catabolic process	8	0.30888	0.0185156	22803:: 246243:: 6499:: 5511:: 8635:: 23016:: 87178:: 84153	2312	21	16792	2.76685	1	0.76357	0.755974
GOTERM_BP_DIRECT	GO:0032259~methylation	18	0.694981	0.0188321	114826:: 51805:: 8623:: 9446:: 79091:: 25840:: 2593:: 64745:: 79133:: 275:: 57019:: 124512:: 83640:: 51611:: 10400:: 51603:: 10322:: 84274	2312	73	16792	1.79087	1	0.770043	0.762382
GOTERM_BP_DIRECT	GO:0006363~termination of RNA polymerase I transcription	10	0.3861	0.0204397	404672:: 5441:: 4331:: 10849:: 2068:: 1022:: 902:: 7270:: 2071:: 51082	2312	31	16792	2.3429	1	0.828751	0.820506
GOTERM_BP_DIRECT	GO:0019243~methylglyoxal catabolic process to D-lactate via S-lactoyl-glutathione	4	0.15444	0.0209639	3029:: 84264:: 25953:: 11315	2312	5	16792	5.81038	1	0.835956	0.827639
GOTERM_BP_DIRECT	GO:0045039~protein import into mitochondrial inner membrane	4	0.15444	0.0209639	26519:: 26520:: 51079:: 26517	2312	5	16792	5.81038	1	0.835956	0.827639
GOTERM_BP_DIRECT	GO:0070207~protein homotrimerization	8	0.30888	0.0240074	4282:: 286133:: 25814:: 4257:: 3299:: 55845:: 87178:: 241	2312	22	16792	2.64108	1	0.906277	0.897261
GOTERM_BP_DIRECT	GO:0039702~viral budding via host ESCRT complex	8	0.30888	0.0240074	79643:: 91782:: 55048:: 29082:: 10015:: 27183:: 7251:: 51160	2312	22	16792	2.64108	1	0.906277	0.897261
GOTERM_BP_DIRECT	GO:0006119~oxidative phosphorylation	6	0.23166	0.0242704	7384:: 7388:: 79736:: 6834:: 7381:: 400916	2312	13	16792	3.35214	1	0.906277	0.897261
GOTERM_BP_DIRECT	GO:0009168~purine ribonucleoside monophosphate biosynthetic process	6	0.23166	0.0242704	3615:: 3614:: 5198:: 158:: 10606:: 471	2312	13	16792	3.35214	1	0.906277	0.897261
GOTERM_BP_DIRECT	GO:0006183~GTP biosynthetic process	6	0.23166	0.0242704	3615:: 3614:: 29922:: 4830:: 4833:: 10201	2312	13	16792	3.35214	1	0.906277	0.897261
GOTERM_BP_DIRECT	GO:0070534~protein K63-linked ubiquitination	11	0.42471	0.0245478	9025:: 29089:: 81844:: 7334:: 6047:: 10273:: 7325:: 27338:: 10477:: 4734:: 27339	2312	37	16792	2.15926	1	0.906277	0.897261
GOTERM_BP_DIRECT	GO:0040008~regulation of growth	14	0.540541	0.0249048	4692:: 6464:: 28985:: 1877:: 10524:: 10856:: 2621:: 80314:: 83787:: 55257:: 30837:: 10477:: 8804:: 8607	2312	53	16792	1.91852	1	0.906277	0.897261
GOTERM_BP_DIRECT	GO:0006091~generation of precursor metabolites and energy	14	0.540541	0.0249048	5250:: 6341:: 1351:: 1350:: 1327:: 79178:: 10007:: 1337:: 84701:: 10975:: 1346:: 1345:: 55526:: 1339	2312	53	16792	1.91852	1	0.906277	0.897261
GOTERM_BP_DIRECT	GO:0032008~positive regulation of TOR signaling	9	0.34749	0.0249965	6396:: 2621:: 57521:: 55004:: 389541:: 10670:: 58528:: 10542:: 28956	2312	27	16792	2.42099	1	0.906277	0.897261
GOTERM_BP_DIRECT	GO:0051561~positive regulation of mitochondrial calcium ion concentration	5	0.19305	0.025357	90550:: 51024:: 10134:: 10367:: 63933	2312	9	16792	4.03499	1	0.906277	0.897261
GOTERM_BP_DIRECT	GO:0035456~response to interferon-beta	5	0.19305	0.025357	684:: 10581:: 3455:: 10410:: 8519	2312	9	16792	4.03499	1	0.906277	0.897261
GOTERM_BP_DIRECT	GO:0036444~calcium ion transmembrane import into mitochondrion	5	0.19305	0.025357	90550:: 91689:: 79085:: 10367:: 63933	2312	9	16792	4.03499	1	0.906277	0.897261
GOTERM_BP_DIRECT	GO:0034427~nuclear-transcribed mRNA catabolic process:: exonucleolytic:: 3'-5'	5	0.19305	0.025357	5393:: 54512:: 11340:: 56915:: 23016	2312	9	16792	4.03499	1	0.906277	0.897261
GOTERM_BP_DIRECT	GO:0000463~maturation of LSU-rRNA from tricistronic rRNA transcript (SSU-rRNA:: 5.8S rRNA:: LSU-rRNA)	5	0.19305	0.025357	117246:: 84154:: 285855:: 6129:: 11224	2312	9	16792	4.03499	1	0.906277	0.897261
GOTERM_BP_DIRECT	GO:0007050~cell cycle arrest	29	1.11969	0.0276618	8872:: 7248:: 5565:: 1022:: 389541:: 57060:: 7480:: 4291:: 28956:: 10657:: 10634:: 3611:: 2621:: 57521:: 55544:: 55004:: 10670:: 6300:: 92335:: 1031:: 7251:: 10668:: 27352:: 1026:: 203:: 58528:: 10542:: 1649:: 1647	2312	141	16792	1.4938	1	0.981383	0.97162
GOTERM_BP_DIRECT	GO:0006414~translational elongation	7	0.27027	0.0286506	9521:: 6176:: 1937:: 1915:: 1936:: 29904:: 1933	2312	18	16792	2.82449	1	0.999708	0.989762
GOTERM_BP_DIRECT	GO:0010971~positive regulation of G2/M transition of mitotic cell cycle	7	0.27027	0.0286506	1019:: 57504:: 55920:: 23476:: 5889:: 7480:: 6604	2312	18	16792	2.82449	1	0.999708	0.989762
GOTERM_BP_DIRECT	GO:0048146~positive regulation of fibroblast proliferation	14	0.540541	0.0287999	4282:: 6277:: 183:: 64319:: 1019:: 80310:: 1026:: 3479:: 57178:: 2621:: 302:: 51548:: 4724:: 2837	2312	54	16792	1.88299	1	0.999708	0.989762
GOTERM_BP_DIRECT	GO:0006361~transcription initiation from RNA polymerase I promoter	10	0.3861	0.0303764	404672:: 5441:: 4331:: 10849:: 2068:: 1022:: 902:: 7270:: 2071:: 51082	2312	33	16792	2.2009	1	1	0.990257
GOTERM_BP_DIRECT	GO:0051881~regulation of mitochondrial membrane potential	9	0.34749	0.030895	7351:: 83875:: 7314:: 84275:: 5831:: 11334:: 11315:: 1192:: 79594	2312	28	16792	2.33453	1	1	0.990257
GOTERM_BP_DIRECT	GO:0043065~positive regulation of apoptotic process	54	2.08494	0.0320599	8893:: 9026:: 4294:: 90441:: 8854:: 6233:: 64112:: 6477:: 3486:: 9181:: 7480:: 29948:: 2071:: 6194:: 1019:: 56259:: 26471:: 26355:: 3399:: 7316:: 8648:: 10497:: 84883:: 8767:: 51447:: 637:: 56616:: 8743:: 26524:: 23612:: 23370:: 604:: 9828:: 9521:: 23421:: 27429:: 23787:: 133:: 1676:: 57449:: 5879:: 5133:: 7311:: 7314:: 10284:: 9093:: 23513:: 468:: 3301:: 3146:: 5764:: 6659:: 706:: 1647	2312	300	16792	1.30734	1	1	0.990257
GOTERM_BP_DIRECT	GO:0000165~MAPK cascade	48	1.85328	0.0328584	9861:: 5682:: 5683:: 6233:: 4254:: 5686:: 225689:: 28956:: 2246:: 10817:: 5698:: 7316:: 5699:: 5710:: 857:: 51347:: 9978:: 10213:: 5714:: 5715:: 5716:: 25759:: 8660:: 4086:: 5693:: 6300:: 5694:: 6464:: 7311:: 4221:: 5696:: 7314:: 5597:: 5037:: 64926:: 5707:: 10645:: 1942:: 5708:: 2534:: 5720:: 801:: 5688:: 5700:: 5689:: 7867:: 7529:: 8817	2312	262	16792	1.33062	1	1	0.990257
GOTERM_BP_DIRECT	GO:0090502~RNA phosphodiester bond hydrolysis:: endonucleolytic	14	0.540541	0.0331203	9692:: 79042:: 116461:: 10898:: 283989:: 246243:: 79897:: 65080:: 51367:: 328:: 8635:: 10248:: 84153:: 10775	2312	55	16792	1.84876	1	1	0.990257
GOTERM_BP_DIRECT	GO:0016569~covalent chromatin modification	24	0.926641	0.033304	8289:: 5252:: 65980:: 8535:: 9324:: 10361:: 23476:: 23466:: 26039:: 222229:: 57050:: 124944:: 83746:: 1786:: 23492:: 148479:: 54971:: 55506:: 6944:: 8019:: 6602:: 10664:: 6605:: 6604	2312	113	16792	1.54258	1	1	0.990257
GOTERM_BP_DIRECT	GO:0043409~negative regulation of MAPK cascade	6	0.23166	0.0335697	284996:: 857:: 859:: 1605:: 5716:: 1845	2312	14	16792	3.1127	1	1	0.990257
GOTERM_BP_DIRECT	GO:0000038~very long-chain fatty acid metabolic process	6	0.23166	0.0335697	66002:: 5828:: 641371:: 28965:: 5830:: 30	2312	14	16792	3.1127	1	1	0.990257
GOTERM_BP_DIRECT	GO:0006189~'de novo' IMP biosynthetic process	4	0.15444	0.0376715	5198:: 158:: 10606:: 471	2312	6	16792	4.84198	1	1	0.990257
GOTERM_BP_DIRECT	GO:0032020~ISG15-protein conjugation	4	0.15444	0.0376715	9246:: 7325:: 7324:: 9636	2312	6	16792	4.84198	1	1	0.990257
GOTERM_BP_DIRECT	GO:0034134~toll-like receptor 2 signaling pathway	4	0.15444	0.0376715	3654:: 8767:: 3965:: 79155	2312	6	16792	4.84198	1	1	0.990257
GOTERM_BP_DIRECT	GO:0006297~nucleotide-excision repair:: DNA gap filling	8	0.30888	0.038123	6233:: 7311:: 7314:: 7316:: 6117:: 5425:: 6119:: 7515	2312	24	16792	2.42099	1	1	0.990257
GOTERM_BP_DIRECT	GO:0006915~apoptotic process	94	3.62934	0.0392143	9026:: 4294:: 25946:: 7323:: 8655:: 6477:: 3486:: 57142:: 387263:: 2071:: 56259:: 51282:: 1611:: 83636:: 2621:: 23241:: 2068:: 10011:: 51643:: 84287:: 10497:: 318:: 8767:: 5899:: 10298:: 10015:: 56616:: 84681:: 219699:: 8743:: 28986:: 9274:: 6280:: 56940:: 55177:: 29115:: 30011:: 26123:: 51651:: 7965:: 84231:: 415116:: 51499:: 7128:: 51537:: 4615:: 84273:: 23429:: 23705:: 8870:: 8312:: 64975:: 23…	2312	567	16792	1.20409	1	1	0.990257
GOTERM_BP_DIRECT	GO:1901215~negative regulation of neuron death	11	0.42471	0.0408	5176:: 84280:: 348:: 6653:: 1440:: 29082:: 8517:: 5700:: 1020:: 27429:: 11315	2312	40	16792	1.99732	1	1	0.990257
GOTERM_BP_DIRECT	GO:0071902~positive regulation of protein serine/threonine kinase activity	10	0.3861	0.0432568	9894:: 1436:: 55011:: 57521:: 92335:: 376497:: 10253:: 801:: 5899:: 11235	2312	35	16792	2.07514	1	1	0.990257
GOTERM_BP_DIRECT	GO:0048026~positive regulation of mRNA splicing:: via spliceosome	6	0.23166	0.0447994	10262:: 22938:: 9775:: 11189:: 26528:: 27339	2312	15	16792	2.90519	1	1	0.990257
GOTERM_BP_DIRECT	GO:0006362~transcription elongation from RNA polymerase I promoter	9	0.34749	0.0453936	404672:: 5441:: 4331:: 10849:: 2068:: 1022:: 902:: 2071:: 51082	2312	30	16792	2.17889	1	1	0.990257
GOTERM_BP_DIRECT	GO:0016567~protein ubiquitination	62	2.39382	0.0458137	7323:: 7322:: 22838:: 7324:: 197370:: 57820:: 151525:: 51003:: 55884:: 997:: 55527:: 9978:: 84282:: 51529:: 7332:: 6047:: 7334:: 112950:: 1154:: 29116:: 387521:: 51530:: 7844:: 84231:: 11275:: 9903:: 7128:: 10422:: 11236:: 4734:: 9246:: 9442:: 10273:: 90864:: 55182:: 64219:: 79594:: 1877:: 254225:: 246330:: 79754:: 55148:: 23066:: 284996:: 54850:: 54894:: 51667:: 90933:: 63891:: 6500:: 64422:: 23…	2312	359	16792	1.25433	1	1	0.990257
GOTERM_BP_DIRECT	GO:0006886~intracellular protein transport	43	1.66023	0.0465894	29907:: 64374:: 6396:: 1020:: 257364:: 9181:: 372:: 338328:: 23061:: 79953:: 79711:: 30000:: 10938:: 1211:: 1939:: 55823:: 10134:: 9779:: 8905:: 4943:: 91949:: 10952:: 4869:: 65057:: 8546:: 63894:: 9632:: 1176:: 79083:: 1175:: 9392:: 29916:: 23557:: 27352:: 26000:: 26088:: 10440:: 10266:: 51699:: 10961:: 5901:: 10267:: 9905	2312	236	16792	1.32334	1	1	0.990257
GOTERM_BP_DIRECT	GO:0006417~regulation of translation	13	0.501931	0.0468437	8872:: 7248:: 6169:: 25983:: 64215:: 6280:: 8890:: 2872:: 51123:: 5997:: 9939:: 6208:: 57409	2312	52	16792	1.81574	1	1	0.990257
GOTERM_BP_DIRECT	GO:0030521~androgen receptor signaling pathway	11	0.42471	0.0475486	8289:: 10524:: 367:: 6047:: 3301:: 8648:: 56937:: 1022:: 2274:: 5901:: 7041	2312	41	16792	1.9486	1	1	0.990257
GOTERM_BP_DIRECT	GO:0050821~protein stabilization	27	1.04247	0.0495753	7341:: 9026:: 7248:: 5300:: 7203:: 7480:: 4092:: 79155:: 79594:: 338328:: 84327:: 3916:: 3479:: 5216:: 10694:: 5217:: 91949:: 10575:: 9894:: 9531:: 9093:: 483:: 1026:: 11331:: 6659:: 11235:: 11315	2312	136	16792	1.44191	1	1	0.990257
GOTERM_BP_DIRECT	GO:0034599~cellular response to oxidative stress	15	0.579151	0.0503249	25828:: 54929:: 7001:: 140809:: 7444:: 4255:: 55290:: 22850:: 27429:: 9352:: 9361:: 154807:: 5831:: 87178:: 11315	2312	64	16792	1.70226	1	1	0.990257
GOTERM_BP_DIRECT	GO:0030512~negative regulation of transforming growth factor beta receptor signaling pathway	15	0.579151	0.0503249	23625:: 54829:: 7311:: 6233:: 10273:: 7314:: 5300:: 4092:: 7041:: 114990:: 283149:: 56937:: 7316:: 857:: 199699	2312	64	16792	1.70226	1	1	0.990257
GOTERM_BP_DIRECT	GO:0070936~protein K48-linked ubiquitination	12	0.46332	0.0508148	9025:: 29089:: 7323:: 6047:: 7322:: 7325:: 997:: 7324:: 7128:: 10477:: 7319:: 54926	2312	47	16792	1.85438	1	1	0.990257
GOTERM_BP_DIRECT	GO:0007265~Ras protein signal transduction	16	0.617761	0.0513875	25759:: 9046:: 6464:: 10769:: 1786:: 1026:: 3479:: 5863:: 9869:: 5898:: 5899:: 8625:: 7867:: 5900:: 10235:: 11315	2312	70	16792	1.66011	1	1	0.990257
GOTERM_BP_DIRECT	GO:0042795~snRNA transcription from RNA polymerase II promoter	16	0.617761	0.0513875	5441:: 5432:: 6621:: 1022:: 80789:: 23379:: 57117:: 55656:: 5436:: 6878:: 8812:: 2959:: 5438:: 2958:: 5439:: 6618	2312	70	16792	1.66011	1	1	0.990257
GOTERM_BP_DIRECT	GO:0030855~epithelial cell differentiation	16	0.617761	0.0513875	7263:: 373156:: 10591:: 3189:: 1282:: 1646:: 1645:: 3958:: 56898:: 55011:: 873:: 1200:: 3399:: 8407:: 7416:: 3921	2312	70	16792	1.66011	1	1	0.990257
GOTERM_BP_DIRECT	GO:0034473~U1 snRNA 3'-end processing	3	0.11583	0.0515932	5393:: 11340:: 23016	2312	3	16792	7.26298	1	1	0.990257
GOTERM_BP_DIRECT	GO:0034476~U5 snRNA 3'-end processing	3	0.11583	0.0515932	5393:: 11340:: 23016	2312	3	16792	7.26298	1	1	0.990257
GOTERM_BP_DIRECT	GO:0070458~cellular detoxification of nitrogen compound	3	0.11583	0.0515932	2944:: 2947:: 2946	2312	3	16792	7.26298	1	1	0.990257
GOTERM_BP_DIRECT	GO:0033159~negative regulation of protein import into nucleus:: translocation	3	0.11583	0.0515932	2621:: 84875:: 5138	2312	3	16792	7.26298	1	1	0.990257
GOTERM_BP_DIRECT	GO:0031120~snRNA pseudouridine synthesis	3	0.11583	0.0515932	55651:: 55505:: 1736	2312	3	16792	7.26298	1	1	0.990257
GOTERM_BP_DIRECT	GO:0035928~rRNA import into mitochondrion	3	0.11583	0.0515932	7263:: 29074:: 87178	2312	3	16792	7.26298	1	1	0.990257
GOTERM_BP_DIRECT	GO:0045903~positive regulation of translational fidelity	3	0.11583	0.0515932	6203:: 51654:: 55272	2312	3	16792	7.26298	1	1	0.990257
GOTERM_BP_DIRECT	GO:0043486~histone exchange	5	0.19305	0.0529986	9025:: 6944:: 10541:: 5757:: 10467	2312	11	16792	3.30135	1	1	0.990257
GOTERM_BP_DIRECT	GO:0032233~positive regulation of actin filament bundle assembly	5	0.19305	0.0529986	79933:: 3397:: 5216:: 5217:: 11346	2312	11	16792	3.30135	1	1	0.990257
GOTERM_BP_DIRECT	GO:0001682~tRNA 5'-leader removal	5	0.19305	0.0529986	79897:: 51367:: 9692:: 10248:: 10775	2312	11	16792	3.30135	1	1	0.990257
GOTERM_BP_DIRECT	GO:0000086~G2/M transition of mitotic cell cycle	27	1.04247	0.0534803	7164:: 8655:: 6233:: 7465:: 4331:: 1781:: 1022:: 7480:: 10657:: 57787:: 2029:: 54930:: 7316:: 10133:: 7532:: 7311:: 7314:: 6500:: 219771:: 1026:: 1069:: 801:: 7846:: 902:: 10763:: 11258:: 4218	2312	137	16792	1.43139	1	1	0.990257
GOTERM_BP_DIRECT	GO:0036258~multivesicular body assembly	9	0.34749	0.0540732	79643:: 91782:: 84313:: 55048:: 29082:: 10015:: 27183:: 7251:: 51160	2312	31	16792	2.10861	1	1	0.990257
GOTERM_BP_DIRECT	GO:0030032~lamellipodium assembly	9	0.34749	0.0540732	23191:: 23647:: 10810:: 8440:: 29984:: 25970:: 10163:: 79902:: 5879	2312	31	16792	2.10861	1	1	0.990257
GOTERM_BP_DIRECT	GO:0008016~regulation of heart contraction	9	0.34749	0.0540732	2775:: 7168:: 3784:: 27129:: 5348:: 4624:: 859:: 6717:: 6271	2312	31	16792	2.10861	1	1	0.990257
GOTERM_BP_DIRECT	GO:2001238~positive regulation of extrinsic apoptotic signaling pathway	8	0.30888	0.0567895	162989:: 8743:: 50486:: 51741:: 857:: 637:: 183:: 8692	2312	26	16792	2.23476	1	1	0.990257
GOTERM_BP_DIRECT	GO:0000245~spliceosomal complex assembly	8	0.30888	0.0567895	51340:: 6632:: 6634:: 10907:: 6633:: 6635:: 6637:: 27339	2312	26	16792	2.23476	1	1	0.990257
GOTERM_BP_DIRECT	GO:0016226~iron-sulfur cluster assembly	6	0.23166	0.0580079	57019:: 122961:: 10101:: 27247:: 23479:: 64428	2312	16	16792	2.72362	1	1	0.990257
GOTERM_BP_DIRECT	GO:0006293~nucleotide-excision repair:: preincision complex stabilization	7	0.27027	0.0584733	404672:: 2068:: 2067:: 6117:: 6119:: 9978:: 2071	2312	21	16792	2.42099	1	1	0.990257
GOTERM_BP_DIRECT	GO:0034340~response to type I interferon	4	0.15444	0.0592871	81844:: 55337:: 4599:: 9636	2312	7	16792	4.15027	1	1	0.990257
GOTERM_BP_DIRECT	GO:0043951~negative regulation of cAMP-mediated signaling	4	0.15444	0.0592871	64784:: 23295:: 997:: 5997	2312	7	16792	4.15027	1	1	0.990257
GOTERM_BP_DIRECT	GO:0032057~negative regulation of translational initiation in response to stress	4	0.15444	0.0592871	8893:: 8891:: 468:: 8890	2312	7	16792	4.15027	1	1	0.990257
GOTERM_BP_DIRECT	GO:0043457~regulation of cellular respiration	4	0.15444	0.0592871	55847:: 79085:: 87178:: 84273	2312	7	16792	4.15027	1	1	0.990257
GOTERM_BP_DIRECT	GO:0071169~establishment of protein localization to chromatin	4	0.15444	0.0592871	55011:: 10856:: 55506:: 222229	2312	7	16792	4.15027	1	1	0.990257
GOTERM_BP_DIRECT	GO:0042178~xenobiotic catabolic process	4	0.15444	0.0592871	2944:: 9446:: 2947:: 2946	2312	7	16792	4.15027	1	1	0.990257
GOTERM_BP_DIRECT	GO:0043433~negative regulation of sequence-specific DNA binding transcription factor activity	14	0.540541	0.061801	9421:: 7341:: 8431:: 4294:: 4221:: 3397:: 4092:: 56998:: 59307:: 2621:: 3399:: 11331:: 84662:: 1649	2312	60	16792	1.69469	1	1	0.990257
GOTERM_BP_DIRECT	GO:0045732~positive regulation of protein catabolic process	14	0.540541	0.061801	8312:: 112398:: 6653:: 51160:: 4947:: 83547:: 23192:: 10769:: 29116:: 26088:: 51079:: 7128:: 4734:: 4946	2312	60	16792	1.69469	1	1	0.990257
GOTERM_BP_DIRECT	GO:0000413~protein peptidyl-prolyl isomerization	11	0.42471	0.0631967	11328:: 53938:: 5300:: 5478:: 10450:: 5303:: 2286:: 51645:: 10465:: 10105:: 2280	2312	43	16792	1.85797	1	1	0.990257
GOTERM_BP_DIRECT	GO:0007067~mitotic nuclear division	44	1.69884	0.0633462	9025:: 9221:: 6993:: 7465:: 25906:: 10907:: 23421:: 257364:: 9181:: 91272:: 6194:: 10899:: 1877:: 2669:: 57787:: 2029:: 54930:: 55920:: 51143:: 1211:: 91603:: 10474:: 11104:: 286053:: 8607:: 3835:: 136647:: 51529:: 728642:: 10381:: 26524:: 79023:: 246184:: 10726:: 1069:: 51530:: 11078:: 51434:: 900:: 9903:: 7329:: 8812:: 11258:: 5901	2312	248	16792	1.28859	1	1	0.990257
GOTERM_BP_DIRECT	GO:0050873~brown fat cell differentiation	9	0.34749	0.0637439	154:: 4151:: 284207:: 2167:: 5997:: 1051:: 10124:: 283927:: 4329	2312	32	16792	2.04271	1	1	0.990257
GOTERM_BP_DIRECT	GO:0006367~transcription initiation from RNA polymerase II promoter	29	1.11969	0.0638811	8431:: 6097:: 9442:: 5441:: 6256:: 4331:: 22938:: 1022:: 2071:: 3516:: 2104:: 51003:: 2068:: 29982:: 5436:: 5438:: 2969:: 5439:: 404672:: 9794:: 6883:: 112950:: 5432:: 81857:: 367:: 6878:: 902:: 2959:: 2958	2312	152	16792	1.3857	1	1	0.990257
GOTERM_BP_DIRECT	GO:0015031~protein transport	66	2.54826	0.0705966	9545:: 90203:: 26515:: 26517:: 152579:: 29103:: 79735:: 55048:: 55763:: 55647:: 8724:: 10015:: 5538:: 11345:: 10897:: 93664:: 113402:: 11230:: 9270:: 26521:: 7251:: 83547:: 79643:: 80199:: 81562:: 51375:: 26520:: 689:: 150684:: 5864:: 10266:: 967:: 10067:: 5866:: 51699:: 10267:: 9367:: 9961:: 376267:: 9842:: 372:: 6293:: 80223:: 79874:: 84747:: 54732:: 79711:: 54812:: 4666:: 738:: 27183:: 653519:…	2312	395	16792	1.21356	1	1	0.990257
GOTERM_BP_DIRECT	GO:0010939~regulation of necrotic cell death	5	0.19305	0.0710945	6233:: 7311:: 7314:: 7316:: 10105	2312	12	16792	3.02624	1	1	0.990257
GOTERM_BP_DIRECT	GO:0060315~negative regulation of ryanodine-sensitive calcium-release channel activity	5	0.19305	0.0710945	9446:: 801:: 2946:: 6717:: 2280	2312	12	16792	3.02624	1	1	0.990257
GOTERM_BP_DIRECT	GO:0097067~cellular response to thyroid hormone stimulus	5	0.19305	0.0710945	1514:: 10634:: 1512:: 1520:: 4005	2312	12	16792	3.02624	1	1	0.990257
GOTERM_BP_DIRECT	GO:0000002~mitochondrial genome maintenance	5	0.19305	0.0710945	92667:: 54148:: 84275:: 63875:: 9361	2312	12	16792	3.02624	1	1	0.990257
GOTERM_BP_DIRECT	GO:0006164~purine nucleotide biosynthetic process	5	0.19305	0.0710945	3615:: 5198:: 158:: 4522:: 471	2312	12	16792	3.02624	1	1	0.990257
GOTERM_BP_DIRECT	GO:0009650~UV protection	5	0.19305	0.0710945	51150:: 2068:: 2067:: 847:: 2071	2312	12	16792	3.02624	1	1	0.990257
GOTERM_BP_DIRECT	GO:0032465~regulation of cytokinesis	7	0.27027	0.0713981	585:: 51100:: 1069:: 5300:: 801:: 9903:: 28964	2312	22	16792	2.31095	1	1	0.990257
GOTERM_BP_DIRECT	GO:0006979~response to oxidative stress	22	0.849421	0.072712	9124:: 4482:: 7001:: 5693:: 140809:: 4520:: 2067:: 93100:: 2071:: 2878:: 11019:: 210:: 475:: 83636:: 1861:: 2068:: 348:: 4720:: 55967:: 4710:: 2937:: 51734	2312	110	16792	1.4526	1	1	0.990257
GOTERM_BP_DIRECT	GO:0070542~response to fatty acid	6	0.23166	0.0731983	210:: 7351:: 8443:: 445:: 3155:: 847	2312	17	16792	2.5634	1	1	0.990257
GOTERM_BP_DIRECT	GO:0006893~Golgi to plasma membrane transport	6	0.23166	0.0731983	55763:: 150684:: 10640:: 29091:: 3996:: 114879	2312	17	16792	2.5634	1	1	0.990257
GOTERM_BP_DIRECT	GO:0006337~nucleosome disassembly	6	0.23166	0.0731983	8289:: 92815:: 6602:: 6418:: 6605:: 6604	2312	17	16792	2.5634	1	1	0.990257
GOTERM_BP_DIRECT	GO:1903146~regulation of mitophagy	9	0.34749	0.0744215	1513:: 51729:: 81631:: 29801:: 7416:: 27429:: 10456:: 2648:: 8607	2312	33	16792	1.98081	1	1	0.990257
GOTERM_BP_DIRECT	GO:0051865~protein autoubiquitination	12	0.46332	0.0744788	9025:: 29089:: 55128:: 7323:: 6047:: 7322:: 10273:: 91445:: 51255:: 55182:: 11342:: 7319	2312	50	16792	1.74311	1	1	0.990257
GOTERM_BP_DIRECT	GO:0006977~DNA damage response:: signal transduction by p53 class mediator resulting in cell cycle arrest	14	0.540541	0.0768683	25946:: 7311:: 6233:: 7314:: 57060:: 10769:: 1026:: 55544:: 7316:: 51499:: 6659:: 8738:: 4869:: 1647	2312	62	16792	1.64003	1	1	0.990257
GOTERM_BP_DIRECT	GO:0006605~protein targeting	10	0.3861	0.078861	23480:: 9145:: 6135:: 7532:: 29984:: 6653:: 9804:: 7529:: 10300:: 11337	2312	39	16792	1.8623	1	1	0.990257
GOTERM_BP_DIRECT	GO:0008333~endosome to lysosome transport	10	0.3861	0.078861	154:: 83547:: 23295:: 63894:: 10042:: 9392:: 55823:: 22863:: 7251:: 23557	2312	39	16792	1.8623	1	1	0.990257
GOTERM_BP_DIRECT	GO:0006464~cellular protein modification process	21	0.810811	0.0798855	8266:: 9246:: 4482:: 7332:: 7334:: 7323:: 7311:: 7322:: 64422:: 23463:: 1363:: 27338:: 59286:: 7251:: 51172:: 51451:: 997:: 5875:: 4126:: 7329:: 51601	2312	105	16792	1.4526	1	1	0.990257
GOTERM_BP_DIRECT	GO:0090200~positive regulation of release of cytochrome c from mitochondria	8	0.30888	0.0802576	8743:: 27113:: 64112:: 84334:: 26355:: 637:: 10105:: 56947	2312	28	16792	2.07514	1	1	0.990257
GOTERM_BP_DIRECT	GO:0090503~RNA phosphodiester bond hydrolysis:: exonucleolytic	8	0.30888	0.0802576	22803:: 54512:: 114034:: 28960:: 115752:: 56915:: 87178:: 79650	2312	28	16792	2.07514	1	1	0.990257
GOTERM_BP_DIRECT	GO:0006513~protein monoubiquitination	8	0.30888	0.0802576	29089:: 7323:: 23295:: 10075:: 9978:: 4734:: 54926:: 7251	2312	28	16792	2.07514	1	1	0.990257
GOTERM_BP_DIRECT	GO:0061418~regulation of transcription from RNA polymerase II promoter in response to hypoxia	8	0.30888	0.0802576	7323:: 6233:: 7322:: 7311:: 7314:: 112398:: 7316:: 9978	2312	28	16792	2.07514	1	1	0.990257
GOTERM_BP_DIRECT	GO:0075733~intracellular transport of virus	12	0.46332	0.0836923	6233:: 7311:: 7314:: 55048:: 11097:: 7316:: 79902:: 5901:: 8480:: 7251:: 51160:: 79023	2312	51	16792	1.70894	1	1	0.990257
GOTERM_BP_DIRECT	GO:0046951~ketone body biosynthetic process	4	0.15444	0.0853879	56898:: 65985:: 622:: 3155	2312	8	16792	3.63149	1	1	0.990257
GOTERM_BP_DIRECT	GO:0071493~cellular response to UV-B	4	0.15444	0.0853879	1026:: 1396:: 3373:: 8692	2312	8	16792	3.63149	1	1	0.990257
GOTERM_BP_DIRECT	GO:0000447~endonucleolytic cleavage in ITS1 to separate SSU-rRNA from 5.8S rRNA and LSU-rRNA from tricistronic rRNA transcript (SSU-rRNA:: 5.8S rRNA:: LSU-rRNA)	4	0.15444	0.0853879	6227:: 23212:: 29777:: 3921	2312	8	16792	3.63149	1	1	0.990257
GOTERM_BP_DIRECT	GO:0071786~endoplasmic reticulum tubular network organization	4	0.15444	0.0853879	65055:: 57142:: 51308:: 10313	2312	8	16792	3.63149	1	1	0.990257
GOTERM_BP_DIRECT	GO:0051001~negative regulation of nitric-oxide synthase activity	4	0.15444	0.0853879	857:: 859:: 2717:: 51070	2312	8	16792	3.63149	1	1	0.990257
GOTERM_BP_DIRECT	GO:0006295~nucleotide-excision repair:: DNA incision:: 3'-to lesion	7	0.27027	0.0858253	404672:: 2068:: 2067:: 6117:: 6119:: 9978:: 2071	2312	23	16792	2.21047	1	1	0.990257
GOTERM_BP_DIRECT	GO:0033137~negative regulation of peptidyl-serine phosphorylation	7	0.27027	0.0858253	54541:: 23171:: 8440:: 27124:: 857:: 9647:: 4092	2312	23	16792	2.21047	1	1	0.990257
GOTERM_BP_DIRECT	GO:0071377~cellular response to glucagon stimulus	10	0.3861	0.0899109	2778:: 2787:: 115:: 445:: 2784:: 5575:: 5576:: 5567:: 2791:: 196883	2312	40	16792	1.81574	1	1	0.990257
GOTERM_BP_DIRECT	GO:0045071~negative regulation of viral genome replication	10	0.3861	0.0899109	684:: 27350:: 103:: 55337:: 10581:: 84875:: 4599:: 9636:: 10410:: 8519	2312	40	16792	1.81574	1	1	0.990257
GOTERM_BP_DIRECT	GO:0007004~telomere maintenance via telomerase	6	0.23166	0.0903321	54386:: 55651:: 65057:: 54433:: 55505:: 1736	2312	18	16792	2.42099	1	1	0.990257
GOTERM_BP_DIRECT	GO:0006165~nucleoside diphosphate phosphorylation	6	0.23166	0.0903321	203:: 205:: 29922:: 4830:: 4833:: 10201	2312	18	16792	2.42099	1	1	0.990257
GOTERM_BP_DIRECT	GO:0006796~phosphate-containing compound metabolic process	6	0.23166	0.0903321	3613:: 5464:: 27068:: 97:: 3628:: 98	2312	18	16792	2.42099	1	1	0.990257
GOTERM_BP_DIRECT	GO:0032502~developmental process	6	0.23166	0.0903321	130916:: 51001:: 163732:: 78989:: 10908:: 3590	2312	18	16792	2.42099	1	1	0.990257
GOTERM_BP_DIRECT	GO:0032479~regulation of type I interferon production	5	0.19305	0.0919053	81844:: 6233:: 7311:: 7314:: 7316	2312	13	16792	2.79345	1	1	0.990257
GOTERM_BP_DIRECT	GO:0009117~nucleotide metabolic process	5	0.19305	0.0919053	3704:: 51251:: 115024:: 10591:: 2272	2312	13	16792	2.79345	1	1	0.990257
GOTERM_BP_DIRECT	GO:0033138~positive regulation of peptidyl-serine phosphorylation	15	0.579151	0.0936585	4282:: 8312:: 8412:: 1440:: 64754:: 54386:: 2621:: 57521:: 10253:: 857:: 8767:: 5217:: 11235:: 11315:: 10456	2312	70	16792	1.55635	1	1	0.990257
GOTERM_BP_DIRECT	GO:0097421~liver regeneration	8	0.30888	0.0938053	7351:: 6143:: 9104:: 5774:: 6229:: 6217:: 1051:: 6161	2312	29	16792	2.00358	1	1	0.990257
GOTERM_BP_DIRECT	GO:0045746~negative regulation of Notch signaling pathway	8	0.30888	0.0938053	55343:: 84934:: 54567:: 8788:: 23462:: 375033:: 604:: 441478	2312	29	16792	2.00358	1	1	0.990257
GOTERM_BP_DIRECT	GO:0051716~cellular response to stimulus	3	0.11583	0.093845	8891:: 8892:: 8890	2312	4	16792	5.44723	1	1	0.990257
GOTERM_BP_DIRECT	GO:0032925~regulation of activin receptor signaling pathway	3	0.11583	0.093845	4221:: 4092:: 2280	2312	4	16792	5.44723	1	1	0.990257
GOTERM_BP_DIRECT	GO:0070293~renal absorption	3	0.11583	0.093845	8644:: 3784:: 3043	2312	4	16792	5.44723	1	1	0.990257
GOTERM_BP_DIRECT	GO:0071787~endoplasmic reticulum tubular network assembly	3	0.11583	0.093845	118813:: 57142:: 10313	2312	4	16792	5.44723	1	1	0.990257
GOTERM_BP_DIRECT	GO:0006627~protein processing involved in protein targeting to mitochondrion	3	0.11583	0.093845	83943:: 4285:: 23203	2312	4	16792	5.44723	1	1	0.990257
GOTERM_BP_DIRECT	GO:0010044~response to aluminum ion	3	0.11583	0.093845	210:: 5860:: 9361	2312	4	16792	5.44723	1	1	0.990257
GOTERM_BP_DIRECT	GO:0045217~cell-cell junction maintenance	3	0.11583	0.093845	1436:: 91663:: 50855	2312	4	16792	5.44723	1	1	0.990257
GOTERM_BP_DIRECT	GO:2001137~positive regulation of endocytic recycling	3	0.11583	0.093845	10938:: 6653:: 30846	2312	4	16792	5.44723	1	1	0.990257
GOTERM_BP_DIRECT	GO:0071395~cellular response to jasmonic acid stimulus	3	0.11583	0.093845	1646:: 1645:: 8644	2312	4	16792	5.44723	1	1	0.990257
GOTERM_BP_DIRECT	GO:0018916~nitrobenzene metabolic process	3	0.11583	0.093845	2944:: 2947:: 2946	2312	4	16792	5.44723	1	1	0.990257
GOTERM_BP_DIRECT	GO:0033014~tetrapyrrole biosynthetic process	3	0.11583	0.093845	210:: 211:: 3145	2312	4	16792	5.44723	1	1	0.990257
GOTERM_BP_DIRECT	GO:0021782~glial cell development	3	0.11583	0.093845	9463:: 26227:: 6659	2312	4	16792	5.44723	1	1	0.990257
GOTERM_BP_DIRECT	GO:1904263~positive regulation of TORC1 signaling	3	0.11583	0.093845	9894:: 55011:: 10670	2312	4	16792	5.44723	1	1	0.990257
GOTERM_BP_DIRECT	GO:0034316~negative regulation of Arp2/3 complex-mediated actin nucleation	3	0.11583	0.093845	9463:: 9535:: 57175	2312	4	16792	5.44723	1	1	0.990257
GOTERM_BP_DIRECT	GO:1903026~negative regulation of RNA polymerase II regulatory region sequence-specific DNA binding	3	0.11583	0.093845	9421:: 3397:: 1649	2312	4	16792	5.44723	1	1	0.990257
GOTERM_BP_DIRECT	GO:0006369~termination of RNA polymerase II transcription	14	0.540541	0.0941074	9775:: 10250:: 29101:: 10978:: 84967:: 26097:: 29894:: 6634:: 6636:: 6635:: 9939:: 10212:: 6637:: 6628	2312	64	16792	1.58878	1	1	0.990257
GOTERM_BP_DIRECT	GO:0060337~type I interferon signaling pathway	14	0.540541	0.0941074	7297:: 5696:: 10581:: 3394:: 684:: 103:: 3455:: 4599:: 9636:: 51447:: 10410:: 3429:: 8519:: 10379	2312	64	16792	1.58878	1	1	0.990257
GOTERM_BP_DIRECT	GO:0031648~protein destabilization	9	0.34749	0.0988092	5828:: 1512:: 29116:: 6477:: 3397:: 10430:: 11236:: 51548:: 79594	2312	35	16792	1.86762	1	1	0.990257
GOTERM_BP_DIRECT	GO:0006284~base-excision repair	9	0.34749	0.0988092	7374:: 10075:: 3146:: 6117:: 328:: 6119:: 7515:: 51548:: 4913	2312	35	16792	1.86762	1	1	0.990257
GOTERM_BP_DIRECT	GO:0006919~activation of cysteine-type endopeptidase activity involved in apoptotic process	17	0.656371	0.0999636	9026:: 8743:: 9093:: 6280:: 23787:: 79594:: 1512:: 1611:: 51065:: 27113:: 26355:: 10395:: 10541:: 637:: 8738:: 56616:: 3429	2312	83	16792	1.4876	1	1	0.990257

## Sheet: GO-CC
Category	Term	Count	%	PValue	Genes	List Total	Pop Hits	Pop Total	Fold Enrichment	Bonferroni	Benjamini	FDR
GOTERM_CC_DIRECT	GO:0005737~cytoplasm	899	34.7104	9.19394e-21	285550:: 9189:: 65125:: 9181:: 10899:: 2547:: 6905:: 56898:: 57504:: 55325:: 56893:: 10654:: 6903:: 79760:: 5827:: 10667:: 56666:: 55330:: 81844:: 55337:: 30011:: 801:: 4733:: 10422:: 4734:: 3646:: 4736:: 387119:: 10634:: 79798:: 57521:: 30000:: 27068:: 81873:: 5830:: 3654:: 87178:: 66002:: 353116:: 22863:: 2339:: 10645:: 80772:: 55352:: 124512:: 55114:: 10640:: 824:: 219844:: 22838:: 5860:: 4772…	2454	5222	18224	1.27847	7.54823e-18	1.07832e-18	1.01659e-18
GOTERM_CC_DIRECT	GO:0005634~nucleus	839	32.3938	1.66021e-07	138716:: 9189:: 10657:: 2547:: 57504:: 55325:: 56893:: 57509:: 10412:: 25915:: 79760:: 25911:: 55337:: 1466:: 801:: 10664:: 4734:: 3646:: 4736:: 137886:: 22850:: 147686:: 30000:: 3654:: 170463:: 4520:: 66005:: 3431:: 22863:: 22864:: 10645:: 80772:: 55352:: 1488:: 824:: 219844:: 4772:: 1022:: 2593:: 1020:: 27043:: 1019:: 2107:: 10856:: 2104:: 55128:: 6944:: 6945:: 93621:: 3692:: 4782:: 91689:: 478…	2454	5415	18224	1.15062	0.000136294	6.81515e-06	6.425e-06
GOTERM_CC_DIRECT	GO:0005829~cytosol	648	25.0193	6.13331e-28	65125:: 25906:: 9061:: 9181:: 81605:: 51082:: 10657:: 2547:: 51084:: 56898:: 56893:: 1211:: 2784:: 10654:: 140809:: 4860:: 79760:: 5707:: 10549:: 5708:: 79643:: 55330:: 81844:: 79887:: 55699:: 30011:: 801:: 5700:: 4734:: 10542:: 3646:: 4615:: 4736:: 5947:: 137886:: 79672:: 79792:: 57521:: 81631:: 5830:: 4983:: 5710:: 3654:: 4624:: 57407:: 27183:: 5714:: 5715:: 5716:: 4869:: 91782:: 9094:: 9093:: …	2454	3315	18224	1.45165	5.03544e-25	1.25886e-25	1.18679e-25
GOTERM_CC_DIRECT	GO:0005654~nucleoplasm	539	20.8108	9.76569e-22	285550:: 25906:: 51082:: 10657:: 3516:: 2547:: 10898:: 57504:: 79897:: 283489:: 4720:: 4841:: 92856:: 10775:: 115708:: 65258:: 79760:: 10668:: 5707:: 5708:: 4731:: 801:: 5700:: 5822:: 10664:: 3646:: 5947:: 339487:: 79792:: 29123:: 26097:: 56672:: 57521:: 5710:: 5714:: 5715:: 5716:: 4869:: 4520:: 353116:: 22984:: 81857:: 54386:: 10524:: 246184:: 55352:: 124995:: 5720:: 220929:: 22838:: 4772:: 1022…	2454	2784	18224	1.43777	8.01763e-19	1.33627e-19	1.25977e-19
GOTERM_CC_DIRECT	GO:0070062~extracellular exosome	524	20.2317	1.36408e-17	9068:: 81605:: 2548:: 51084:: 56898:: 2787:: 114990:: 2784:: 55207:: 10410:: 10654:: 4860:: 23612:: 5707:: 79885:: 10549:: 1347:: 5708:: 79643:: 284207:: 801:: 10541:: 10422:: 4734:: 3646:: 4736:: 23705:: 1363:: 339123:: 339487:: 80303:: 27068:: 81873:: 27183:: 5714:: 30008:: 91663:: 66005:: 5730:: 10525:: 10768:: 3301:: 5720:: 824:: 706:: 5860:: 2593:: 387263:: 392617:: 10857:: 146894:: 10856:: …	2454	2811	18224	1.38433	1.11991e-14	1.39989e-15	1.31975e-15
GOTERM_CC_DIRECT	GO:0016020~membrane	384	14.8263	1.20578e-08	4172:: 4176:: 65125:: 9986:: 8655:: 6233:: 6236:: 64834:: 471:: 2669:: 10899:: 10657:: 2548:: 84327:: 2547:: 253832:: 2787:: 56894:: 1211:: 2542:: 8406:: 4841:: 6229:: 54910:: 55207:: 6228:: 53827:: 155066:: 10654:: 54918:: 113402:: 6124:: 8546:: 8667:: 8664:: 8665:: 93380:: 54480:: 241:: 5827:: 84317:: 5707:: 5828:: 5708:: 79643:: 23295:: 51651:: 283234:: 5700:: 4733:: 10300:: 3646:: 4736:: 21::…	2454	2200	18224	1.29622	9.89944e-06	6.18718e-07	5.83298e-07
GOTERM_CC_DIRECT	GO:0005739~mitochondrion	357	13.7838	2.03175e-41	8655:: 65005:: 65008:: 1340:: 54471:: 51081:: 471:: 10899:: 56898:: 4729:: 115286:: 2787:: 114990:: 27089:: 57509:: 4720:: 5018:: 10651:: 4724:: 4725:: 84681:: 51649:: 51406:: 51409:: 90550:: 9997:: 1352:: 64963:: 1350:: 3098:: 64965:: 1349:: 10667:: 10549:: 55572:: 1346:: 1345:: 51650:: 60488:: 55699:: 51651:: 51654:: 4731:: 3764:: 152100:: 51537:: 22:: 5162:: 11162:: 64975:: 29801:: 64976:: 289…	2454	1331	18224	1.99186	1.66806e-38	8.34031e-39	7.86285e-39
GOTERM_CC_DIRECT	GO:0005730~nucleolus	200	7.72201	1.3529e-15	6230:: 90441:: 6233:: 29946:: 3516:: 51084:: 2547:: 9858:: 4841:: 92856:: 6228:: 4601:: 84681:: 10412:: 51406:: 5393:: 404672:: 51529:: 6122:: 7334:: 6124:: 79080:: 64965:: 84313:: 24144:: 10541:: 10782:: 10664:: 4736:: 51538:: 7341:: 6133:: 6132:: 6135:: 7465:: 6136:: 64976:: 26097:: 8428:: 51667:: 1915:: 10199:: 6129:: 51548:: 51547:: 31:: 57409:: 4869:: 6144:: 6143:: 6147:: 3431:: 9891:: 22984…	2454	857	18224	1.73308	1.09379e-12	1.23415e-13	1.1635e-13
GOTERM_CC_DIRECT	GO:0005743~mitochondrial inner membrane	169	6.5251	1.46723e-39	132299:: 4694:: 65003:: 4695:: 4696:: 65005:: 65008:: 1340:: 51081:: 23203:: 79133:: 1337:: 4729:: 115286:: 126328:: 27089:: 65080:: 8802:: 51004:: 10131:: 55967:: 51642:: 5018:: 54998:: 11222:: 4724:: 4725:: 51649:: 4726:: 51805:: 90550:: 25915:: 9997:: 1352:: 1593:: 1351:: 63875:: 64963:: 1350:: 79085:: 64965:: 83858:: 55052:: 1349:: 125988:: 51373:: 55572:: 1345:: 51650:: 284723:: 60488:: 2979…	2454	441	18224	2.84588	1.20459e-36	4.01531e-37	3.78545e-37
GOTERM_CC_DIRECT	GO:0005783~endoplasmic reticulum	126	4.86486	0.0903241	7444:: 79090:: 64834:: 64838:: 81579:: 83636:: 55325:: 56894:: 2542:: 57467:: 8406:: 5138:: 757:: 10134:: 6748:: 64840:: 65258:: 118813:: 2286:: 23212:: 241:: 51371:: 252995:: 1622:: 51251:: 118424:: 1861:: 7844:: 79803:: 11236:: 115817:: 6253:: 137886:: 6653:: 27348:: 25840:: 64215:: 10908:: 372:: 63924:: 11328:: 51024:: 8824:: 11322:: 10598:: 51308:: 819:: 8440:: 8842:: 3032:: 8560:: 10525:: 56…	2454	828	18224	1.13008	1	0.693048	0.653373
GOTERM_CC_DIRECT	GO:0005840~ribosome	103	3.97683	2.29256e-47	6230:: 6232:: 6233:: 9349:: 65003:: 6235:: 65005:: 6191:: 51081:: 6192:: 6194:: 65080:: 6227:: 6229:: 6228:: 11222:: 11224:: 51649:: 200916:: 6122:: 6124:: 25873:: 63875:: 64963:: 64965:: 55052:: 51373:: 51650:: 219927:: 56945:: 4736:: 6133:: 6132:: 6135:: 6137:: 285855:: 64978:: 28957:: 51023:: 51264:: 6128:: 6129:: 6142:: 6144:: 6143:: 6146:: 64981:: 6147:: 64983:: 63931:: 64745:: 124995:: 6138…	2454	166	18224	4.60785	1.88219e-44	1.88219e-44	1.77444e-44
GOTERM_CC_DIRECT	GO:0048471~perinuclear region of cytoplasm	98	3.78378	0.0644838	4172:: 7164:: 9463:: 10490:: 6194:: 231:: 199:: 79654:: 1974:: 3916:: 56893:: 10938:: 57467:: 84688:: 5138:: 10133:: 8666:: 9632:: 79083:: 1192:: 762:: 51374:: 51499:: 9625:: 4734:: 8312:: 26019:: 25843:: 2720:: 26135:: 7458:: 80142:: 27183:: 57407:: 5176:: 4000:: 5730:: 381:: 23557:: 10524:: 10920:: 302:: 3148:: 3301:: 5567:: 4599:: 9647:: 6418:: 11337:: 9026:: 4493:: 6275:: 4494:: 6277:: 8854::…	2454	621	18224	1.17194	1	0.575448	0.542505
GOTERM_CC_DIRECT	GO:0005925~focal adhesion	91	3.51351	1.49482e-07	6155:: 7089:: 9349:: 6156:: 10174:: 6235:: 390:: 6191:: 2274:: 9181:: 23521:: 2195:: 6193:: 64759:: 7041:: 1535:: 23164:: 54751:: 5898:: 5216:: 10298:: 10015:: 3835:: 6122:: 6168:: 6201:: 6124:: 7532:: 6203:: 6169:: 9754:: 9270:: 6160:: 1072:: 10109:: 3927:: 1466:: 51056:: 30011:: 9902:: 55616:: 11078:: 7205:: 1948:: 847:: 7529:: 7408:: 4736:: 6175:: 9124:: 6133:: 6176:: 6132:: 6136:: 3383:: 8470…	2454	391	18224	1.72836	0.000122717	6.45918e-06	6.08941e-06
GOTERM_CC_DIRECT	GO:0005759~mitochondrial matrix	88	3.39768	1.47641e-10	25828:: 326625:: 10295:: 2230:: 23203:: 670:: 275:: 83875:: 122961:: 1892:: 6821:: 8802:: 5138:: 10131:: 4720:: 79736:: 51601:: 318:: 55526:: 4329:: 2109:: 51805:: 9997:: 80308:: 1593:: 10667:: 1666:: 55699:: 205:: 5303:: 7923:: 51218:: 27292:: 2639:: 11315:: 10105:: 10588:: 5162:: 7263:: 64850:: 50808:: 373156:: 6059:: 8192:: 115416:: 23424:: 9361:: 2647:: 4705:: 57128:: 4706:: 211:: 80221:: 569…	2454	327	18224	1.9985	1.21213e-07	8.65807e-09	8.16242e-09
GOTERM_CC_DIRECT	GO:0043231~intracellular membrane-bounded organelle	88	3.39768	0.0792399	7363:: 4172:: 9026:: 29907:: 6396:: 10490:: 79091:: 197370:: 2990:: 9341:: 670:: 57504:: 1211:: 2542:: 55004:: 1650:: 26750:: 56937:: 4126:: 54998:: 55647:: 10455:: 10897:: 8607:: 2109:: 93664:: 51729:: 9794:: 6563:: 10668:: 51491:: 147912:: 284129:: 26088:: 51693:: 9869:: 84231:: 4258:: 847:: 10067:: 51699:: 5989:: 2956:: 51538:: 6097:: 22934:: 8798:: 373156:: 389541:: 149951:: 26017:: 372:: 802…	2454	558	18224	1.17116	1	0.657406	0.619771
GOTERM_CC_DIRECT	GO:0005813~centrosome	71	2.74131	0.0440117	4172:: 219844:: 64792:: 4692:: 8655:: 9786:: 1781:: 23564:: 4092:: 10899:: 57787:: 23281:: 7559:: 10694:: 11104:: 10575:: 8409:: 9114:: 9150:: 83987:: 1069:: 403:: 80279:: 123169:: 115752:: 653784:: 116840:: 801:: 9903:: 328:: 10782:: 10300:: 4218:: 23108:: 5682:: 29922:: 84936:: 8195:: 387119:: 83658:: 56954:: 54930:: 51143:: 26574:: 9638:: 10671:: 9639:: 50855:: 27183:: 51668:: 4869:: 136647:: …	2454	426	18224	1.23771	1	0.435345	0.410422
GOTERM_CC_DIRECT	GO:0005913~cell-cell adherens junction	61	2.35521	0.00557842	23647:: 6152:: 8971:: 6159:: 9588:: 57142:: 4092:: 471:: 114990:: 10938:: 23164:: 85377:: 51400:: 8407:: 5216:: 1937:: 10298:: 10694:: 1936:: 8607:: 6164:: 1192:: 56061:: 6282:: 3927:: 1983:: 7529:: 7408:: 5901:: 3646:: 11315:: 9124:: 9045:: 23705:: 2010:: 2801:: 51100:: 26135:: 8428:: 6128:: 7458:: 10598:: 9531:: 5052:: 5493:: 6187:: 5694:: 10163:: 6147:: 57175:: 28969:: 23513:: 51031:: 10848:: …	2454	323	18224	1.40248	0.989875	0.0832707	0.0785036
GOTERM_CC_DIRECT	GO:0031012~extracellular matrix	59	2.27799	0.00190196	6230:: 6155:: 7123:: 7045:: 54829:: 9349:: 6156:: 6191:: 6193:: 7041:: 3958:: 1973:: 1893:: 284297:: 7177:: 6201:: 6280:: 1072:: 3490:: 2280:: 22918:: 4653:: 5901:: 4218:: 1306:: 90187:: 6210:: 6133:: 6135:: 6136:: 2331:: 161198:: 292:: 1282:: 3611:: 81794:: 6204:: 6649:: 6208:: 5879:: 5052:: 7431:: 5176:: 6146:: 4000:: 6223:: 6189:: 6222:: 4320:: 6224:: 1294:: 8483:: 1290:: 302:: 348:: 9804:: 62…	2454	296	18224	1.48023	0.790492	0.0312301	0.0294423
GOTERM_CC_DIRECT	GO:0005764~lysosome	49	1.89189	0.000790439	9588:: 8692:: 154:: 2548:: 1777:: 3916:: 55004:: 5538:: 53:: 3373:: 203547:: 83547:: 84317:: 79887:: 445:: 7128:: 10266:: 967:: 252839:: 847:: 2717:: 58528:: 10542:: 9367:: 64772:: 389541:: 175:: 1514:: 1513:: 1512:: 57521:: 10670:: 55823:: 1519:: 27183:: 8722:: 66005:: 7073:: 27113:: 1201:: 1520:: 1200:: 3784:: 55317:: 824:: 8635:: 3988:: 11337:: 54749	2454	226	18224	1.61011	0.47754	0.0150919	0.0142279
GOTERM_CC_DIRECT	GO:0005765~lysosomal membrane	47	1.81467	0.0652591	7780:: 10490:: 9842:: 389541:: 1186:: 28956:: 2647:: 2548:: 2767:: 3916:: 55788:: 114990:: 83930:: 56674:: 57521:: 55004:: 54978:: 11342:: 7316:: 10670:: 55823:: 55207:: 51622:: 8905:: 10410:: 53:: 9114:: 7311:: 8546:: 25851:: 23531:: 126321:: 9550:: 23557:: 83547:: 55652:: 55315:: 284129:: 302:: 51374:: 1201:: 79803:: 967:: 55317:: 252839:: 529:: 10542	2454	274	18224	1.27384	1	0.576104	0.543124
GOTERM_CC_DIRECT	GO:0022625~cytosolic large ribosomal subunit	45	1.73745	1.6864e-22	6175:: 6152:: 6155:: 9045:: 6133:: 90441:: 6176:: 6132:: 6157:: 6135:: 9349:: 6156:: 6159:: 6137:: 6136:: 65008:: 285855:: 23521:: 6171:: 6170:: 51121:: 6128:: 6129:: 11224:: 6164:: 6142:: 200916:: 6144:: 6122:: 6143:: 6146:: 6168:: 6124:: 7311:: 6167:: 6147:: 6169:: 25873:: 6160:: 6161:: 55651:: 6138:: 4736:: 6838:: 51538	2454	68	18224	4.91443	1.38453e-19	2.76906e-20	2.61054e-20
GOTERM_CC_DIRECT	GO:0016607~nuclear speck	39	1.50579	0.0181557	7341:: 5681:: 9541:: 8535:: 5300:: 10250:: 6015:: 23067:: 29107:: 64318:: 140691:: 84844:: 51340:: 26097:: 114034:: 80764:: 5511:: 4841:: 91603:: 84662:: 9939:: 9794:: 51729:: 4000:: 10084:: 30827:: 10284:: 9775:: 5411:: 1198:: 25776:: 27339:: 79068:: 57178:: 26121:: 24144:: 328:: 54942:: 10465	2454	201	18224	1.44091	1	0.222475	0.209739
GOTERM_CC_DIRECT	GO:0005741~mitochondrial outer membrane	37	1.42857	0.000285805	64112:: 54471:: 670:: 79671:: 10953:: 401505:: 26056:: 51100:: 51001:: 599:: 80347:: 55847:: 84883:: 10651:: 7417:: 637:: 10452:: 7416:: 10456:: 4580:: 91445:: 3032:: 3098:: 25813:: 55177:: 27113:: 1267:: 445:: 11331:: 4257:: 4653:: 9804:: 4830:: 84134:: 706:: 3429:: 56947	2454	149	18224	1.8441	0.209176	0.00651794	0.00614481
GOTERM_CC_DIRECT	GO:0010008~endosome membrane	36	1.38996	0.0224072	7323:: 6233:: 376267:: 9842:: 51160:: 28956:: 6293:: 2888:: 3916:: 533:: 29984:: 10938:: 55048:: 7316:: 56937:: 30846:: 3654:: 9779:: 8724:: 155066:: 9114:: 7311:: 7314:: 11230:: 7251:: 55652:: 80772:: 51293:: 79643:: 84313:: 26088:: 150684:: 10244:: 967:: 51699:: 4615	2454	185	18224	1.44511	1	0.255505	0.240878
GOTERM_CC_DIRECT	GO:0005762~mitochondrial large ribosomal subunit	31	1.19691	3.88747e-15	65003:: 65005:: 28998:: 64975:: 64978:: 6150:: 64928:: 29088:: 130916:: 57129:: 51263:: 51264:: 84545:: 11222:: 128308:: 122704:: 9553:: 64981:: 64983:: 63875:: 55052:: 51073:: 740:: 124995:: 54148:: 116541:: 29093:: 219927:: 29074:: 54948:: 51318	2454	48	18224	4.79612	3.19023e-12	2.90147e-13	2.73536e-13
GOTERM_CC_DIRECT	GO:0022627~cytosolic small ribosomal subunit	31	1.19691	3.88747e-15	6230:: 6210:: 6232:: 6233:: 6235:: 2197:: 6191:: 6193:: 6192:: 6194:: 51065:: 51023:: 6227:: 1939:: 6204:: 6229:: 6228:: 6206:: 6209:: 6208:: 6187:: 6223:: 6201:: 6222:: 6189:: 6203:: 6224:: 28985:: 6218:: 6217:: 3921	2454	48	18224	4.79612	3.19023e-12	2.90147e-13	2.73536e-13
GOTERM_CC_DIRECT	GO:0005747~mitochondrial respiratory chain complex I	30	1.1583	8.62113e-14	4694:: 4695:: 4696:: 4705:: 4706:: 4707:: 4729:: 4708:: 126328:: 4709:: 55967:: 4720:: 374291:: 4702:: 4724:: 4725:: 54539:: 4726:: 4716:: 4717:: 4718:: 55572:: 51079:: 4697:: 4731:: 4710:: 4712:: 4714:: 11315:: 4715	2454	49	18224	4.54668	7.0823e-11	5.89829e-12	5.56063e-12
GOTERM_CC_DIRECT	GO:0005758~mitochondrial intermembrane space	29	1.11969	1.28379e-07	26519:: 100287932:: 1340:: 26515:: 27429:: 2647:: 51142:: 51287:: 100272147:: 6821:: 10131:: 65260:: 87178:: 400916:: 4702:: 56616:: 4725:: 10456:: 131474:: 79145:: 57019:: 388753:: 26520:: 4653:: 51499:: 847:: 4833:: 10367:: 11315	2454	74	18224	2.91028	0.000105394	6.19995e-06	5.84502e-06
GOTERM_CC_DIRECT	GO:0071013~catalytic step 2 spliceosome	29	1.11969	1.80078e-05	51639:: 25949:: 53938:: 22938:: 6632:: 10250:: 57461:: 84844:: 51340:: 10450:: 51645:: 9939:: 6627:: 51503:: 6629:: 6628:: 9775:: 5411:: 27339:: 51690:: 24144:: 6634:: 10286:: 6633:: 57819:: 6636:: 6635:: 6638:: 6637	2454	92	18224	2.34088	0.0146757	0.000547569	0.000516222
GOTERM_CC_DIRECT	GO:0005681~spliceosomal complex	29	1.11969	2.79626e-05	22938:: 8896:: 10907:: 3189:: 56259:: 3958:: 51340:: 55760:: 5511:: 8449:: 6627:: 6626:: 10212:: 51503:: 6629:: 6628:: 51729:: 10262:: 24144:: 6634:: 10286:: 84991:: 6633:: 11157:: 6636:: 6635:: 6638:: 10465:: 6637	2454	94	18224	2.29107	0.0226961	0.000819903	0.000772966
GOTERM_CC_DIRECT	GO:0005635~nuclear envelope	29	1.11969	0.0808745	6396:: 6277:: 5002:: 90523:: 27348:: 57142:: 2010:: 56894:: 54894:: 8605:: 10456:: 11270:: 91782:: 4000:: 11097:: 23299:: 8480:: 1192:: 79023:: 5590:: 241:: 54386:: 51493:: 1861:: 51374:: 79902:: 4258:: 7329:: 23190	2454	159	18224	1.35447	1	0.657406	0.619771
GOTERM_CC_DIRECT	GO:0030529~intracellular ribonucleoprotein complex	27	1.04247	0.0394603	6175:: 9961:: 6155:: 6632:: 64975:: 3189:: 6191:: 23521:: 57060:: 6193:: 6194:: 10011:: 79736:: 6129:: 6627:: 6629:: 4869:: 6628:: 6146:: 6124:: 6201:: 6189:: 9775:: 6203:: 124995:: 51574:: 51538	2454	136	18224	1.47433	1	0.395084	0.372467
GOTERM_CC_DIRECT	GO:0016023~cytoplasmic:: membrane-bounded vesicle	26	1.00386	0.0730477	7780:: 9588:: 8312:: 2098:: 149951:: 257364:: 9181:: 8692:: 23623:: 397:: 79038:: 1211:: 29982:: 10133:: 5879:: 51604:: 10456:: 128344:: 7851:: 63894:: 29099:: 51256:: 22918:: 150684:: 4653:: 84231	2454	138	18224	1.39915	1	0.631286	0.595146
GOTERM_CC_DIRECT	GO:0000502~proteasome complex	24	0.926641	1.28403e-06	9861:: 5682:: 5693:: 5683:: 5694:: 5696:: 5686:: 9352:: 56984:: 5707:: 5708:: 51035:: 5698:: 5720:: 5699:: 5710:: 5688:: 5886:: 5700:: 5689:: 10213:: 5714:: 84262:: 5716	2454	60	18224	2.9705	0.00105363	4.79176e-05	4.51745e-05
GOTERM_CC_DIRECT	GO:0005770~late endosome	24	0.926641	0.0575893	7780:: 9367:: 63894:: 66005:: 8291:: 7251:: 28956:: 83547:: 51150:: 3916:: 1201:: 84557:: 29058:: 85377:: 3784:: 967:: 55823:: 55317:: 252839:: 88455:: 51699:: 27183:: 1649:: 10479	2454	122	18224	1.4609	1	0.519569	0.489825
GOTERM_CC_DIRECT	GO:0031902~late endosome membrane	22	0.849421	0.0266412	10490:: 23531:: 7251:: 51160:: 83547:: 79643:: 55315:: 302:: 83930:: 114883:: 55048:: 55004:: 85377:: 11342:: 29082:: 967:: 55207:: 55823:: 55317:: 252839:: 10410:: 27183	2454	101	18224	1.6176	1	0.299622	0.282469
GOTERM_CC_DIRECT	GO:0000785~chromatin	21	0.810811	0.0134861	4176:: 4221:: 9324:: 22938:: 9500:: 27429:: 3151:: 3150:: 1019:: 3727:: 10769:: 10473:: 824:: 4734:: 5901:: 7319:: 55806:: 3646:: 11315:: 10951:: 3835	2454	89	18224	1.75226	0.999986	0.173001	0.163097
GOTERM_CC_DIRECT	GO:0015935~small ribosomal subunit	20	0.772201	1.99868e-11	6230:: 6187:: 6222:: 6233:: 6203:: 6224:: 6235:: 6191:: 2197:: 6193:: 55272:: 6183:: 6194:: 6227:: 6229:: 6217:: 51116:: 6228:: 6209:: 3921	2454	27	18224	5.50092	1.64092e-08	1.26224e-09	1.18998e-09
GOTERM_CC_DIRECT	GO:0005776~autophagosome	19	0.733591	0.00150808	22863:: 26100:: 58476:: 1201:: 56893:: 84557:: 79735:: 29058:: 29982:: 81631:: 53349:: 8406:: 55823:: 9779:: 5899:: 10133:: 4943:: 11345:: 11337	2454	64	18224	2.20467	0.710347	0.0263433	0.0248352
GOTERM_CC_DIRECT	GO:0043202~lysosomal lumen	19	0.733591	0.032315	8722:: 2331:: 2990:: 3373:: 23324:: 3074:: 1514:: 2548:: 4958:: 2720:: 1520:: 1200:: 4126:: 8635:: 2717:: 5538:: 6948:: 53:: 2517	2454	85	18224	1.65998	1	0.353742	0.333491
GOTERM_CC_DIRECT	GO:0005761~mitochondrial ribosome	18	0.694981	7.26148e-09	65003:: 64981:: 65005:: 64983:: 28998:: 64976:: 63931:: 55052:: 6183:: 118487:: 740:: 54148:: 84545:: 78988:: 51642:: 56945:: 29074:: 51318	2454	28	18224	4.77401	5.96165e-06	3.97445e-07	3.74692e-07
GOTERM_CC_DIRECT	GO:0005811~lipid particle	18	0.694981	0.00545911	63874:: 25840:: 27339:: 63924:: 84649:: 1676:: 5908:: 302:: 23130:: 50486:: 10938:: 2167:: 10131:: 8228:: 3654:: 84883:: 10134:: 857	2454	66	18224	2.02534	0.988826	0.0829987	0.0782472
GOTERM_CC_DIRECT	GO:0019898~extrinsic component of membrane	17	0.656371	0.0787503	65065:: 5774:: 11152:: 257364:: 29916:: 56270:: 257019:: 84978:: 51375:: 26100:: 29116:: 23130:: 85377:: 30846:: 11343:: 8724:: 4118	2454	82	18224	1.53959	1	0.657406	0.619771
GOTERM_CC_DIRECT	GO:0005689~U12-type spliceosomal complex	16	0.617761	1.47479e-07	51639:: 6632:: 10262:: 51690:: 84844:: 79622:: 83443:: 85437:: 6634:: 6633:: 11066:: 6636:: 6635:: 55954:: 6637:: 6628	2454	26	18224	4.57	0.000121073	6.45918e-06	6.08941e-06
GOTERM_CC_DIRECT	GO:0005763~mitochondrial small ribosomal subunit	15	0.579151	6.39759e-07	10240:: 92259:: 64963:: 64965:: 63931:: 51081:: 54460:: 6183:: 28957:: 51373:: 51650:: 51023:: 60488:: 51116:: 56945	2454	25	18224	4.45575	0.000525104	2.50115e-05	2.35797e-05
GOTERM_CC_DIRECT	GO:0005686~U2 snRNP	13	0.501931	1.51818e-06	51639:: 6632:: 90324:: 84844:: 83443:: 6634:: 6633:: 6635:: 6627:: 6638:: 6637:: 6629:: 6628	2454	20	18224	4.82706	0.00124565	5.41926e-05	5.10902e-05
GOTERM_CC_DIRECT	GO:0071011~precatalytic spliceosome	13	0.501931	3.25786e-05	51639:: 6632:: 84844:: 51340:: 26121:: 83443:: 6634:: 10286:: 6633:: 11066:: 57819:: 6635:: 6637	2454	25	18224	3.86165	0.026393	0.000922312	0.000869513
GOTERM_CC_DIRECT	GO:0030687~preribosome:: large subunit precursor	13	0.501931	0.000193106	6175:: 6176:: 90441:: 3692:: 79080:: 23212:: 80135:: 81887:: 84549:: 10969:: 117246:: 23076:: 10412	2454	29	18224	3.32901	0.146625	0.00466295	0.00439601
GOTERM_CC_DIRECT	GO:0005778~peroxisomal membrane	13	0.501931	0.0523689	8443:: 7265:: 8799:: 5827:: 26063:: 3615:: 5828:: 252995:: 4257:: 5830:: 11264:: 847:: 9409	2454	54	18224	1.7878	1	0.498996	0.47043
GOTERM_CC_DIRECT	GO:0030532~small nuclear ribonucleoprotein complex	11	0.42471	1.50886e-05	50628:: 6632:: 6634:: 6633:: 11157:: 6636:: 6635:: 6627:: 6638:: 6637:: 6628	2454	17	18224	4.80522	0.0123114	0.000476599	0.000449315
GOTERM_CC_DIRECT	GO:0005746~mitochondrial respiratory chain	10	0.3861	1.50933e-05	1349:: 7384:: 1347:: 1346:: 9167:: 7388:: 51079:: 6834:: 5018:: 7381	2454	14	18224	5.30446	0.0123152	0.000476599	0.000449315
GOTERM_CC_DIRECT	GO:0005852~eukaryotic translation initiation factor 3 complex	10	0.3861	0.00012501	10987:: 8666:: 51386:: 8667:: 8664:: 8665:: 6059:: 27335:: 8668:: 3646	2454	17	18224	4.36838	0.0975481	0.0032073	0.00302369
GOTERM_CC_DIRECT	GO:0034719~SMN-Sm protein complex	10	0.3861	0.00012501	50628:: 25929:: 6632:: 6634:: 6633:: 6636:: 6635:: 6637:: 79760:: 6628	2454	17	18224	4.36838	0.0975481	0.0032073	0.00302369
GOTERM_CC_DIRECT	GO:0005685~U1 snRNP	10	0.3861	0.000368481	6632:: 6631:: 6634:: 6633:: 6636:: 6635:: 6638:: 6626:: 6637:: 6628	2454	19	18224	3.90855	0.26109	0.00796113	0.00750537
GOTERM_CC_DIRECT	GO:0005839~proteasome core complex	10	0.3861	0.00091025	5682:: 5693:: 5683:: 5694:: 5696:: 5686:: 5698:: 5699:: 5688:: 5689	2454	21	18224	3.53631	0.526525	0.0169844	0.0160121
GOTERM_CC_DIRECT	GO:0046540~U4/U6 x U5 tri-snRNP complex	10	0.3861	0.00196658	26121:: 10907:: 6633:: 11157:: 57819:: 153527:: 6635:: 6638:: 10465:: 6628	2454	23	18224	3.2288	0.801338	0.031658	0.0298457
GOTERM_CC_DIRECT	GO:0071339~MLL1 complex	10	0.3861	0.0113771	124944:: 27043:: 81887:: 10856:: 84148:: 26121:: 125476:: 4149:: 6878:: 8607	2454	29	18224	2.56077	0.999917	0.153125	0.144359
GOTERM_CC_DIRECT	GO:0032040~small-subunit processome	10	0.3861	0.0382372	10436:: 2091:: 6201:: 25983:: 92856:: 10199:: 5822:: 22984:: 57050:: 55272	2454	35	18224	2.12178	1	0.387565	0.365378
GOTERM_CC_DIRECT	GO:0005687~U4 snRNP	9	0.34749	1.20332e-05	26121:: 6632:: 6634:: 6633:: 6636:: 6635:: 6638:: 6637:: 6628	2454	11	18224	6.07602	0.00983071	0.000411637	0.000388072
GOTERM_CC_DIRECT	GO:0005751~mitochondrial respiratory chain complex IV	9	0.34749	7.29157e-05	1327:: 1337:: 84701:: 4697:: 1351:: 1350:: 56901:: 1329:: 1339	2454	13	18224	5.14125	0.0581092	0.00199546	0.00188122
GOTERM_CC_DIRECT	GO:0015934~large ribosomal subunit	9	0.34749	0.000150012	29088:: 51263:: 6157:: 51121:: 64983:: 65008:: 29093:: 23521:: 4736	2454	14	18224	4.77401	0.115886	0.00373212	0.00351847
GOTERM_CC_DIRECT	GO:0031519~PcG protein complex	9	0.34749	0.0221273	23429:: 84759:: 23492:: 9898:: 8535:: 6500:: 6015:: 23466:: 1912	2454	27	18224	2.47541	1	0.255505	0.240878
GOTERM_CC_DIRECT	GO:0034709~methylosome	8	0.30888	0.000337839	6632:: 6634:: 6633:: 6636:: 6635:: 6637:: 6628:: 1207	2454	12	18224	4.95083	0.242258	0.00749637	0.00706723
GOTERM_CC_DIRECT	GO:0005750~mitochondrial respiratory chain complex III	8	0.30888	0.000646916	7384:: 7386:: 7388:: 27089:: 29796:: 7381:: 617:: 1537	2454	13	18224	4.57	0.412154	0.013278	0.0125178
GOTERM_CC_DIRECT	GO:0005732~small nucleolar ribonucleoprotein complex	8	0.30888	0.000646916	51690:: 55651:: 55505:: 11157:: 6636:: 10199:: 6637:: 6628	2454	13	18224	4.57	0.412154	0.013278	0.0125178
GOTERM_CC_DIRECT	GO:0016282~eukaryotic 43S preinitiation complex	8	0.30888	0.0018966	8666:: 51386:: 8667:: 8664:: 8665:: 27335:: 8668:: 3646	2454	15	18224	3.96066	0.789566	0.0312301	0.0294423
GOTERM_CC_DIRECT	GO:0033290~eukaryotic 48S preinitiation complex	8	0.30888	0.0018966	8666:: 51386:: 8667:: 8664:: 8665:: 27335:: 8668:: 3646	2454	15	18224	3.96066	0.789566	0.0312301	0.0294423
GOTERM_CC_DIRECT	GO:0005682~U5 snRNP	8	0.30888	0.004487	6632:: 6634:: 10907:: 6633:: 6635:: 6638:: 6637:: 6628	2454	17	18224	3.4947	0.975081	0.0695062	0.0655272
GOTERM_CC_DIRECT	GO:0031305~integral component of mitochondrial inner membrane	8	0.30888	0.0124188	90550:: 79135:: 91689:: 100287932:: 10440:: 8834:: 28958:: 63933	2454	20	18224	2.9705	0.999965	0.161839	0.152574
GOTERM_CC_DIRECT	GO:0070469~respiratory chain	8	0.30888	0.0124188	4705:: 10975:: 4718:: 27089:: 4702:: 192286:: 1537:: 4726	2454	20	18224	2.9705	0.999965	0.161839	0.152574
GOTERM_CC_DIRECT	GO:0005697~telomerase holoenzyme complex	8	0.30888	0.0165073	55651:: 54433:: 10728:: 6634:: 55505:: 6635:: 1736:: 6628	2454	21	18224	2.82904	0.999999	0.205341	0.193585
GOTERM_CC_DIRECT	GO:0019013~viral nucleocapsid	8	0.30888	0.072899	26121:: 6632:: 6631:: 3189:: 6627:: 6638:: 6629:: 6628	2454	28	18224	2.12178	1	0.631286	0.595146
GOTERM_CC_DIRECT	GO:0005838~proteasome regulatory particle	7	0.27027	0.00148801	9861:: 5707:: 5708:: 5700:: 5714:: 5715:: 5716	2454	11	18224	4.72579	0.705525	0.0263433	0.0248352
GOTERM_CC_DIRECT	GO:0000176~nuclear exosome (RNase complex)	7	0.27027	0.00997863	5393:: 54512:: 11340:: 115752:: 56915:: 10200:: 23016	2454	15	18224	3.46558	0.999734	0.136541	0.128724
GOTERM_CC_DIRECT	GO:0022624~proteasome accessory complex	7	0.27027	0.0194612	9861:: 5707:: 5708:: 5710:: 5700:: 10213:: 5714	2454	17	18224	3.05786	1	0.234545	0.221118
GOTERM_CC_DIRECT	GO:0035327~transcriptionally active chromatin	7	0.27027	0.078729	27043:: 55795:: 54512:: 3006:: 56915:: 80349:: 23379	2454	23	18224	2.26016	1	0.657406	0.619771
GOTERM_CC_DIRECT	GO:0034715~pICln-Sm protein complex	6	0.23166	0.000234593	6632:: 6634:: 6633:: 6636:: 6635:: 1207	2454	6	18224	7.42624	0.175207	0.00550287	0.00518785
GOTERM_CC_DIRECT	GO:0005683~U7 snRNP	6	0.23166	0.000729465	84967:: 6634:: 6636:: 6635:: 6637:: 6628	2454	7	18224	6.36535	0.450699	0.0142593	0.013443
GOTERM_CC_DIRECT	GO:0032592~integral component of mitochondrial membrane	6	0.23166	0.000729465	80024:: 5018:: 637:: 10367:: 56947:: 54968	2454	7	18224	6.36535	0.450699	0.0142593	0.013443
GOTERM_CC_DIRECT	GO:0008540~proteasome regulatory particle:: base subcomplex	6	0.23166	0.0153359	5707:: 5708:: 5710:: 5700:: 5715:: 5716	2454	12	18224	3.71312	0.999997	0.193704	0.182615
GOTERM_CC_DIRECT	GO:0000177~cytoplasmic exosome (RNase complex)	6	0.23166	0.0222052	5393:: 54512:: 11340:: 115752:: 56915:: 23016	2454	13	18224	3.4275	1	0.255505	0.240878
GOTERM_CC_DIRECT	GO:0000974~Prp19 complex	6	0.23166	0.0307938	56259:: 51340:: 25949:: 10286:: 57461:: 27339	2454	14	18224	3.18268	1	0.341645	0.322087
GOTERM_CC_DIRECT	GO:0034045~pre-autophagosomal structure membrane	6	0.23166	0.0534856	26100:: 23130:: 11152:: 22863:: 9140:: 56270	2454	16	18224	2.78484	1	0.498996	0.47043
GOTERM_CC_DIRECT	GO:0000178~exosome (RNase complex)	6	0.23166	0.0534856	5393:: 54512:: 11340:: 56915:: 10200:: 23016	2454	16	18224	2.78484	1	0.498996	0.47043
GOTERM_CC_DIRECT	GO:0042719~mitochondrial intermembrane space protein transporter complex	5	0.19305	0.0014617	26519:: 26520:: 26521:: 26515:: 26517	2454	5	18224	7.42624	0.699088	0.0263433	0.0248352
GOTERM_CC_DIRECT	GO:0071010~prespliceosome	5	0.19305	0.00391592	51340:: 25949:: 6632:: 6631:: 6634	2454	6	18224	6.18854	0.960096	0.0618264	0.058287
GOTERM_CC_DIRECT	GO:0016272~prefoldin complex	5	0.19305	0.00816454	5201:: 5202:: 5203:: 5204:: 81572	2454	7	18224	5.30446	0.998806	0.119698	0.112846
GOTERM_CC_DIRECT	GO:0072546~ER membrane protein complex	5	0.19305	0.035084	10328:: 55831:: 51016:: 93380:: 83460	2454	10	18224	3.71312	1	0.364403	0.343542
GOTERM_CC_DIRECT	GO:0005675~holo TFIIH complex	5	0.19305	0.0493918	4331:: 2068:: 1022:: 902:: 2071	2454	11	18224	3.37556	1	0.477747	0.450397
GOTERM_CC_DIRECT	GO:0031429~box H/ACA snoRNP complex	4	0.15444	0.00876186	55651:: 54433:: 55505:: 1736	2454	4	18224	7.42624	0.999272	0.121923	0.114944
GOTERM_CC_DIRECT	GO:0090661~box H/ACA telomerase RNP complex	4	0.15444	0.00876186	55651:: 54433:: 55505:: 1736	2454	4	18224	7.42624	0.999272	0.121923	0.114944
GOTERM_CC_DIRECT	GO:0072589~box H/ACA scaRNP complex	4	0.15444	0.00876186	55651:: 54433:: 55505:: 1736	2454	4	18224	7.42624	0.999272	0.121923	0.114944
GOTERM_CC_DIRECT	GO:0097526~spliceosomal tri-snRNP complex	4	0.15444	0.0197121	51690:: 6632:: 6634:: 6637	2454	5	18224	5.94099	1	0.234545	0.221118
GOTERM_CC_DIRECT	GO:0071012~catalytic step 1 spliceosome	4	0.15444	0.0355083	51340:: 25949:: 10286:: 57461	2454	6	18224	4.95083	1	0.364403	0.343542
GOTERM_CC_DIRECT	GO:0071986~Ragulator complex	4	0.15444	0.0355083	55004:: 389541:: 10542:: 28956	2454	6	18224	4.95083	1	0.364403	0.343542
GOTERM_CC_DIRECT	GO:0097255~R2TP complex	4	0.15444	0.0355083	11319:: 55011:: 10856:: 8607	2454	6	18224	4.95083	1	0.364403	0.343542
GOTERM_CC_DIRECT	GO:0005851~eukaryotic translation initiation factor 2B complex	4	0.15444	0.0355083	8893:: 8891:: 8892:: 8890	2454	6	18224	4.95083	1	0.364403	0.343542
GOTERM_CC_DIRECT	GO:0071541~eukaryotic translation initiation factor 3 complex:: eIF3m	4	0.15444	0.056016	8667:: 8664:: 8665:: 8668	2454	7	18224	4.24357	1	0.510991	0.481738
GOTERM_CC_DIRECT	GO:0000243~commitment complex	4	0.15444	0.056016	6632:: 6631:: 6634:: 11066	2454	7	18224	4.24357	1	0.510991	0.481738
GOTERM_CC_DIRECT	GO:0005655~nucleolar ribonuclease P complex	4	0.15444	0.0808656	79897:: 51367:: 10248:: 10775	2454	8	18224	3.71312	1	0.657406	0.619771
GOTERM_CC_DIRECT	GO:0019773~proteasome core complex:: alpha-subunit complex	4	0.15444	0.0808656	5682:: 5683:: 5686:: 5688	2454	8	18224	3.71312	1	0.657406	0.619771
GOTERM_CC_DIRECT	GO:0034457~Mpp10 complex	3	0.11583	0.0494622	92856:: 10199:: 55272	2454	3	18224	7.42624	1	0.477747	0.450397
GOTERM_CC_DIRECT	GO:0036021~endolysosome lumen	3	0.11583	0.0901626	1514:: 1513:: 1520	2454	4	18224	5.56968	1	0.693048	0.653373
GOTERM_CC_DIRECT	GO:0005784~Sec61 translocon complex	3	0.11583	0.0901626	10134:: 6748:: 10952	2454	4	18224	5.56968	1	0.693048	0.653373
GOTERM_CC_DIRECT	GO:0005853~eukaryotic translation elongation factor 1 complex	3	0.11583	0.0901626	1915:: 1936:: 1933	2454	4	18224	5.56968	1	0.693048	0.653373
GOTERM_CC_DIRECT	GO:0000214~tRNA-intron endonuclease complex	3	0.11583	0.0901626	283989:: 10978:: 79042	2454	4	18224	5.56968	1	0.693048	0.653373
GOTERM_CC_DIRECT	GO:0001652~granular component	3	0.11583	0.0901626	2091:: 7123:: 6838	2454	4	18224	5.56968	1	0.693048	0.653373

## Sheet: GO-MF
Category	Term	Count	%	PValue	Genes	List Total	Pop Hits	Pop Total	Fold Enrichment	Bonferroni	Benjamini	FDR
GOTERM_MF_DIRECT	GO:0003735~structural constituent of ribosome	122	4.71042	5.92719e-47	6232:: 6233:: 9349:: 65003:: 6235:: 65005:: 65008:: 6191:: 6193:: 51081:: 6192:: 6194:: 115286:: 51121:: 6227:: 6229:: 6228:: 11222:: 11224:: 51649:: 200916:: 6122:: 6124:: 25873:: 63875:: 64963:: 79085:: 64965:: 55052:: 51373:: 51650:: 284723:: 60488:: 84275:: 219927:: 3921:: 56945:: 4736:: 6133:: 6132:: 6135:: 6137:: 6136:: 64975:: 285855:: 57129:: 51263:: 29088:: 51023:: 51264:: 6128:: 78988::…	2335	222	16881	3.973	9.88062e-44	9.88062e-44	9.80357e-44
GOTERM_MF_DIRECT	GO:0005515~protein binding	1472	56.834	3.04203e-31	138716:: 9189:: 65125:: 9181:: 54471:: 25901:: 81605:: 10657:: 2547:: 10898:: 57504:: 2787:: 114990:: 55325:: 56893:: 2784:: 80764:: 1211:: 4720:: 10651:: 10410:: 10897:: 90550:: 25915:: 79760:: 25911:: 5827:: 10667:: 5828:: 55330:: 55337:: 1466:: 30011:: 801:: 4733:: 10422:: 10664:: 4734:: 3646:: 4736:: 10423:: 115817:: 23705:: 137886:: 93611:: 389541:: 22850:: 79792:: 147686:: 56672:: 57521:: 3…	2335	8785	16881	1.21137	5.07106e-28	2.53553e-28	2.51576e-28
GOTERM_MF_DIRECT	GO:0044822~poly(A) RNA binding	293	11.3127	3.60708e-29	6230:: 138716:: 8894:: 51639:: 6232:: 90441:: 6233:: 65003:: 7203:: 65005:: 65008:: 57060:: 51081:: 5937:: 10657:: 10898:: 2547:: 6227:: 7316:: 4841:: 6229:: 6228:: 51649:: 10412:: 51406:: 5393:: 7332:: 6122:: 7334:: 8666:: 6124:: 8667:: 8664:: 79080:: 5037:: 64963:: 64965:: 81844:: 60488:: 7205:: 4731:: 5700:: 7329:: 5822:: 219927:: 3646:: 4736:: 51538:: 7341:: 6132:: 6135:: 10075:: 6137:: 6136:…	2335	1129	16881	1.87623	6.013e-26	2.00433e-26	1.9887e-26
GOTERM_MF_DIRECT	GO:0008137~NADH dehydrogenase (ubiquinone) activity	28	1.08108	6.34024e-12	4694:: 4695:: 4696:: 4705:: 4706:: 4707:: 4729:: 4708:: 4709:: 55967:: 4720:: 374291:: 4702:: 4724:: 4725:: 4726:: 91942:: 4716:: 4717:: 4718:: 51079:: 4697:: 4731:: 4710:: 4712:: 56901:: 4714:: 4715	2335	48	16881	4.21724	1.05692e-08	2.6423e-09	2.62169e-09
GOTERM_MF_DIRECT	GO:0003723~RNA binding	128	4.94208	1.19735e-09	6230:: 8894:: 6632:: 65008:: 6191:: 6193:: 57060:: 6192:: 5937:: 10657:: 10898:: 1975:: 11189:: 11222:: 51008:: 6626:: 10930:: 1736:: 10775:: 6628:: 5393:: 6122:: 8666:: 6124:: 8664:: 57470:: 55337:: 246243:: 6636:: 219927:: 6635:: 6638:: 6637:: 4736:: 6133:: 5682:: 6132:: 6135:: 6137:: 6499:: 26019:: 1994:: 85437:: 6128:: 7458:: 113000:: 6129:: 87178:: 4869:: 57409:: 6142:: 6144:: 6143:: 6146:: …	2335	547	16881	1.69174	1.99598e-06	3.99196e-07	3.96082e-07
GOTERM_MF_DIRECT	GO:0019843~rRNA binding	22	0.849421	7.65808e-09	6133:: 6132:: 6135:: 65003:: 6222:: 6167:: 6203:: 6147:: 6136:: 6191:: 51081:: 6193:: 6192:: 55272:: 55052:: 10436:: 130916:: 51373:: 79159:: 51001:: 84154:: 54948	2335	40	16881	3.97625	1.27659e-05	2.12767e-06	2.11108e-06
GOTERM_MF_DIRECT	GO:0004129~cytochrome-c oxidase activity	18	0.694981	4.63312e-08	9167:: 1352:: 1351:: 1340:: 1350:: 1349:: 1327:: 1337:: 84701:: 1347:: 1346:: 1345:: 388753:: 4697:: 6834:: 56901:: 1329:: 1339	2335	30	16881	4.33773	7.72312e-05	1.10335e-05	1.09474e-05
GOTERM_MF_DIRECT	GO:0003743~translation initiation factor activity	23	0.888031	1.08466e-05	8893:: 8894:: 8891:: 219402:: 8892:: 3692:: 8666:: 8667:: 8664:: 8665:: 27335:: 28985:: 8890:: 10987:: 1975:: 1974:: 1973:: 51386:: 1983:: 7458:: 1939:: 8668:: 3646	2335	61	16881	2.7259	0.0179188	0.00226015	0.00224253
GOTERM_MF_DIRECT	GO:0061631~ubiquitin conjugating enzyme activity	13	0.501931	0.000249682	7332:: 7334:: 7323:: 7322:: 7325:: 7324:: 27338:: 29089:: 118424:: 997:: 10477:: 54926:: 7319	2335	29	16881	3.24083	0.340499	0.0462466	0.045886
GOTERM_MF_DIRECT	GO:0009055~electron carrier activity	26	1.00386	0.000379402	8574:: 9249:: 5860:: 2230:: 231:: 10975:: 2745:: 1535:: 4729:: 51022:: 217:: 55967:: 4720:: 80142:: 8309:: 4726:: 2109:: 91942:: 26227:: 8560:: 10327:: 57019:: 27034:: 51218:: 2639:: 4835	2335	90	16881	2.08854	0.468782	0.0632463	0.0627531
GOTERM_MF_DIRECT	GO:1990446~U1 snRNP binding	6	0.23166	0.000828354	6632:: 6631:: 6634:: 6633:: 6626:: 6637	2335	7	16881	6.19676	0.748783	0.113339	0.112456
GOTERM_MF_DIRECT	GO:0004032~alditol:NADP+ 1-oxidoreductase activity	6	0.23166	0.000828354	231:: 10327:: 8574:: 1646:: 1645:: 8644	2335	7	16881	6.19676	0.748783	0.113339	0.112456
GOTERM_MF_DIRECT	GO:0008121~ubiquinol-cytochrome-c reductase activity	7	0.27027	0.000883871	7384:: 10975:: 7386:: 7388:: 27089:: 29796:: 7381	2335	10	16881	5.06069	0.771007	0.113339	0.112456
GOTERM_MF_DIRECT	GO:0016491~oxidoreductase activity	45	1.73745	0.00103686	115817:: 9540:: 9645:: 8854:: 9446:: 29948:: 79133:: 5281:: 3615:: 231:: 56898:: 4729:: 51102:: 216:: 2222:: 8846:: 217:: 6821:: 51741:: 54438:: 51004:: 55806:: 8804:: 285362:: 5052:: 25979:: 8644:: 112398:: 25974:: 51292:: 25912:: 10327:: 55256:: 1646:: 1645:: 10549:: 55572:: 57179:: 644:: 622:: 56948:: 328:: 84795:: 51635:: 4835	2335	200	16881	1.62665	0.822598	0.123185	0.122225
GOTERM_MF_DIRECT	GO:0004298~threonine-type endopeptidase activity	10	0.3861	0.00110845	5682:: 5693:: 5683:: 5694:: 5696:: 5686:: 5698:: 5699:: 5688:: 5689	2335	21	16881	3.44264	0.842575	0.123185	0.122225
GOTERM_MF_DIRECT	GO:0003713~transcription coactivator activity	53	2.04633	0.00123236	9421:: 9500:: 1022:: 2274:: 7041:: 51282:: 56970:: 51003:: 10011:: 8648:: 7332:: 9794:: 6047:: 6883:: 93624:: 26205:: 9792:: 10987:: 3727:: 11319:: 328:: 4335:: 5901:: 2958:: 11315:: 9124:: 9442:: 6256:: 163732:: 22938:: 9049:: 9325:: 1877:: 283149:: 4149:: 4666:: 6602:: 10474:: 6605:: 6604:: 9519:: 5715:: 4869:: 2648:: 8289:: 6663:: 8721:: 10084:: 4520:: 148398:: 29777:: 10524:: 1488	2335	248	16881	1.54502	0.871985	0.128396	0.127395
GOTERM_MF_DIRECT	GO:0043295~glutathione binding	7	0.27027	0.0017172	2944:: 4257:: 25974:: 2937:: 80142:: 2947:: 2946	2335	11	16881	4.60062	0.943019	0.158473	0.157237
GOTERM_MF_DIRECT	GO:0051082~unfolded protein binding	28	1.08108	0.00179746	7265:: 64374:: 22937:: 5201:: 9049:: 5202:: 7203:: 27248:: 27429:: 8195:: 10856:: 5478:: 10131:: 10694:: 81572:: 10575:: 51726:: 4869:: 9093:: 84317:: 1861:: 10726:: 1201:: 3301:: 10728:: 5203:: 9804:: 5204	2335	110	16881	1.84025	0.950166	0.158473	0.157237
GOTERM_MF_DIRECT	GO:0004364~glutathione transferase activity	13	0.501931	0.00180623	9521:: 373156:: 9446:: 1192:: 241:: 2944:: 2954:: 2941:: 4257:: 4258:: 1937:: 2947:: 2946	2335	35	16881	2.68526	0.950891	0.158473	0.157237
GOTERM_MF_DIRECT	GO:0098641~cadherin binding involved in cell-cell adhesion	58	2.23938	0.0034804	23647:: 6152:: 8971:: 6159:: 9588:: 57142:: 471:: 114990:: 10938:: 23164:: 85377:: 51400:: 8407:: 5216:: 1937:: 10298:: 10694:: 1936:: 8607:: 6164:: 1192:: 56061:: 6282:: 3927:: 1983:: 7529:: 7408:: 5901:: 3646:: 11315:: 9124:: 9045:: 2010:: 2801:: 51100:: 26135:: 8428:: 6128:: 7458:: 10598:: 9531:: 5052:: 5493:: 6187:: 5694:: 10163:: 6147:: 57175:: 28969:: 23513:: 51031:: 10848:: 10606:: 302:: 1…	2335	290	16881	1.44591	0.997008	0.280008	0.277825
GOTERM_MF_DIRECT	GO:0000175~3'-5'-exoribonuclease activity	9	0.34749	0.0035274	5393:: 22803:: 54512:: 114034:: 115752:: 56915:: 23016:: 87178:: 79650	2335	20	16881	3.2533	0.997235	0.280008	0.277825
GOTERM_MF_DIRECT	GO:0051537~2 iron:: 2 sulfur cluster binding	10	0.3861	0.00459151	4729:: 57019:: 7386:: 51022:: 122961:: 55847:: 10572:: 2230:: 51218:: 23479	2335	25	16881	2.89182	0.999534	0.347911	0.345198
GOTERM_MF_DIRECT	GO:0008140~cAMP response element binding protein binding	6	0.23166	0.00692041	200186:: 64784:: 23373:: 10488:: 1649:: 1390	2335	10	16881	4.33773	0.999991	0.501579	0.497667
GOTERM_MF_DIRECT	GO:0034513~box H/ACA snoRNA binding	4	0.15444	0.00946668	55651:: 54433:: 55505:: 1736	2335	4	16881	7.22955	1	0.633786	0.628843
GOTERM_MF_DIRECT	GO:0051539~4 iron:: 4 sulfur cluster binding	13	0.501931	0.00950489	27247:: 64428:: 23479:: 11019:: 55253:: 122961:: 2068:: 51654:: 4720:: 10101:: 55316:: 374291:: 4913	2335	42	16881	2.23772	1	0.633786	0.628843
GOTERM_MF_DIRECT	GO:0047485~protein N-terminus binding	23	0.888031	0.0119729	4331:: 4221:: 7248:: 3397:: 23424:: 241:: 2071:: 3516:: 2745:: 79643:: 84313:: 80764:: 2068:: 11331:: 9638:: 5830:: 8648:: 6227:: 10640:: 6605:: 11235:: 3646:: 10456	2335	97	16881	1.71422	1	0.767648	0.761662
GOTERM_MF_DIRECT	GO:0004871~signal transducer activity	41	1.58301	0.0132702	8711:: 9049:: 6775:: 8312:: 2791:: 23421:: 80833:: 79594:: 10019:: 2767:: 2787:: 57449:: 3611:: 81552:: 2784:: 56674:: 1893:: 10497:: 8767:: 1936:: 345557:: 653519:: 8660:: 5133:: 113026:: 5333:: 8565:: 497661:: 3431:: 124583:: 6280:: 3590:: 2280:: 2778:: 10769:: 684:: 2775:: 25970:: 84336:: 8517:: 3965	2335	204	16881	1.453	1	0.81931	0.812921
GOTERM_MF_DIRECT	GO:0016209~antioxidant activity	8	0.30888	0.0143134	5052:: 10549:: 7001:: 348:: 195827:: 847:: 3240:: 6280	2335	20	16881	2.89182	1	0.852159	0.845513
GOTERM_MF_DIRECT	GO:0016655~oxidoreductase activity:: acting on NAD(P)H:: quinone or similar compound as acceptor	5	0.19305	0.0160443	1646:: 1645:: 8644:: 873:: 374291	2335	8	16881	4.51847	1	0.880317	0.873452
GOTERM_MF_DIRECT	GO:0015450~P-P-bond-hydrolysis-driven protein transmembrane transporter activity	5	0.19305	0.0160443	23480:: 100287932:: 10440:: 9804:: 10952	2335	8	16881	4.51847	1	0.880317	0.873452
GOTERM_MF_DIRECT	GO:0008168~methyltransferase activity	22	0.849421	0.0163706	114826:: 2091:: 8721:: 339175:: 4255:: 79091:: 25840:: 23067:: 2593:: 64745:: 79133:: 28989:: 11108:: 10436:: 57019:: 24140:: 1786:: 124512:: 51451:: 51603:: 10322:: 84274	2335	94	16881	1.69202	1	0.880317	0.873452
GOTERM_MF_DIRECT	GO:0032947~protein complex scaffold	12	0.46332	0.0170921	23328:: 9894:: 55841:: 8312:: 55004:: 389541:: 857:: 6602:: 859:: 23479:: 10542:: 28956	2335	40	16881	2.16887	1	0.890391	0.883447
GOTERM_MF_DIRECT	GO:0016874~ligase activity	51	1.96911	0.0179852	9025:: 8535:: 6477:: 197370:: 57820:: 79654:: 55128:: 11342:: 8802:: 9978:: 84282:: 286053:: 6047:: 91445:: 93100:: 27339:: 81844:: 26001:: 29116:: 23295:: 51255:: 7844:: 84231:: 7128:: 7329:: 11236:: 4734:: 10273:: 10075:: 25809:: 6015:: 55182:: 23464:: 64219:: 79594:: 1877:: 140691:: 254225:: 80221:: 246330:: 55148:: 284996:: 54894:: 90933:: 31:: 63891:: 64422:: 153769:: 51070:: 26145:: 84133	2335	270	16881	1.36558	1	0.908525	0.90144
GOTERM_MF_DIRECT	GO:0004602~glutathione peroxidase activity	8	0.30888	0.0189621	2878:: 2954:: 373156:: 9588:: 4257:: 4258:: 2946:: 241	2335	21	16881	2.75411	1	0.929701	0.922451
GOTERM_MF_DIRECT	GO:0004812~aminoacyl-tRNA ligase activity	7	0.27027	0.022012	23438:: 10667:: 8565:: 3376:: 3035:: 57176:: 3735	2335	17	16881	2.97687	1	1	0.992797
GOTERM_MF_DIRECT	GO:0051117~ATPase binding	18	0.694981	0.0223069	2091:: 5774:: 23753:: 9550:: 483:: 6271:: 286:: 55011:: 27113:: 367:: 51035:: 29082:: 5864:: 5898:: 857:: 5899:: 529:: 11345	2335	74	16881	1.75854	1	1	0.992797
GOTERM_MF_DIRECT	GO:0043024~ribosomal small subunit binding	6	0.23166	0.0247227	1975:: 219402:: 6059:: 7458:: 4830:: 4869	2335	13	16881	3.33672	1	1	0.992797
GOTERM_MF_DIRECT	GO:0017080~sodium channel regulator activity	10	0.3861	0.0257535	23171:: 29098:: 6330:: 2257:: 6324:: 5774:: 5348:: 183:: 859:: 53827	2335	32	16881	2.25923	1	1	0.992797
GOTERM_MF_DIRECT	GO:0016747~transferase activity:: transferring acyl groups other than amino-acyl groups	5	0.19305	0.025758	10524:: 84649:: 10449:: 3032:: 30	2335	9	16881	4.01642	1	1	0.992797
GOTERM_MF_DIRECT	GO:0004532~exoribonuclease activity	6	0.23166	0.0341764	5393:: 54512:: 11340:: 28960:: 56915:: 23016	2335	14	16881	3.09838	1	1	0.992797
GOTERM_MF_DIRECT	GO:0008565~protein transporter activity	17	0.656371	0.0347624	26519:: 91782:: 10073:: 9270:: 1176:: 1175:: 26517:: 401505:: 29098:: 23480:: 79711:: 30000:: 26520:: 10266:: 51699:: 8905:: 10267	2335	72	16881	1.70698	1	1	0.992797
GOTERM_MF_DIRECT	GO:0061630~ubiquitin protein ligase activity	36	1.38996	0.0366686	9442:: 22838:: 10273:: 6477:: 55182:: 64219:: 57820:: 29089:: 51003:: 284996:: 997:: 54894:: 11342:: 9616:: 9978:: 7319:: 26270:: 51529:: 6047:: 7334:: 6500:: 27338:: 51070:: 27339:: 400569:: 387521:: 118424:: 29116:: 23295:: 51255:: 51676:: 84133:: 7329:: 11236:: 4734:: 54926	2335	187	16881	1.39179	1	1	0.992797
GOTERM_MF_DIRECT	GO:0070530~K63-linked polyubiquitin binding	7	0.27027	0.0378818	254225:: 84126:: 84875:: 51720:: 8517:: 7128:: 10133	2335	19	16881	2.66352	1	1	0.992797
GOTERM_MF_DIRECT	GO:0051959~dynein light intermediate chain binding	4	0.15444	0.0381373	83547:: 23299:: 196383:: 353116	2335	6	16881	4.8197	1	1	0.992797
GOTERM_MF_DIRECT	GO:0015288~porin activity	4	0.15444	0.0381373	7417:: 10452:: 84134:: 7416	2335	6	16881	4.8197	1	1	0.992797
GOTERM_MF_DIRECT	GO:0004300~enoyl-CoA hydratase activity	4	0.15444	0.0381373	1892:: 55268:: 549:: 3032	2335	6	16881	4.8197	1	1	0.992797
GOTERM_MF_DIRECT	GO:0051920~peroxiredoxin activity	4	0.15444	0.0381373	5052:: 10549:: 9588:: 11315	2335	6	16881	4.8197	1	1	0.992797
GOTERM_MF_DIRECT	GO:0015035~protein disulfide oxidoreductase activity	8	0.30888	0.038975	131474:: 2745:: 25828:: 373156:: 51022:: 51218:: 80142:: 9352	2335	24	16881	2.40985	1	1	0.992797
GOTERM_MF_DIRECT	GO:0030742~GTP-dependent protein binding	8	0.30888	0.038975	23647:: 8546:: 9545:: 79803:: 5864:: 10497:: 50855:: 5879	2335	24	16881	2.40985	1	1	0.992797
GOTERM_MF_DIRECT	GO:0042802~identical protein binding	121	4.67181	0.0424213	7164:: 9463:: 9189:: 6993:: 9500:: 11340:: 6477:: 2274:: 257364:: 54471:: 2272:: 114902:: 10657:: 3759:: 2941:: 56893:: 10817:: 80764:: 85377:: 4841:: 8767:: 10133:: 84282:: 2947:: 6626:: 1856:: 90550:: 8545:: 7454:: 4069:: 1198:: 24146:: 642:: 150684:: 4733:: 4615:: 23549:: 64850:: 8312:: 10591:: 5565:: 51421:: 29082:: 5710:: 5831:: 60491:: 1912:: 5052:: 4086:: 6663:: 5213:: 23677:: 51150:: 1076…	2335	749	16881	1.16792	1	1	0.992797
GOTERM_MF_DIRECT	GO:0017137~Rab GTPase binding	27	1.04247	0.0444765	6293:: 80223:: 23061:: 26056:: 10938:: 54432:: 85377:: 5875:: 10497:: 9779:: 10133:: 3996:: 4943:: 5879:: 9950:: 128344:: 90410:: 79083:: 23299:: 83547:: 27352:: 26000:: 302:: 51256:: 79803:: 4218:: 9905	2335	134	16881	1.4567	1	1	0.992797
GOTERM_MF_DIRECT	GO:0004033~aldo-keto reductase (NADP) activity	6	0.23166	0.0455841	231:: 10327:: 8574:: 1645:: 8644:: 6697	2335	15	16881	2.89182	1	1	0.992797
GOTERM_MF_DIRECT	GO:0003684~damaged DNA binding	15	0.579151	0.0462807	7374:: 4255:: 2067:: 2071:: 2547:: 3148:: 3146:: 6117:: 328:: 5886:: 6119:: 7515:: 1408:: 2956:: 7508	2335	63	16881	1.72132	1	1	0.992797
GOTERM_MF_DIRECT	GO:0005546~phosphatidylinositol-4::5-bisphosphate binding	14	0.540541	0.0503976	9026:: 7289:: 90203:: 23612:: 79792:: 3759:: 302:: 55763:: 3784:: 55803:: 150684:: 5216:: 29091:: 5217	2335	58	16881	1.74506	1	1	0.992797
GOTERM_MF_DIRECT	GO:0052839~inositol diphosphate tetrakisphosphate kinase activity	3	0.11583	0.0520476	51447:: 9807:: 117283	2335	3	16881	7.22955	1	1	0.992797
GOTERM_MF_DIRECT	GO:0047086~ketosteroid monooxygenase activity	3	0.11583	0.0520476	1646:: 1645:: 8644	2335	3	16881	7.22955	1	1	0.992797
GOTERM_MF_DIRECT	GO:0052836~inositol 5-diphosphate pentakisphosphate 5-kinase activity	3	0.11583	0.0520476	51447:: 9807:: 117283	2335	3	16881	7.22955	1	1	0.992797
GOTERM_MF_DIRECT	GO:0004416~hydroxyacylglutathione hydrolase activity	3	0.11583	0.0520476	3029:: 84264:: 25953	2335	3	16881	7.22955	1	1	0.992797
GOTERM_MF_DIRECT	GO:0004526~ribonuclease P activity	5	0.19305	0.0537793	79897:: 51367:: 9692:: 10248:: 10775	2335	11	16881	3.28616	1	1	0.992797
GOTERM_MF_DIRECT	GO:0050786~RAGE receptor binding	5	0.19305	0.0537793	6284:: 6275:: 3148:: 3146:: 6280	2335	11	16881	3.28616	1	1	0.992797
GOTERM_MF_DIRECT	GO:0032403~protein complex binding	38	1.46718	0.0554142	8431:: 7384:: 25828:: 7386:: 22937:: 7289:: 51160:: 10657:: 1019:: 57521:: 60673:: 3476:: 8648:: 10134:: 55845:: 4149:: 7416:: 9978:: 859:: 4702:: 5250:: 9894:: 7275:: 9531:: 9114:: 8440:: 10163:: 9270:: 28964:: 23191:: 10769:: 1026:: 5908:: 51654:: 4697:: 328:: 7529:: 1605	2335	206	16881	1.33361	1	1	0.992797
GOTERM_MF_DIRECT	GO:0070034~telomerase RNA binding	6	0.23166	0.0589919	55651:: 54433:: 6634:: 55505:: 1736:: 6628	2335	16	16881	2.71108	1	1	0.992797
GOTERM_MF_DIRECT	GO:0008353~RNA polymerase II carboxy-terminal domain kinase activity	6	0.23166	0.0589919	4331:: 2068:: 1022:: 902:: 8812:: 2071	2335	16	16881	2.71108	1	1	0.992797
GOTERM_MF_DIRECT	GO:0016922~ligand-dependent nuclear receptor binding	7	0.27027	0.0595908	8289:: 3727:: 9325:: 8648:: 10474:: 6605:: 6604	2335	21	16881	2.40985	1	1	0.992797
GOTERM_MF_DIRECT	GO:0031406~carboxylic acid binding	4	0.15444	0.0599899	1646:: 1645:: 9380:: 3155	2335	7	16881	4.13117	1	1	0.992797
GOTERM_MF_DIRECT	GO:0070180~large ribosomal subunit rRNA binding	4	0.15444	0.0599899	6175:: 6176:: 6143:: 9349	2335	7	16881	4.13117	1	1	0.992797
GOTERM_MF_DIRECT	GO:0043130~ubiquitin binding	17	0.656371	0.0659047	9246:: 7334:: 137886:: 7347:: 1163:: 92181:: 8480:: 7251:: 51160:: 57787:: 116143:: 58476:: 51035:: 7128:: 1408:: 4734:: 7319	2335	78	16881	1.57567	1	1	0.992797
GOTERM_MF_DIRECT	GO:0016787~hydrolase activity	35	1.35135	0.0709293	11162:: 5223:: 9588:: 81926:: 25864:: 2052:: 2272:: 283927:: 670:: 175:: 79178:: 114294:: 81932:: 27124:: 84304:: 8824:: 83451:: 30846:: 84264:: 4522:: 84681:: 54936:: 65258:: 63874:: 57110:: 3094:: 3704:: 10007:: 79885:: 84836:: 10768:: 93081:: 3422:: 5700:: 2717	2335	191	16881	1.32479	1	1	0.992797
GOTERM_MF_DIRECT	GO:0015266~protein channel activity	5	0.19305	0.0721042	100287932:: 10440:: 9804:: 10452:: 84134	2335	12	16881	3.01231	1	1	0.992797
GOTERM_MF_DIRECT	GO:0017091~AU-rich element binding	6	0.23166	0.0744002	5393:: 54512:: 1994:: 11340:: 7073:: 23016	2335	17	16881	2.55161	1	1	0.992797
GOTERM_MF_DIRECT	GO:0004864~protein phosphatase inhibitor activity	9	0.34749	0.0760657	392617:: 2029:: 9858:: 5764:: 51400:: 221908:: 5502:: 153769:: 6418	2335	33	16881	1.9717	1	1	0.992797
GOTERM_MF_DIRECT	GO:0008134~transcription factor binding	49	1.89189	0.0794014	9421:: 10174:: 2274:: 9181:: 2071:: 27043:: 3516:: 3399:: 9935:: 6945:: 8804:: 6047:: 6883:: 3373:: 161882:: 23414:: 2878:: 3727:: 79885:: 10307:: 367:: 7329:: 4733:: 2959:: 2958:: 11315:: 7341:: 8431:: 9049:: 219541:: 51142:: 84148:: 23462:: 5710:: 50855:: 60491:: 6604:: 5716:: 2648:: 6663:: 3397:: 9093:: 1051:: 81857:: 22984:: 10848:: 3148:: 3146:: 1649	2335	284	16881	1.24735	1	1	0.992797
GOTERM_MF_DIRECT	GO:0003697~single-stranded DNA binding	19	0.733591	0.0851938	51729:: 4176:: 6742:: 2067:: 9361:: 5937:: 641:: 3148:: 3146:: 6117:: 4830:: 5886:: 6119:: 5436:: 1408:: 5889:: 170463:: 11315:: 7508	2335	93	16881	1.477	1	1	0.992797
GOTERM_MF_DIRECT	GO:0031386~protein tag	4	0.15444	0.0863573	7341:: 59286:: 9636:: 387082	2335	8	16881	3.61478	1	1	0.992797
GOTERM_MF_DIRECT	GO:0003954~NADH dehydrogenase activity	4	0.15444	0.0863573	4707:: 51079:: 4720:: 374291	2335	8	16881	3.61478	1	1	0.992797
GOTERM_MF_DIRECT	GO:0080025~phosphatidylinositol-3::5-bisphosphate binding	7	0.27027	0.0873705	9026:: 26100:: 11152:: 150684:: 8724:: 23612:: 56270	2335	23	16881	2.2003	1	1	0.992797
GOTERM_MF_DIRECT	GO:0031625~ubiquitin protein ligase binding	49	1.89189	0.0910641	9025:: 7167:: 64112:: 9588:: 2272:: 4092:: 1734:: 997:: 152137:: 4720:: 10376:: 5898:: 637:: 5899:: 9978:: 7319:: 11345:: 7332:: 7334:: 27338:: 7251:: 1026:: 118424:: 387521:: 84557:: 11078:: 7329:: 10067:: 54926:: 7341:: 7384:: 5002:: 10273:: 8312:: 292:: 25841:: 79594:: 29089:: 81631:: 10670:: 90135:: 5576:: 92591:: 3301:: 51035:: 5567:: 8517:: 136371:: 11337	2335	287	16881	1.23431	1	1	0.992797
GOTERM_MF_DIRECT	GO:0051536~iron-sulfur cluster binding	6	0.23166	0.0917668	57019:: 55253:: 51654:: 27247:: 374291:: 23479	2335	18	16881	2.40985	1	1	0.992797
GOTERM_MF_DIRECT	GO:0050681~androgen receptor binding	10	0.3861	0.0919736	10524:: 55128:: 6047:: 8648:: 1022:: 2274:: 8284:: 5901:: 11315:: 7041	2335	40	16881	1.80739	1	1	0.992797
GOTERM_MF_DIRECT	GO:0044548~S100 protein binding	5	0.19305	0.0931627	6277:: 2246:: 302:: 6282:: 6271	2335	13	16881	2.7806	1	1	0.992797
GOTERM_MF_DIRECT	GO:0003755~peptidyl-prolyl cis-trans isomerase activity	11	0.42471	0.0945089	11328:: 53938:: 5300:: 5478:: 10450:: 5303:: 2286:: 51645:: 10465:: 10105:: 2280	2335	46	16881	1.72881	1	1	0.992797
GOTERM_MF_DIRECT	GO:0042296~ISG15 transferase activity	3	0.11583	0.0946286	9246:: 7325:: 7324	2335	4	16881	5.42216	1	1	0.992797
GOTERM_MF_DIRECT	GO:0003988~acetyl-CoA C-acyltransferase activity	3	0.11583	0.0946286	10449:: 3032:: 30	2335	4	16881	5.42216	1	1	0.992797
GOTERM_MF_DIRECT	GO:0071208~histone pre-mRNA DCP binding	3	0.11583	0.0946286	84967:: 6634:: 6628	2335	4	16881	5.42216	1	1	0.992797
GOTERM_MF_DIRECT	GO:0046523~S-methyl-5-thioribose-1-phosphate isomerase activity	3	0.11583	0.0946286	8892:: 84245:: 8890	2335	4	16881	5.42216	1	1	0.992797
GOTERM_MF_DIRECT	GO:0018636~phenanthrene 9::10-monooxygenase activity	3	0.11583	0.0946286	1646:: 1645:: 8644	2335	4	16881	5.42216	1	1	0.992797
GOTERM_MF_DIRECT	GO:0050815~phosphoserine binding	3	0.11583	0.0946286	5300:: 7529:: 4734	2335	4	16881	5.42216	1	1	0.992797
GOTERM_MF_DIRECT	GO:0005497~androgen binding	3	0.11583	0.0946286	367:: 216:: 706	2335	4	16881	5.42216	1	1	0.992797
GOTERM_MF_DIRECT	GO:0030492~hemoglobin binding	3	0.11583	0.0946286	3043:: 3240:: 3250	2335	4	16881	5.42216	1	1	0.992797
GOTERM_MF_DIRECT	GO:0047115~trans-1::2-dihydrobenzene-1::2-diol dehydrogenase activity	3	0.11583	0.0946286	1646:: 1645:: 8644	2335	4	16881	5.42216	1	1	0.992797
GOTERM_MF_DIRECT	GO:0000213~tRNA-intron endonuclease activity	3	0.11583	0.0946286	116461:: 283989:: 79042	2335	4	16881	5.42216	1	1	0.992797
GOTERM_MF_DIRECT	GO:0008135~translation factor activity:: RNA binding	8	0.30888	0.0956359	8894:: 8891:: 1973:: 219402:: 1983:: 7458:: 1936:: 29904	2335	29	16881	1.99436	1	1	0.992797

## Sheet: 1210DEG
	log2FC	aveLog2CPM	B	t	PValue	adj.PValue
PDXDC1	2.60577	5.60001	143.491	122.782	1.43461e-67	1.87661e-63
RPL34	-3.75742	6.24327	138.139	-109.62	6.24773e-65	2.72422e-61
MB	-2.66203	7.6402	137.972	-109.713	5.97028e-65	2.72422e-61
RPL4	-3.79182	6.02084	137.198	-107.649	1.65099e-64	5.39914e-61
RPS15	-2.61007	6.58595	136.043	-105.447	4.99169e-64	1.30593e-60
RPL32	-3.73228	6.5182	133.258	-99.8118	9.44447e-63	2.05905e-59
RPL37	-2.3475	7.13292	128.71	-91.6949	8.82247e-61	1.64867e-57
SNRNP200	2.47479	5.84686	127.88	90.4295	1.85449e-60	3.03232e-57
CDK9	2.29925	6.031	124.036	83.9992	9.54495e-59	1.38731e-55
NF1	2.64654	5.54776	123.665	83.3674	1.42846e-58	1.86857e-55
UQCRB	-3.07733	6.42389	123	-82.1102	3.215e-58	3.82323e-55
ZNF665	-2.37668	4.6848	121.249	-79.479	1.82834e-57	1.99304e-54
PRICKLE4	-2.42975	6.38723	120.099	-77.7339	5.97562e-57	6.01286e-54
C18orf32	-2.34024	6.7325	118.21	-75.0241	3.96249e-56	3.70238e-53
RPL22	-2.60594	6.54055	117.444	-73.9283	8.67954e-56	7.56914e-53
RPL37A	-1.8314	7.37331	117.309	-73.7785	9.67029e-56	7.76285e-53
RPL17	2.94313	6.07548	117.221	73.7199	1.00886e-55	7.76285e-53
MRPL13	-2.59387	5.38459	116.979	-73.2734	1.39448e-55	1.0134e-52
ZNF90	1.86134	5.10495	116.242	72.3272	2.78662e-55	1.91852e-52
RPL27A	-2.40208	6.57284	115.935	-71.8525	3.95728e-55	2.58826e-52
CWC15	-2.61564	5.96939	115.717	-71.5369	5.00279e-55	2.97461e-52
RPS12	-2.16226	7.18358	115.698	-71.557	4.92837e-55	2.97461e-52
RPS29	-2.52259	6.39794	115.406	-71.1293	6.78148e-55	3.85689e-52
WWC2	2.1456	5.44027	114.053	69.401	2.5117e-54	1.36898e-51
NPM1	-2.98006	5.99801	113.482	-68.5852	4.7122e-54	2.46561e-51
PDZD11	-2.1965	5.74642	113.396	-68.4783	5.11996e-54	2.57593e-51
ZNF460	2.08918	5.99737	113.253	68.3673	5.5814e-54	2.70408e-51
KIAA0391	-1.80131	6.25155	112.897	-67.8434	8.40338e-54	3.92588e-51
PIGP	-2.37381	6.00903	112.7	-67.5828	1.03127e-53	4.65173e-51
PABPN1	2.04765	5.78738	112.596	67.5153	1.0875e-53	4.74185e-51
ZNRF2	2.20159	5.82044	112.525	67.4226	1.16997e-53	4.93688e-51
KRT10	-1.80831	5.80974	110.263	-64.5521	1.18171e-52	4.83062e-50
RPS3A	-1.61837	7.76924	110.219	-64.5085	1.2249e-52	4.85543e-50
VCPIP1	1.76426	5.71678	109.8	64.0259	1.82544e-52	7.02311e-50
TAF15	2.14457	6.67199	109.592	63.7784	2.24233e-52	8.38053e-50
KLHDC9	-2.14567	5.15817	109.278	-63.3646	3.16834e-52	1.12207e-49
SKP1	-1.94222	6.77236	109.273	-63.3625	3.17381e-52	1.12207e-49
NDUFS4	-2.16778	5.85833	109.225	-63.3003	3.34364e-52	1.15101e-49
TPM1	-1.67364	7.40989	108.775	-62.7713	5.22101e-52	1.75118e-49
OPHN1	-2.28351	6.20215	107.774	-61.5931	1.42725e-51	4.66747e-49
RPS14	-2.14603	6.60468	107.606	-61.3981	1.68874e-51	5.38792e-49
NDUFA4	-1.66081	7.92488	107.506	-61.2847	1.86272e-51	5.80149e-49
NHP2	-1.56304	6.43195	107.438	-61.2035	1.99856e-51	6.0798e-49
MRPL40	-2.27902	6.04996	107.304	-61.0506	2.28214e-51	6.7847e-49
PARD6B	2.17222	5.42837	107.267	61.0194	2.34479e-51	6.81605e-49
GSR	1.84653	6.68346	107.099	60.8308	2.76316e-51	7.85759e-49
SNRPG	-2.29938	6.08996	106.923	-60.6143	3.3385e-51	9.2917e-49
NUMB	1.7643	5.07481	106.724	60.3887	4.06868e-51	1.1088e-48
RPS10	-2.18491	7.00341	106.372	-59.9848	5.80719e-51	1.55028e-48
POLR3E	1.71404	5.47095	106.049	59.6281	7.96702e-51	2.08433e-48
C9orf3	-1.48754	6.03272	105.087	-58.5483	2.09859e-50	5.38269e-48
TBX20	3.49492	6.18076	104.755	58.1852	2.91798e-50	7.34041e-48
PIGT	-1.51819	5.5305	104.568	-57.9792	3.52091e-50	8.69001e-48
HYLS1	-1.98452	4.75707	104.443	-57.8407	3.99625e-50	9.68054e-48
CYP4F12	-1.69102	4.90116	104.049	-57.4126	5.92296e-50	1.40869e-47
PRDX4	-1.85627	6.02818	104.01	-57.3738	6.13871e-50	1.43394e-47
NDUFA12	-1.3564	7.55809	103.848	-57.193	7.25505e-50	1.66497e-47
MAGT1	-1.81877	5.80002	103.303	-56.6159	1.24115e-49	2.79922e-47
SALL1	1.7761	4.79119	103.197	56.4947	1.39016e-49	3.08215e-47
XKR8	-1.61279	5.66829	102.988	-56.2787	1.70256e-49	3.71186e-47
C4orf46	-2.24739	6.06551	102.877	-56.1676	1.89019e-49	4.05336e-47
SRSF4	1.25593	6.49369	102.646	55.9085	2.41406e-49	5.09327e-47
TCF24	2.42758	5.39983	102.578	55.8361	2.58539e-49	5.2843e-47
CMC1	-1.97596	5.63096	102.577	-55.8472	2.55828e-49	5.2843e-47
TIAF1	2.03136	5.95373	102.458	55.7106	2.91235e-49	5.7722e-47
RPL13	-2.39887	6.40047	102.448	-55.7108	2.91183e-49	5.7722e-47
NDUFAF2	-1.46086	5.81868	102.171	-55.4158	3.85582e-49	7.52806e-47
RPL31	-1.89071	6.57822	102.035	-55.2735	4.41753e-49	8.49464e-47
SUMO4	-1.84164	5.41334	102.011	-55.2518	4.51003e-49	8.49464e-47
TRMT5	-1.89312	6.11498	101.991	-55.2317	4.59753e-49	8.49464e-47
MXRA7	-2.15129	6.52038	101.99	-55.2288	4.61065e-49	8.49464e-47
RNF113A	-1.76995	5.21005	101.738	-54.966	5.93322e-49	1.07795e-46
ZNF746	1.534	5.93962	101.702	54.9183	6.21166e-49	1.11308e-46
RAB3GAP2	1.99552	5.13656	101.547	54.7583	7.2477e-49	1.28118e-46
COX7A1	-1.77033	7.80496	101.405	-54.6146	8.32787e-49	1.45249e-46
RPL26L1	-1.77461	5.81202	101.256	-54.4718	9.56417e-49	1.64617e-46
PCBP2	1.40016	7.463	101.161	54.3595	1.06665e-48	1.81207e-46
CHCHD4	-1.55653	5.88743	100.659	-53.8588	1.73933e-48	2.91695e-46
PDCD4	2.46306	5.33005	100.605	53.7903	1.86031e-48	3.08034e-46
TKTL1	-1.75815	5.32175	100.461	-53.6582	2.11853e-48	3.46406e-46
DAB1	-1.70913	5.08511	100.446	-53.6413	2.15413e-48	3.47878e-46
UQCC2	2.0795	6.03629	100.076	53.253	3.16161e-48	5.04353e-46
C1orf131	-1.78393	5.08109	99.8365	-53.0279	3.95415e-48	6.23184e-46
FAM206A	-1.44948	5.91352	99.8095	-53.001	4.06192e-48	6.32548e-46
LRCH3	1.1402	5.64677	99.7145	52.8901	4.53697e-48	6.90095e-46
DYNC1I2	-1.70057	5.92637	99.5553	-52.7512	5.21275e-48	7.8377e-46
IER3IP1	-1.98817	5.71287	99.414	-52.6164	5.96666e-48	8.86931e-46
ACAA1	-1.98618	5.6183	99.3287	-52.5303	6.50487e-48	9.5607e-46
RPS18	-1.67322	7.76764	99.3121	-52.4986	6.71609e-48	9.76146e-46
CHCHD2	-1.71566	7.23829	99.2121	-52.3995	7.42031e-48	1.06665e-45
EEF1B2	-2.00245	6.61456	98.9529	-52.1506	9.54015e-48	1.35646e-45
SRP14	-1.50491	7.22241	98.8014	-51.9947	1.11733e-47	1.57159e-45
CAMTA1	-1.74605	5.7496	98.6472	-51.8577	1.28425e-47	1.78715e-45
AIDA	-1.47516	6.08992	98.4611	-51.6685	1.5573e-47	2.14432e-45
HSPA9	1.35365	7.75752	98.3682	51.5625	1.73558e-47	2.36491e-45
SPCS1	-1.31106	6.8172	98.2268	-51.4336	1.98045e-47	2.67075e-45
KIF27	1.91202	4.99087	98.2147	51.4163	2.01593e-47	2.69086e-45
TRAPPC10	1.29218	5.22261	98.1963	51.3963	2.05781e-47	2.71901e-45
RPS7	-1.95941	7.04424	98.1605	-51.3694	2.11526e-47	2.76697e-45
TOMM20	-1.6627	6.46338	98.1046	-51.3222	2.22048e-47	2.87586e-45
UQCRH	-2.10014	7.50768	97.8879	-51.1051	2.77664e-47	3.55451e-45
COPS5	-1.76383	6.78525	97.8775	-51.0974	2.79883e-47	3.55451e-45
ACTR2	1.8391	7.31608	97.8678	51.0732	2.86975e-47	3.60954e-45
SRSF1	1.62974	7.19728	97.8184	51.026	3.01307e-47	3.75371e-45
UBE3C	1.10363	5.77964	97.5336	50.7497	4.01182e-47	4.95081e-45
PURB	1.64208	6.02242	97.4695	50.6878	4.27825e-47	5.23026e-45
HYPK	-1.69623	6.36778	97.2792	-50.5304	5.04065e-47	6.04924e-45
NME7	-2.59374	6.04179	97.259	-50.5322	5.0312e-47	6.04924e-45
RAC1	-1.61858	6.42869	97.1645	-50.4191	5.66169e-47	6.73278e-45
TUSC1	-1.59829	5.85872	96.8661	-50.1401	7.58457e-47	8.93368e-45
RPA3	-1.82917	5.47785	96.855	-50.1321	7.64905e-47	8.93368e-45
VPS53	1.04247	5.42728	96.7748	50.0292	8.52296e-47	9.86627e-45
MAP1LC3B	-1.62277	6.37094	96.4461	-49.7405	1.15623e-46	1.32616e-44
C1orf54	-1.84774	5.32799	96.4333	-49.7326	1.16587e-46	1.32616e-44
SSR4	-1.6182	6.38772	96.3765	-49.6748	1.23949e-46	1.39774e-44
TMA7	-1.80715	7.3241	96.22	-49.5194	1.462e-46	1.63456e-44
RRAGA	-1.22845	6.50168	96.1598	-49.4638	1.55106e-46	1.71944e-44
LMBR1	1.32283	5.8985	96.158	49.4436	1.5847e-46	1.74197e-44
HIST1H2BD	-1.83634	5.68546	96.0595	-49.3885	1.68052e-46	1.83191e-44
TMEM246	-1.60437	5.55306	95.8246	-49.1655	2.13285e-46	2.30577e-44
NDUFB3	-2.19653	6.7786	95.699	-49.0409	2.43766e-46	2.61369e-44
ABHD13	1.39867	5.22358	95.4878	48.8286	3.06286e-46	3.25734e-44
ZNF417	1.45025	4.94259	95.228	48.5959	3.9383e-46	4.15459e-44
ANAPC11	-1.50999	6.03425	95.2029	-48.5865	3.97898e-46	4.16392e-44
NPPC	1.58465	5.47177	95.1314	48.4948	4.39486e-46	4.56264e-44
SMAD4	1.43729	6.512	95.1124	48.4755	4.48752e-46	4.62215e-44
LAMTOR5	-1.45005	6.91512	94.9829	-48.3748	5.00631e-46	5.11621e-44
NGRN	-1.16436	6.62015	94.808	-48.2144	5.96214e-46	6.0458e-44
VWC2	2.22119	5.3721	94.753	48.1499	6.39749e-46	6.43735e-44
APLP2	1.36144	7.63395	94.6964	48.1	6.75575e-46	6.74595e-44
TCEAL4	-1.48565	6.44453	94.5768	-48.0109	7.44766e-46	7.38051e-44
AGAP6	1.8557	5.58918	94.5315	47.9456	8.00065e-46	7.86891e-44
AGFG1	1.51011	6.46356	94.5179	47.932	8.12133e-46	7.90225e-44
CNTF	1.19917	5.0769	94.4996	47.9281	8.15537e-46	7.90225e-44
CALY	1.69578	5.31237	94.3632	47.7972	9.41763e-46	9.05824e-44
CCDC142	-1.96422	5.65342	94.3145	-47.7888	9.50463e-46	9.07519e-44
KIAA1211	1.54281	4.88729	94.2624	47.7174	1.02826e-45	9.74684e-44
MXI1	-1.55389	6.84003	94.2333	-47.6948	1.05415e-45	9.92035e-44
DIS3L2	1.22248	5.51746	94.2466	47.6881	1.06194e-45	9.92233e-44
VGLL4	-1.33554	5.65154	94.1994	-47.6744	1.07816e-45	1.00024e-43
YAE1D1	-1.52821	5.54042	94.0821	-47.5728	1.20615e-45	1.1111e-43
RBM34	1.80797	4.99223	94.074	47.5434	1.246e-45	1.13978e-43
PRDX2	-1.10941	6.80054	93.8764	-47.3724	1.50583e-45	1.3679e-43
ZNF785	1.38258	4.75564	93.8616	47.3615	1.52413e-45	1.37498e-43
FBXW2	1.2258	6.322	93.8544	47.3331	1.57285e-45	1.40921e-43
SCAF4	1.2895	5.57343	93.7128	47.2069	1.80978e-45	1.61046e-43
NIF3L1	-1.40034	5.50714	93.4531	-47.0088	2.25734e-45	1.98176e-43
ZNF808	2.01256	5.60599	93.4585	46.9808	2.32929e-45	2.0313e-43
POLR2I	-1.58102	6.32436	93.2489	-46.8237	2.77723e-45	2.40589e-43
C20orf24	-1.49742	6.34777	93.225	-46.8005	2.85058e-45	2.45319e-43
GPANK1	-1.50337	5.4994	93.1626	-46.7522	3.00943e-45	2.57296e-43
RPL39	-1.79506	7.80597	93.1224	-46.7017	3.18538e-45	2.70571e-43
CDKN2C	-1.64785	5.33162	93.0523	-46.6536	3.36262e-45	2.83784e-43
CANX	1.13393	7.79123	93.0118	46.5926	3.60173e-45	3.02014e-43
MRPS33	-1.73959	6.38763	92.9694	-46.5797	3.65441e-45	3.0448e-43
PRR11	-1.67013	4.69996	92.9536	-46.5576	3.74649e-45	3.10176e-43
HIST1H2BE	-1.67831	4.86795	92.7598	-46.3897	4.52937e-45	3.72633e-43
MKKS	-1.53261	5.89253	92.6821	-46.3276	4.85928e-45	3.97276e-43
LIPT1	-1.70558	5.29236	92.6661	-46.314	4.93477e-45	4.00943e-43
RUFY2	1.41829	4.8765	92.6566	46.2899	5.07155e-45	4.09512e-43
TAF8	1.07841	5.82258	92.5139	46.1434	5.98982e-45	4.80692e-43
TRIOBP	-1.13994	5.95857	92.2708	-45.9595	7.38739e-45	5.89235e-43
FUBP1	1.64144	6.27876	92.261	45.9225	7.70619e-45	6.10937e-43
ZNF813	1.47639	5.0703	92.1928	45.8791	8.09807e-45	6.34317e-43
DUSP28	-1.30972	5.74439	92.1771	-45.884	8.05268e-45	6.34317e-43
UQCRQ	-1.52843	7.43603	92.1507	-45.8507	8.36504e-45	6.51328e-43
LAMA2	1.44121	7.58777	92.0822	45.7746	9.12742e-45	7.06484e-43
EIF4A2	-1.51087	6.90311	92.0476	-45.7616	9.26477e-45	7.12897e-43
CLDN23	1.51631	4.86004	92.0414	45.7538	9.34735e-45	7.15045e-43
ZXDA	1.48621	5.6342	92.0155	45.7108	9.82061e-45	7.4688e-43
TSLP	-1.70649	4.82029	91.9358	-45.6715	1.02736e-44	7.76815e-43
VDAC2	-1.21669	7.66266	91.9369	-45.665	1.03507e-44	7.78147e-43
TMEM126B	-1.47917	6.02355	91.9158	-45.6583	1.04306e-44	7.79673e-43
RPL23A	-1.65838	8.10073	91.8646	-45.6013	1.11373e-44	8.27765e-43
MTOR	1.41543	5.85215	91.824	45.543	1.1911e-44	8.80271e-43
VMP1	2.33154	6.13307	91.8058	45.5287	1.21089e-44	8.89868e-43
PJA1	-1.44226	5.6901	91.6054	-45.3939	1.41461e-44	1.03377e-42
DYNC1H1	1.71174	6.93006	91.6314	45.38	1.43748e-44	1.04465e-42
PGAM5	1.36601	5.65181	91.4854	45.253	1.6652e-44	1.20345e-42
LGALS9	-2.0102	4.93872	91.4273	-45.2386	1.69323e-44	1.21699e-42
DRG1	-1.53471	6.62232	91.385	-45.1956	1.77979e-44	1.27221e-42
HNRNPM	1.44101	6.95698	91.3321	45.1251	1.93158e-44	1.3732e-42
C10orf67	-1.38788	4.43156	91.2883	-45.1079	1.97063e-44	1.3934e-42
AMMECR1	1.2632	5.00006	91.2383	45.0599	2.08374e-44	1.46545e-42
COA1	1.44549	6.69586	91.2319	45.038	2.13755e-44	1.49525e-42
SCML2	-1.8825	4.91043	91.0492	-44.9143	2.46915e-44	1.71803e-42
EMG1	-1.36568	5.99983	90.8094	-44.7097	3.13701e-44	2.17118e-42
MAGEF1	1.11042	6.4302	90.8054	44.6749	3.26759e-44	2.23787e-42
KCNK15	1.20626	5.14056	90.7932	44.6768	3.2601e-44	2.23787e-42
MRPL32	-1.44803	6.55062	90.5417	-44.4794	4.11176e-44	2.78683e-42
CCDC51	-1.57111	5.4573	90.5327	-44.483	4.09424e-44	2.78683e-42
MRPL57	-1.21341	6.49981	90.4629	-44.4085	4.47025e-44	3.01419e-42
SRRM2	1.60302	6.53121	90.4753	44.3937	4.54895e-44	3.05153e-42
KCNIP4	-1.2108	4.34066	90.3492	-44.312	5.01012e-44	3.34374e-42
AKAP8L	1.41356	6.06762	90.2126	44.1707	5.92229e-44	3.93246e-42
HERC3	1.40806	6.23932	90.1095	44.0853	6.5544e-44	4.33021e-42
MKLN1	1.2001	6.33809	89.9996	43.9953	7.29493e-44	4.79523e-42
ITCH	1.30205	6.12293	89.9719	43.9698	7.51961e-44	4.9182e-42
HNRNPD	1.22033	7.2386	89.9001	43.9185	7.99399e-44	5.20245e-42
EWSR1	1.27753	6.48713	89.8709	43.8888	8.28188e-44	5.36313e-42
RPS24	-1.88512	7.2417	89.7878	-43.843	8.74765e-44	5.63685e-42
ANP32B	-1.42889	6.41888	89.7209	-43.7941	9.27322e-44	5.94622e-42
LAMTOR2	-1.4347	5.69963	89.6587	-43.7509	9.76522e-44	6.23116e-42
DCTN5	1.12576	6.18234	89.6566	43.7084	1.0275e-43	6.52465e-42
MDM2	1.31243	5.61264	89.6187	43.6779	1.06571e-43	6.73457e-42
ZDHHC21	1.30937	5.33423	89.4044	43.5082	1.30665e-43	8.21746e-42
TSTD2	1.50965	5.04923	89.2452	43.386	1.51394e-43	9.47553e-42
PRTN3	1.51357	5.05237	89.143	43.3017	1.67595e-43	1.04396e-41
ALG1	1.33382	5.14873	89.121	43.2811	1.71826e-43	1.06524e-41
SMU1	1.00847	6.2188	89.0653	43.2212	1.8474e-43	1.13455e-41
APOBEC3G	-1.60803	4.73634	89.0184	-43.2136	1.86442e-43	1.13965e-41
PPA2	-1.31079	5.64306	88.816	-43.0556	2.25829e-43	1.36763e-41
RPS21	-1.497	6.65965	88.8191	-43.0492	2.2759e-43	1.37194e-41
COX14	-1.40063	6.70577	88.5949	-42.8646	2.84939e-43	1.70977e-41
CCNH	-1.51236	5.80518	88.3879	-42.7102	3.44153e-43	2.05565e-41
ZCWPW1	-1.37559	4.97523	88.3635	-42.6818	3.56319e-43	2.11864e-41
C4orf3	-1.28498	6.61463	88.1764	-42.5248	4.31992e-43	2.55697e-41
MRPL33	-1.3553	7.03482	88.1668	-42.5153	4.37093e-43	2.5755e-41
COX4I1	-1.10325	7.61034	88.1068	-42.4669	4.63923e-43	2.70919e-41
CLIC4	1.19216	8.01625	88.0311	42.3952	5.06722e-43	2.94597e-41
SLC25A42	1.20757	5.74824	87.9574	42.3184	5.57128e-43	3.22469e-41
AASDHPPT	-1.41097	5.51408	87.854	-42.2805	5.83791e-43	3.36413e-41
GDI1	1.33668	6.84857	87.788	42.1881	6.54505e-43	3.75508e-41
DYRK4	-1.42184	5.20965	87.7224	-42.17	6.69359e-43	3.82353e-41
MRPS22	-1.41109	6.35903	87.7005	-42.1479	6.87914e-43	3.91244e-41
RTN4RL2	1.43254	5.13792	87.6917	42.1221	7.10268e-43	4.02208e-41
VCP	1.29742	7.39996	87.645	42.077	7.51214e-43	4.23561e-41
NDUFA13	-1.63354	7.24429	87.5816	-42.0457	7.80928e-43	4.38426e-41
MT1HL1	-1.87411	6.1144	87.533	-42.0294	7.96951e-43	4.45509e-41
AIMP1	-1.15401	5.68811	87.531	-42.0145	8.11848e-43	4.51906e-41
KIF9	-1.77574	4.99148	87.3336	-41.8599	9.84201e-43	5.43221e-41
GLUD1	1.11792	7.41486	87.3207	41.8204	1.03397e-42	5.68291e-41
FAU	-1.45168	7.4173	87.2397	-41.7739	1.09588e-42	5.99799e-41
TLN1	1.52031	6.6237	87.2459	41.7523	1.12582e-42	6.13621e-41
RBM26	1.28142	5.68816	87.2177	41.7278	1.16086e-42	6.30094e-41
FAM220A	-1.52454	6.38351	86.9827	-41.5802	1.39682e-42	7.51925e-41
NFU1	-1.54197	6.54519	86.913	-41.523	1.5008e-42	8.04589e-41
ZMYM2	1.44437	6.21798	86.9395	41.5067	1.53197e-42	8.17947e-41
TBCEL	1.3467	6.36187	86.9087	41.484	1.57625e-42	8.38166e-41
PDCD10	-1.80435	6.1772	86.818	-41.4604	1.62392e-42	8.60022e-41
RPL23	-1.48999	6.76457	86.826	-41.4487	1.64784e-42	8.69169e-41
MRPS36	-1.95238	6.33154	86.789	-41.439	1.66816e-42	8.76355e-41
PFDN5	-1.63442	6.85084	86.7592	-41.3957	1.76172e-42	9.21804e-41
SNAI3	1.52063	5.17202	86.7519	41.3748	1.80879e-42	9.42662e-41
EIF4EBP2	1.54897	7.24625	86.7502	41.3636	1.83457e-42	9.523e-41
C11orf58	1.15274	7.67646	86.7301	41.3552	1.85407e-42	9.5862e-41
POMP	-1.29904	6.8741	86.653	-41.3107	1.96112e-42	1.00998e-40
UBR4	1.19229	6.35258	86.6754	41.3013	1.98473e-42	1.01813e-40
BOLA2	1.51327	6.78192	86.6063	41.2485	2.12179e-42	1.08419e-40
ISCU	-1.45174	7.81652	86.5476	-41.2273	2.17923e-42	1.1092e-40
COQ3	-1.60936	5.93772	86.4762	-41.1894	2.28648e-42	1.15928e-40
PTGDS	-1.61135	7.90768	86.4011	-41.1126	2.52035e-42	1.27292e-40
STK4	1.28112	5.71937	86.4268	41.1039	2.54824e-42	1.28206e-40
ZNHIT1	-1.49585	5.69088	86.35	-41.091	2.59028e-42	1.29822e-40
RAB42	-1.33328	4.40821	86.364	-41.0841	2.61313e-42	1.30467e-40
THRAP3	1.25172	6.32859	86.2125	40.9383	3.14572e-42	1.55766e-40
TSPAN3	1.39186	7.05848	86.203	40.9358	3.15556e-42	1.55766e-40
FAM84A	1.19021	4.86142	86.1801	40.9407	3.13593e-42	1.55766e-40
RPL41	-1.01059	8.53079	86.0864	-40.8606	3.47329e-42	1.70805e-40
HSP90B1	1.53946	7.77992	86.0435	40.8156	3.67852e-42	1.8022e-40
SERTAD2	-1.30347	5.84005	85.9592	-40.7802	3.84889e-42	1.87863e-40
EEF1D	-1.24536	6.77858	85.95	-40.7628	3.93557e-42	1.9138e-40
SEC63	1.37468	6.89723	85.9096	40.7071	4.22635e-42	2.04361e-40
CCDC63	-1.12441	4.43784	85.8775	-40.7057	4.23376e-42	2.04361e-40
DDX17	1.58829	7.32719	85.8487	40.6599	4.48975e-42	2.1513e-40
MRPL15	-1.07344	6.99517	85.7016	-40.5701	5.03853e-42	2.40544e-40
GATA5	1.19393	5.08243	85.5656	40.4563	5.83275e-42	2.77448e-40
STBD1	1.68496	5.16644	85.5402	40.4312	6.02433e-42	2.85523e-40
HSPB11	-1.49609	5.42047	85.4636	-40.4036	6.24323e-42	2.94829e-40
NT5C3A	-1.65735	5.70731	85.4233	-40.3779	6.45327e-42	3.03652e-40
RPL27	-1.09387	7.81735	85.4264	-40.3569	6.63044e-42	3.1087e-40
BTK	-1.40257	4.62814	85.3613	-40.3107	7.0389e-42	3.28842e-40
ZC3H15	-1.43909	5.69924	85.3325	-40.3026	7.11211e-42	3.3108e-40
PLGRKT	-1.60129	5.62299	85.2367	-40.2346	7.76699e-42	3.60284e-40
SEC23IP	1.22581	5.92937	85.1884	40.1442	8.73181e-42	4.02186e-40
TIMM8B	-1.54162	7.00941	85.1281	-40.1299	8.89624e-42	4.07877e-40
ZNF497	1.39356	4.85638	85.1273	40.128	8.91774e-42	4.07877e-40
SPTBN1	1.23679	7.63384	85.1303	40.1136	9.08595e-42	4.12685e-40
TMEM126A	-1.63111	6.73761	85.1034	-40.115	9.06911e-42	4.12685e-40
PPP3R1	1.69515	5.86636	85.0706	40.0553	9.80121e-42	4.43632e-40
VAMP5	1.39893	6.24773	85.0434	40.0349	1.00644e-41	4.53972e-40
MZT2A	-1.51178	6.48155	84.9183	-39.9786	1.08298e-41	4.86819e-40
BRK1	-1.5624	5.98184	84.757	-39.8635	1.25846e-41	5.63762e-40
TTBK2	1.0076	5.49858	84.6804	39.7652	1.43106e-41	6.34568e-40
CA1	-1.36064	4.45408	84.65	-39.7666	1.42855e-41	6.34568e-40
SNRNP35	-1.21219	5.56878	84.5047	-39.6694	1.62257e-41	7.14641e-40
IQSEC3	1.19963	5.32093	84.4942	39.6299	1.70882e-41	7.50102e-40
DIABLO	-1.15058	6.03194	84.4428	-39.6147	1.74344e-41	7.6274e-40
NDUFB9	-1.12814	7.87452	84.3059	-39.5051	2.0139e-41	8.78126e-40
NHLRC2	1.65522	6.4974	84.2874	39.4625	2.12997e-41	9.25652e-40
RPL11	-1.1855	7.72354	84.2328	-39.4511	2.1622e-41	9.36548e-40
LGALS3	-1.26733	6.95828	84.1179	-39.3654	2.42148e-41	1.04539e-39
ZNF852	1.40563	4.52053	84.0972	39.3607	2.43643e-41	1.04839e-39
TRMT10C	-1.41637	5.93655	84.0897	-39.3572	2.44769e-41	1.04978e-39
GNGT2	-1.44615	4.65116	84.0928	-39.3498	2.47178e-41	1.05665e-39
DAD1	1.43831	7.86932	84.0947	39.3308	2.53465e-41	1.07999e-39
PSMG2	-1.03478	6.58238	84.0031	-39.2762	2.72464e-41	1.15718e-39
SCARF1	1.09617	5.18945	84.0069	39.2691	2.75026e-41	1.16428e-39
CCDC178	-1.26378	4.16051	83.9177	-39.2164	2.94933e-41	1.24052e-39
OSBPL1A	-1.13567	6.32079	83.8484	-39.1648	3.15846e-41	1.32423e-39
NOL7	-1.17904	6.50149	83.8292	-39.1495	3.22312e-41	1.34702e-39
MRPL22	-1.23282	6.15723	83.7723	-39.1126	3.38551e-41	1.41038e-39
GNG5	-1.24251	7.70587	83.5858	-38.968	4.10408e-41	1.7043e-39
CHCHD7	-1.62841	5.68133	83.4233	-38.87	4.67826e-41	1.93659e-39
ZNF626	1.37628	5.645	83.3873	38.7913	5.19782e-41	2.14488e-39
CEP104	1.00052	5.60048	83.3584	38.7721	5.33395e-41	2.18726e-39
NCBP2-AS2	-1.2491	5.7953	83.3085	-38.7736	5.32258e-41	2.18726e-39
HSPE1	-1.39064	6.15794	83.3015	-38.7675	5.36685e-41	2.19387e-39
CSNK1D	1.36565	6.65059	83.2959	38.7269	5.66707e-41	2.30938e-39
POLR2A	1.27463	5.63373	83.2247	38.6714	6.10572e-41	2.4804e-39
CXXC1	-1.20196	5.60565	83.1597	-38.6655	6.15375e-41	2.49217e-39
CBX5	1.22892	6.6471	83.1239	38.6012	6.7102e-41	2.70774e-39
GNG2	-1.16466	4.50456	83.0773	-38.5925	6.78931e-41	2.72426e-39
KIDINS220	1.25025	6.54068	83.0684	38.5589	7.10308e-41	2.84145e-39
KIF20B	-1.17876	4.31545	83.0221	-38.552	7.1698e-41	2.8594e-39
MAT2A	1.65343	7.28353	82.9575	38.4785	7.9166e-41	3.13809e-39
SMARCE1	-1.04854	5.90026	82.9167	-38.4788	7.91322e-41	3.13809e-39
RPS27L	-1.6869	6.25022	82.8868	-38.4695	8.01348e-41	3.1669e-39
GSN	2.03544	7.51421	82.7322	38.3114	9.9253e-41	3.90686e-39
IQCE	1.16831	5.33871	82.7188	38.3099	9.94561e-41	3.90686e-39
CREBZF	1.15194	5.53366	82.6856	38.2785	1.0378e-40	4.06449e-39
AHNAK	1.25005	7.31369	82.6699	38.2726	1.04617e-40	4.08504e-39
BDH2	-1.56361	5.38358	82.5937	-38.2556	1.07047e-40	4.1675e-39
G3BP1	1.28509	6.715	82.6166	38.2292	1.10954e-40	4.30678e-39
PSME1	-1.19846	6.56712	82.5752	-38.2249	1.1161e-40	4.31943e-39
ZC3H7B	1.09188	5.82498	82.5693	38.1879	1.17361e-40	4.5286e-39
GPR25	1.29707	5.06915	82.4448	38.1206	1.28613e-40	4.94821e-39
ZNF629	-1.20726	5.75794	82.3566	-38.0759	1.36695e-40	5.24243e-39
SNRPD2	-1.47951	6.83604	82.3263	-38.0449	1.42593e-40	5.43808e-39
TRIM69	-1.66302	5.14972	82.2964	-38.0363	1.44291e-40	5.48682e-39
NAT1	-1.40269	4.49549	82.2083	-37.9589	1.60365e-40	6.06147e-39
C1orf61	-1.23948	4.61814	82.2052	-37.957	1.60793e-40	6.06147e-39
FAM216A	-1.56908	5.08865	82.1624	-37.9371	1.65226e-40	6.19347e-39
TXNDC17	-1.49538	5.60645	82.1517	-37.937	1.65241e-40	6.19347e-39
POLR2G	-1.34125	6.02964	82.1418	-37.9199	1.69156e-40	6.32209e-39
CERS6	1.31655	7.32491	82.1261	37.8764	1.79532e-40	6.69077e-39
FAM47E	-1.74747	4.96176	82.0106	-37.827	1.9212e-40	7.13954e-39
CCNJ	1.30593	5.22308	81.9932	37.787	2.02964e-40	7.52117e-39
FABP3	1.0359	8.51022	81.94	37.759	2.10928e-40	7.79422e-39
NCBP1	1.24141	5.95292	81.9413	37.7316	2.19004e-40	8.05112e-39
MRPL20	-1.03406	6.19732	81.8943	-37.7313	2.19111e-40	8.05112e-39
PHF21B	1.17173	4.73575	81.853	37.7068	2.26616e-40	8.29222e-39
MRPS31	-1.10833	5.98442	81.8523	-37.7057	2.26941e-40	8.29222e-39
DNM2	1.4176	6.37525	81.8575	37.674	2.37091e-40	8.63897e-39
COX7A2	-1.52068	7.64964	81.597	-37.5179	2.94046e-40	1.06845e-38
ZNF574	-1.09102	5.54674	81.4181	-37.4006	3.45881e-40	1.25331e-38
FGFR1OP2	1.23182	5.95991	81.4339	37.3673	3.6222e-40	1.30889e-38
MYSM1	1.44452	5.72398	81.3687	37.3224	3.8552e-40	1.38925e-38
ZNF800	1.02037	5.48523	81.3374	37.3072	3.93734e-40	1.41496e-38
PRR32	-1.27778	4.47766	81.2722	-37.2858	4.0561e-40	1.45364e-38
NAA20	-1.20732	6.32831	81.209	-37.2435	4.30225e-40	1.53345e-38
GPATCH2L	1.0472	5.50854	81.1438	37.1683	4.777e-40	1.69344e-38
NUDT21	1.06081	6.79347	81.0708	37.1191	5.11636e-40	1.80396e-38
MFN2	1.39155	7.91746	81.0473	37.1094	5.18599e-40	1.8236e-38
RAB9A	-1.35898	5.94356	80.9928	-37.0988	5.26351e-40	1.8459e-38
ZNF780B	1.75531	5.40785	81.0315	37.0903	5.32677e-40	1.86286e-38
SLAIN2	1.19945	6.74247	81.0301	37.0884	5.34037e-40	1.86286e-38
ZNF180	1.04648	5.306	81.0024	37.0757	5.43643e-40	1.89133e-38
BTF3	-1.03634	7.22607	80.9431	-37.0524	5.61624e-40	1.9487e-38
TMEM241	-1.4753	5.18733	80.9065	-37.0392	5.721e-40	1.9798e-38
TMEM259	1.67993	6.15502	80.9143	36.9978	6.06168e-40	2.09216e-38
RNF152	1.52306	4.89669	80.8629	36.9915	6.11621e-40	2.10542e-38
TTC32	-1.63998	4.63165	80.8246	-36.9731	6.27585e-40	2.15471e-38
ABCC9	2.05922	6.373	80.8504	36.9521	6.46257e-40	2.21022e-38
PKIG	-1.4975	6.95867	80.8002	-36.9512	6.47133e-40	2.21022e-38
LXN	-1.66726	4.8586	80.5499	-36.7839	8.1857e-40	2.78122e-38
RPS17	-1.27564	7.85447	80.5617	-36.7817	8.21049e-40	2.78242e-38
PPA1	-1.43183	6.9269	80.5352	-36.7645	8.41145e-40	2.84316e-38
TIMM23	-1.16219	6.28527	80.5293	-36.7622	8.43968e-40	2.84535e-38
LYRM1	-1.37211	6.26713	80.5028	-36.7495	8.59197e-40	2.88924e-38
MRPL27	-1.00928	6.44879	80.498	-36.7344	8.77681e-40	2.94383e-38
SULT4A1	-1.0069	4.38052	80.4896	-36.7325	8.7997e-40	2.94396e-38
BZW2	-1.30702	7.57327	80.4258	-36.6876	9.37546e-40	3.12062e-38
SNX7	-1.42559	5.84545	80.3973	-36.6822	9.44636e-40	3.13624e-38
ANKLE2	1.13273	5.78683	80.4437	36.6667	9.65524e-40	3.18497e-38
AFAP1	1.53822	4.61337	80.3889	36.6678	9.64114e-40	3.18497e-38
ECI2	-1.07757	7.06975	80.3902	-36.6627	9.71057e-40	3.19156e-38
CD7	1.03506	5.51417	80.4138	36.6527	9.84895e-40	3.22893e-38
KDM5A	1.12412	5.85067	80.4025	36.6374	1.00643e-39	3.29126e-38
COPS6	1.0269	7.3875	80.2953	36.5775	1.09531e-39	3.56411e-38
ANKRD10	1.10256	5.83929	80.2861	36.5559	1.12931e-39	3.66563e-38
DPP7	1.2559	6.2987	80.147	36.4612	1.29155e-39	4.17154e-38
GLG1	1.06005	7.14814	80.1178	36.4513	1.30994e-39	4.21759e-38
CGRRF1	-1.48025	5.15555	80.0682	-36.45	1.31225e-39	4.21759e-38
LMTK3	1.21346	4.88913	80.0536	36.4257	1.35826e-39	4.35474e-38
VDAC1	-1.14093	6.80202	80.0252	-36.4074	1.39415e-39	4.4589e-38
CDC42BPB	1.49566	6.02691	80.0552	36.3941	1.42082e-39	4.53309e-38
MED13L	1.29109	6.22044	79.9815	36.3446	1.5243e-39	4.85142e-38
PREX2	1.54571	5.39217	79.9323	36.3189	1.58113e-39	5.0201e-38
IKBKG	-1.41629	5.23173	79.8659	-36.3099	1.60149e-39	5.07242e-38
HERC4	1.47875	5.96689	79.8966	36.2836	1.66282e-39	5.25396e-38
SYT2	-1.51753	5.05928	79.8096	-36.2688	1.6981e-39	5.35249e-38
SNAPIN	-1.13923	6.47332	79.8162	-36.2614	1.71625e-39	5.39669e-38
MEX3C	1.10538	5.76115	79.7712	36.1978	1.87933e-39	5.8728e-38
COPA	1.35449	6.89496	79.7511	36.1911	1.89736e-39	5.90936e-38
SAFB	1.17038	6.30085	79.744	36.1815	1.92368e-39	5.97711e-38
TXLNA	1.15222	5.61597	79.7171	36.163	1.97508e-39	6.10781e-38
PIH1D1	-1.38691	5.58765	79.6352	-36.1543	1.99985e-39	6.16983e-38
SOX15	-1.30985	5.18846	79.4228	-36.0015	2.48948e-39	7.64433e-38
ANK1	-1.72483	5.82426	79.3991	-35.9973	2.50463e-39	7.67284e-38
OGDH	2.06732	7.63357	79.4697	35.9946	2.51436e-39	7.68467e-38
RNF213	1.12802	5.55214	79.4076	35.9512	2.67614e-39	8.16005e-38
SPIDR	1.12793	5.36494	79.3819	35.9406	2.71733e-39	8.26638e-38
FAM162A	-1.23858	7.15166	79.345	-35.9368	2.73225e-39	8.29246e-38
CCND2	1.46212	7.62905	79.313	35.8925	2.91207e-39	8.81778e-38
SNPH	-1.23068	5.16116	79.2378	-35.8729	2.99522e-39	9.04861e-38
2021-09-11	1.45558	6.25998	79.2841	35.8615	3.04482e-39	9.13515e-38
FBXW8	1.12218	5.09393	79.2519	35.8627	3.03954e-39	9.13515e-38
CDK20	-1.1394	5.01219	79.2286	-35.8629	3.03882e-39	9.13515e-38
OLIG1	1.29857	4.61651	79.2089	35.8519	3.08711e-39	9.24085e-38
SPG7	1.4187	5.36194	79.2239	35.8309	3.18209e-39	9.48175e-38
C15orf61	-1.80047	5.89648	79.1359	-35.8178	3.24303e-39	9.61951e-38
FOXO1	1.36183	6.42716	79.204	35.809	3.28456e-39	9.72066e-38
TNFRSF25	1.01651	5.67932	79.1909	35.7993	3.33073e-39	9.83506e-38
NDUFS1	1.13023	7.80882	79.1524	35.7886	3.38229e-39	9.9648e-38
GSTO1	-1.13684	7.2003	79.1242	-35.7853	3.39882e-39	9.99099e-38
WDR61	-1.22033	5.50204	79.0942	-35.7792	3.42886e-39	1.00567e-37
TPI1	-1.23898	6.97129	79.1018	-35.7695	3.47725e-39	1.01758e-37
FAM43B	1.11071	5.8468	79.0926	35.7292	3.68586e-39	1.07382e-37
NDUFV3	-1.03088	7.1167	79.0393	-35.7271	3.69688e-39	1.07464e-37
NNT	1.25367	7.93002	79.0195	35.6983	3.85415e-39	1.11788e-37
GJA9	-1.23125	4.31059	78.9764	-35.6836	3.93683e-39	1.13933e-37
GLMN	-1.4193	5.04052	78.8525	-35.6091	4.38588e-39	1.26369e-37
NSD1	1.05983	5.66883	78.9107	35.6073	4.39696e-39	1.2641e-37
HIST1H1E	2.58861	5.99855	78.796	35.5318	4.90646e-39	1.40749e-37
SLC20A2	1.70966	6.83599	78.6854	35.4552	5.48536e-39	1.56668e-37
DUT	-1.28264	6.09568	78.5857	-35.4253	5.72902e-39	1.63271e-37
TOX4	1.01011	6.68605	78.5826	35.3909	6.02378e-39	1.71298e-37
NDUFAF3	-1.20182	6.52506	78.5394	-35.3866	6.0619e-39	1.72008e-37
PCNA	-1.20396	5.93949	78.5229	-35.3828	6.09573e-39	1.72594e-37
CTAG2	1.55462	5.3653	78.5278	35.3552	6.34575e-39	1.79285e-37
LENG8	1.62785	5.80766	78.5203	35.3398	6.49032e-39	1.82974e-37
RBBP5	1.07712	5.0697	78.4797	35.3371	6.51612e-39	1.83306e-37
FAM19A5	1.08751	5.05949	78.4303	35.304	6.83894e-39	1.91154e-37
ANKRD36	1.6464	5.05963	78.4089	35.2866	7.01557e-39	1.95673e-37
N4BP3	1.01101	4.75213	78.3312	35.251	7.39048e-39	2.05691e-37
IRF2BPL	-1.23176	6.55533	78.294	-35.2211	7.72085e-39	2.1443e-37
UQCR11	-1.1743	7.31285	78.1971	-35.1551	8.50641e-39	2.34752e-37
SLC25A53	1.16879	4.6142	78.1834	35.1559	8.49557e-39	2.34752e-37
CLEC4G	1.10977	5.02582	78.1999	35.1498	8.57205e-39	2.36065e-37
SAE1	1.06725	6.5534	78.1943	35.126	8.87673e-39	2.42921e-37
ATF2	1.00277	6.23643	78.1941	35.1221	8.92809e-39	2.43817e-37
GPR75	1.5461	5.11928	78.1465	35.1077	9.11916e-39	2.48516e-37
CTBP2	-1.01902	5.85743	78.114	-35.1031	9.18077e-39	2.49675e-37
CYB5B	1.07074	6.31502	78.1061	35.0634	9.73228e-39	2.64124e-37
CAPZA2	1.14105	7.65294	78.0703	35.0514	9.90562e-39	2.68272e-37
MAD2L1BP	-1.06037	5.76239	78.0049	-35.0322	1.01901e-38	2.75405e-37
BRWD1	1.15757	5.75459	78.0603	35.029	1.02382e-38	2.76136e-37
HNRNPL	1.23524	6.75983	78.0196	35.0092	1.05413e-38	2.83727e-37
C5orf42	1.24632	4.84515	77.9717	35.0033	1.06334e-38	2.85618e-37
FLT3LG	1.26271	5.46009	77.9927	34.9912	1.08239e-38	2.90138e-37
RPP38	-1.24191	5.31456	77.9006	-34.9684	1.11951e-38	2.99476e-37
OTUD7A	1.22188	5.03823	77.8916	34.9415	1.16481e-38	3.10957e-37
SDR39U1	-1.07397	6.34867	77.8421	-34.9151	1.21117e-38	3.22673e-37
KLHL11	1.07923	5.12505	77.8481	34.9091	1.22189e-38	3.24572e-37
SPRED3	-1.31323	5.4705	77.8055	-34.9083	1.22325e-38	3.24572e-37
ZNF141	1.43339	4.95258	77.832	34.9039	1.23124e-38	3.2603e-37
CLEC2B	-1.91839	5.20342	77.7233	-34.8551	1.32332e-38	3.49704e-37
GLO1	-1.05393	7.10299	77.7204	-34.835	1.36331e-38	3.58822e-37
ZNF517	1.16267	4.88452	77.7056	34.8239	1.386e-38	3.64061e-37
PKIA	-1.17152	6.9558	77.6638	-34.7968	1.44268e-38	3.7819e-37
SMG8	-1.36148	5.25092	77.6382	-34.793	1.45082e-38	3.79563e-37
AKAP6	1.58378	7.01562	77.695	34.7899	1.45758e-38	3.80572e-37
INTS12	-1.27915	5.87237	77.6315	-34.786	1.46593e-38	3.81988e-37
ANKRD40	1.02457	6.41091	77.67	34.7727	1.49508e-38	3.88038e-37
SMIM15	-1.20864	6.01034	77.6188	-34.7738	1.49264e-38	3.88038e-37
CPSF2	1.14391	6.1711	77.5647	34.6981	1.67013e-38	4.30906e-37
AK6	-1.16732	6.30754	77.4566	-34.6608	1.76544e-38	4.54601e-37
RPL10A	-1.21226	7.57698	77.4465	-34.6521	1.78824e-38	4.59566e-37
CHCHD1	-1.27832	6.04515	77.4193	-34.6423	1.81456e-38	4.65417e-37
LRPAP1	1.20066	6.88471	77.4553	34.6332	1.83927e-38	4.70831e-37
SNRPF	-1.73363	5.42033	77.3365	-34.5996	1.9336e-38	4.9305e-37
DENND4A	1.0038	5.5054	77.3972	34.5928	1.95326e-38	4.97094e-37
TMEM220	-1.21587	5.45721	77.3152	-34.5802	1.9904e-38	5.05562e-37
BRAF	1.17723	6.18134	77.3163	34.5328	2.13618e-38	5.41537e-37
SNRNP70	1.11211	6.29568	77.303	34.526	2.15785e-38	5.45973e-37
SCOC	-1.63897	6.42258	77.1134	-34.4449	2.436e-38	6.12794e-37
DBI	-1.28693	7.42474	77.0662	-34.4003	2.60406e-38	6.52562e-37
PHYH	-1.26373	7.15936	77.0493	-34.389	2.64819e-38	6.59827e-37
COA4	-1.31376	5.86991	77.0323	-34.3893	2.64735e-38	6.59827e-37
SMCO4	-1.23031	5.97056	76.9917	-34.3589	2.77059e-38	6.89012e-37
PLEKHA8	1.00591	5.20967	77.0172	34.353	2.79494e-38	6.9375e-37
PRKAA2	1.29396	7.80277	76.9724	34.3201	2.93648e-38	7.27501e-37
SPN	-1.19723	5.01587	76.9097	-34.3039	3.0089e-38	7.44033e-37
RSRC1	1.34205	5.44081	76.95	34.2976	3.03718e-38	7.49611e-37
APP	1.31362	7.71581	76.8235	34.2205	3.41034e-38	8.40125e-37
RNF181	-1.10918	6.5007	76.7756	-34.2068	3.48166e-38	8.54477e-37
MED24	1.24046	5.95444	76.7831	34.1782	3.6345e-38	8.88141e-37
MAP10	1.18612	4.69085	76.7174	34.1774	3.6392e-38	8.88141e-37
VBP1	-1.35095	6.86416	76.5618	-34.0687	4.2874e-38	1.03858e-36
GGCT	-1.13888	5.94721	76.5271	-34.0516	4.39969e-38	1.06382e-36
PSMB5	-1.14143	6.58583	76.5226	-34.0414	4.46758e-38	1.07824e-36
CD3D	-1.27854	4.77631	76.4797	-34.0183	4.62694e-38	1.11464e-36
ITPR2	1.17785	5.49305	76.5225	34.0155	4.64669e-38	1.11734e-36
PPP3CC	1.18495	6.34699	76.4068	33.9361	5.23999e-38	1.25309e-36
NDUFB1	-1.1059	7.39812	76.3568	-33.9345	5.25271e-38	1.25385e-36
SULT1A2	-1.49631	5.19506	76.322	-33.9252	5.32732e-38	1.26934e-36
STT3A	1.65195	6.60742	76.3825	33.9192	5.37617e-38	1.27402e-36
MSL2	1.39543	6.29867	76.3646	33.9063	5.48194e-38	1.29439e-36
USF1	1.19161	5.42771	76.3405	33.899	5.54308e-38	1.30647e-36
TPM2	1.47961	7.70758	76.29	33.8691	5.80099e-38	1.3648e-36
UBL3	-1.04612	6.33924	76.1834	-33.8196	6.25391e-38	1.46346e-36
NDUFB6	-1.40972	6.79058	76.1653	-33.811	6.33574e-38	1.47996e-36
FRRS1	1.63921	4.68703	76.0804	33.7569	6.87996e-38	1.60136e-36
AFF4	1.39132	6.11802	76.1344	33.7548	6.90233e-38	1.60372e-36
CXorf40A	-1.00131	5.82162	76.0173	-33.718	7.30061e-38	1.69325e-36
CRELD2	-1.05077	5.75072	76.0032	-33.7111	7.37782e-38	1.70813e-36
MRPS18C	-1.66696	5.41027	75.9641	-33.6986	7.51957e-38	1.73787e-36
S100A13	-1.25105	5.80354	75.9554	-33.6843	7.68544e-38	1.77307e-36
EIF2A	-1.09805	6.96833	75.969	-33.6821	7.71112e-38	1.77587e-36
NUTF2	1.24678	6.6643	76.0091	33.6807	7.72711e-38	1.77642e-36
NDN	-1.10116	5.943	75.9386	-33.6676	7.88363e-38	1.80922e-36
MRPL52	-1.39685	5.52018	75.9001	-33.6561	8.02325e-38	1.83804e-36
ARMCX2	-1.37224	5.96091	75.8798	-33.6363	8.26982e-38	1.88792e-36
AASS	1.95587	6.29673	75.9307	33.622	8.45241e-38	1.92624e-36
COMMD6	-1.14614	6.22191	75.7574	-33.5478	9.46937e-38	2.15424e-36
COMMD3	-1.29881	6.59832	75.7052	-33.5139	9.97356e-38	2.25716e-36
MTX2	-1.08406	6.46278	75.7069	-33.5106	1.00239e-37	2.26464e-36
TPRKB	-1.76667	5.8543	75.6123	-33.4762	1.05674e-37	2.37921e-36
CASD1	1.2601	6.1481	75.6712	33.4558	1.09045e-37	2.44337e-36
TMOD3	1.18555	5.46289	75.6586	33.4555	1.09084e-37	2.44337e-36
AP1AR	1.09259	5.10982	75.6351	33.4559	1.09025e-37	2.44337e-36
GSPT1	1.00619	6.93418	75.6097	33.4276	1.13863e-37	2.53737e-36
SLC33A1	1.187	6.13066	75.4774	33.3312	1.32075e-37	2.92826e-36
KDM4C	1.06239	5.28411	75.4234	33.3122	1.35992e-37	3.01e-36
NBEAL1	-1.30364	6.60734	75.363	-33.2939	1.39886e-37	3.09097e-36
NKRF	-1.25476	4.97761	75.3535	-33.2925	1.40189e-37	3.09243e-36
ANXA6	1.52262	7.15625	75.3544	33.2593	1.47569e-37	3.23342e-36
DKC1	-1.04274	5.53142	75.2983	-33.2602	1.4736e-37	3.23342e-36
ZBTB6	1.17797	4.8843	75.2728	33.2327	1.53744e-37	3.36309e-36
JDP2	1.32933	5.93437	75.3172	33.2267	1.55188e-37	3.38901e-36
TTF1	-1.24917	5.57672	75.1313	-33.1578	1.72641e-37	3.74513e-36
CHEK2	-1.02428	4.39512	75.1289	-33.1419	1.7693e-37	3.83183e-36
CCNB1IP1	-1.30397	6.32278	75.049	-33.0963	1.89889e-37	4.10569e-36
CHD2	1.07362	5.83387	75.0477	33.0554	2.02348e-37	4.36784e-36
ZNF41	1.01377	5.09749	75.0057	33.0535	2.02939e-37	4.37338e-36
TGM2	1.73245	7.28441	74.9949	33.0278	2.1119e-37	4.5437e-36
ERV3-1	1.58981	5.04205	74.9498	33.0174	2.14624e-37	4.61e-36
UROS	1.14718	6.4431	74.9733	33.0133	2.16008e-37	4.63214e-36
MOB4	-1.04056	6.66721	74.8912	-32.9877	2.24777e-37	4.8123e-36
ADAT2	1.17863	4.96527	74.819	32.94	2.42121e-37	5.16671e-36
SLC8A1	1.68176	7.53207	74.8233	32.9211	2.4933e-37	5.31186e-36
SLC35F1	-1.5345	5.53685	74.7433	-32.917	2.50927e-37	5.33719e-36
RND1	-1.33614	4.98292	74.7076	-32.8819	2.65039e-37	5.61909e-36
NCOA3	1.17408	6.20213	74.7501	32.868	2.70879e-37	5.72433e-36
SBNO1	1.02688	6.10809	74.68	32.8232	2.90495e-37	6.1191e-36
NUS1	1.08996	6.322	74.6337	32.7966	3.02846e-37	6.36902e-36
HSPB3	-2.02351	7.21829	74.5278	-32.7601	3.20609e-37	6.72098e-36
MED19	-1.18403	5.19527	74.4914	-32.7474	3.27061e-37	6.84525e-36
ZBTB8OS	-1.80039	5.42644	74.4687	-32.7444	3.28605e-37	6.86659e-36
LARP4B	1.05482	6.30273	74.5447	32.7403	3.30708e-37	6.89951e-36
IL6ST	1.15239	7.092	74.5075	32.7245	3.39012e-37	7.06149e-36
EXTL2	-1.44568	5.17047	74.42	-32.7048	3.49656e-37	7.27161e-36
CEPT1	1.14467	5.54981	74.4766	32.6987	3.53012e-37	7.32977e-36
EMC1	1.00433	5.92806	74.4065	32.6491	3.81557e-37	7.89738e-36
PTPRG	1.19361	5.89685	74.3956	32.6413	3.86251e-37	7.96932e-36
EXOC6B	1.7255	6.99971	74.3573	32.6226	3.9776e-37	8.18098e-36
COA6	-1.3021	5.82163	74.2884	-32.6213	3.98609e-37	8.18556e-36
WSB1	1.64929	6.51802	74.3471	32.6133	4.03649e-37	8.27607e-36
PTGES3	-1.02995	6.98723	74.2657	-32.595	4.15442e-37	8.50453e-36
U2AF1	1.11522	6.82842	74.2281	32.5467	4.48205e-37	9.14661e-36
C11orf1	-1.45155	5.23813	74.1596	-32.5422	4.51379e-37	9.19702e-36
FXR1	1.08784	7.39522	74.1446	32.4991	4.83133e-37	9.8015e-36
C14orf119	-1.26622	5.95457	74.098	-32.4989	4.83294e-37	9.8015e-36
KIAA1109	1.0534	5.95471	74.1564	32.4916	4.88882e-37	9.89949e-36
TMEM41B	-1.22585	5.87474	74.0317	-32.4574	5.15952e-37	1.04315e-35
FXN	1.01817	6.15274	74.0503	32.4273	5.41109e-37	1.09232e-35
TMEM134	1.14983	6.1874	73.9827	32.3845	5.78928e-37	1.16687e-35
SMCHD1	1.17508	6.15796	73.9776	32.3808	5.82371e-37	1.172e-35
DCTN6	-1.42443	6.664	73.91	-32.3759	5.86872e-37	1.17924e-35
PIK3C3	1.00007	5.82869	73.9438	32.3589	6.02912e-37	1.20812e-35
HERC2	1.36215	6.34178	73.9407	32.3587	6.03091e-37	1.20812e-35
IMMP1L	-1.65669	5.13057	73.8596	-32.3548	6.06867e-37	1.21383e-35
SNRPE	-1.26378	5.83147	73.861	-32.3523	6.09201e-37	1.21664e-35
ZNF408	-1.17465	5.11501	73.8514	-32.3441	6.17148e-37	1.23063e-35
BTBD6	-1.19773	5.90538	73.8352	-32.3335	6.27687e-37	1.24974e-35
CMC4	-1.31086	5.98518	73.7416	-32.2769	6.86521e-37	1.36273e-35
IGFBPL1	1.02165	5	73.7418	32.2617	7.03296e-37	1.3918e-35
USP34	1.11797	6.32282	73.7053	32.2136	7.591e-37	1.49545e-35
VTI1B	-1.01602	6.05255	73.6335	-32.2012	7.74271e-37	1.52304e-35
AATK	-1.07043	5.4413	73.5653	-32.1695	8.14312e-37	1.5994e-35
FEZ1	-1.56416	5.83508	73.509	-32.1413	8.51752e-37	1.66793e-35
SPAG7	-1.13822	6.92759	73.4985	-32.1158	8.87059e-37	1.73188e-35
CMAS	1.04515	6.05911	73.5491	32.1133	8.9049e-37	1.73599e-35
OXSM	-1.26627	5.72318	73.3477	-32.035	1.00902e-36	1.9554e-35
DDA1	1.16213	6.57591	73.407	32.0314	1.01489e-36	1.96387e-35
TMEM165	1.5798	6.61955	73.3871	32.0156	1.04088e-36	2.00822e-35
C19orf24	1.01694	5.81026	73.3874	32.0128	1.0455e-36	2.01417e-35
ELAC2	1.04797	6.37458	73.3729	32.0086	1.05255e-36	2.02368e-35
C1GALT1C1	-1.14415	5.38956	73.3028	-32.008	1.05353e-36	2.02368e-35
GREM1	1.07354	4.5399	73.2946	32.0038	1.06069e-36	2.03145e-35
COMMD8	-1.68213	6.03777	73.2867	-32.0044	1.05954e-36	2.03145e-35
PPP2R1B	1.13836	5.42106	73.3256	31.9846	1.09374e-36	2.09169e-35
CCDC124	1.20043	6.031	73.3149	31.9672	1.12463e-36	2.14763e-35
RBKS	-1.46937	5.30987	73.2074	-31.9512	1.15377e-36	2.20007e-35
PSMA2	-1.22072	6.46071	73.2145	-31.9416	1.17156e-36	2.23074e-35
ATF4	-1.22141	6.49892	73.2092	-31.938	1.17844e-36	2.24058e-35
ZNF836	1.28701	5.57741	73.248	31.9303	1.19303e-36	2.26503e-35
P2RY1	1.13502	4.84948	73.1541	31.9036	1.24508e-36	2.36042e-35
RPL22L1	-1.66678	4.92593	73.0243	-31.8336	1.3932e-36	2.6336e-35
CXCL5	1.19817	4.4863	73.015	31.832	1.39681e-36	2.63661e-35
UBALD1	1.18023	5.92929	73.0859	31.8254	1.41157e-36	2.65679e-35
PRKAA1	1.08643	5.58353	73.0347	31.7993	1.47204e-36	2.76663e-35
FAM212A	-1.07903	5.25689	72.9507	-31.788	1.49926e-36	2.81375e-35
RAP1GAP	-1.10512	5.07943	72.9122	-31.7613	1.5649e-36	2.92853e-35
PLSCR3	-1.00517	5.88028	72.8762	-31.7357	1.63088e-36	3.04764e-35
RPS19	-1.356	6.79447	72.8763	-31.7332	1.63734e-36	3.05535e-35
PIN4	-1.46032	5.46019	72.8403	-31.7281	1.65095e-36	3.07347e-35
INPP5B	1.12409	5.55737	72.9129	31.7252	1.65869e-36	3.07764e-35
RAB11B	1.55711	6.4109	72.7592	31.627	1.94341e-36	3.59571e-35
CETN3	-1.75121	5.38093	72.5938	-31.5791	2.09976e-36	3.87405e-35
CXorf40B	-1.06282	5.94921	72.5295	-31.5241	2.2956e-36	4.22346e-35
SULT1A1	-1.45969	5.25463	72.4603	-31.4921	2.4179e-36	4.42357e-35
RASAL3	-1.27596	5.13665	72.4342	-31.4721	2.49766e-36	4.55994e-35
ZNF423	-1.27976	5.25266	72.43	-31.4716	2.49941e-36	4.55994e-35
CBX8	1.0098	5.29021	72.4732	31.4674	2.51644e-36	4.58461e-35
NDUFAF5	-1.27853	5.69568	72.4143	-31.463	2.53455e-36	4.61118e-35
LSM1	-1.02078	6.66543	72.4392	-31.4618	2.53946e-36	4.6137e-35
UAP1L1	1.23999	5.29615	72.4609	31.4588	2.55193e-36	4.62994e-35
POLR3GL	-1.22872	5.94356	72.4073	-31.4539	2.57246e-36	4.66071e-35
ERGIC3	1.17217	6.71905	72.4076	31.4195	2.7204e-36	4.91513e-35
YWHAG	-1.03725	7.40863	72.3079	-31.3853	2.87602e-36	5.18914e-35
PIAS2	1.05589	5.78205	72.3571	31.3808	2.8971e-36	5.21996e-35
TIMM9	-1.37611	5.31637	72.2692	-31.3761	2.9194e-36	5.25291e-35
PRADC1	-1.39732	5.82936	72.2201	-31.3461	3.06509e-36	5.50748e-35
RNF180	1.12616	5.361	72.2654	31.3376	3.10797e-36	5.57686e-35
CDC42BPA	1.10772	6.07461	72.2708	31.3283	3.15526e-36	5.65396e-35
PRKACB	-1.00262	6.04877	72.1968	-31.3189	3.20424e-36	5.73389e-35
IDH3A	1.34088	7.91668	72.1851	31.2941	3.33658e-36	5.96255e-35
SPATA5	1.07443	4.77212	72.1096	31.2693	3.47441e-36	6.19193e-35
ACYP1	-1.17355	5.23774	72.0871	-31.2621	3.51551e-36	6.25665e-35
ZBTB34	1.13995	5.85161	72.1307	31.2424	3.63011e-36	6.44308e-35
UBE2E1	-1.07503	6.58595	72.0606	-31.2326	3.68898e-36	6.5387e-35
ZC3H18	1.06854	5.75699	72.0667	31.2049	3.85964e-36	6.82269e-35
GNB1	1.03414	7.47679	72.0012	31.1809	4.01397e-36	7.08594e-35
NAGLU	1.01183	5.73598	72.0166	31.1753	4.05142e-36	7.1424e-35
ADRA2A	1.04647	4.92022	71.9213	31.1492	4.22823e-36	7.43892e-35
PFDN4	-1.43655	5.43748	71.8423	-31.1208	4.42958e-36	7.7672e-35
TRIM54	1.49424	6.83351	71.869	31.0909	4.65187e-36	8.12431e-35
ZNF480	1.54671	5.10956	71.8343	31.0859	4.69036e-36	8.18062e-35
NF2	1.04808	5.90435	71.8645	31.0819	4.72139e-36	8.22377e-35
UPF3A	1.2271	6.26228	71.8442	31.0721	4.79828e-36	8.34659e-35
UQCRFS1	-1.26851	7.82563	71.7231	-31.0307	5.13585e-36	8.92191e-35
TRA2A	1.12996	5.83898	71.7708	31.0253	5.18138e-36	8.98908e-35
CDC42	-1.42606	6.18883	71.6568	-31.0024	5.38039e-36	9.30964e-35
PRDM5	1.41652	5.20956	71.69	30.9956	5.44071e-36	9.40158e-35
NME5	-1.41833	4.77749	71.5158	-30.9124	6.23962e-36	1.07537e-34
SMIM19	-1.3559	6.61129	71.4901	-30.8953	6.41831e-36	1.10326e-34
PDRG1	-1.25451	5.30368	71.4283	-30.8678	6.71679e-36	1.15305e-34
ALDH6A1	-1.38203	6.02324	71.4223	-30.8627	6.77396e-36	1.15982e-34
C6orf48	-1.18177	6.32134	71.429	-30.8575	6.83213e-36	1.16825e-34
POLG2	-1.02043	5.05167	71.3929	-30.8395	7.03774e-36	1.20184e-34
TRIO	1.2431	6.00459	71.4558	30.836	7.07919e-36	1.20734e-34
FGF2	1.1902	5.65841	71.3636	30.7837	7.71857e-36	1.31125e-34
CD180	-1.19675	4.52534	71.2643	-30.757	8.06717e-36	1.3687e-34
GMNN	-1.50647	4.98464	71.1466	-30.6967	8.91588e-36	1.50683e-34
CCRL2	-1.09279	4.59744	71.0951	-30.6563	9.53456e-36	1.60931e-34
COL21A1	-1.6623	6.1522	71.0247	-30.632	9.92731e-36	1.67129e-34
C11orf74	-1.68325	5.62984	71.0071	-30.6281	9.992e-36	1.68002e-34
CDK5R2	1.05752	5.07062	70.9391	30.5549	1.12881e-35	1.88824e-34
WNT9B	1.0736	5.13746	70.9278	30.5451	1.14725e-35	1.91662e-34
NCLN	1.02045	5.466	70.9461	30.5423	1.1526e-35	1.92311e-34
LARP4	1.14365	6.38217	70.9369	30.5321	1.17242e-35	1.9512e-34
TNFRSF11A	1.11375	4.79264	70.8447	30.5109	1.21465e-35	2.01891e-34
SLC2A4	2.07845	6.03524	70.8934	30.5031	1.23064e-35	2.04289e-34
CNPY3	1.27591	5.83101	70.8699	30.4872	1.26361e-35	2.08967e-34
FRMD3	-1.13584	6.42136	70.7835	-30.471	1.29828e-35	2.14429e-34
TYRP1	-1.94223	6.54908	70.6459	-30.4052	1.44926e-35	2.38462e-34
ZSCAN31	-1.05396	5.22645	70.6504	-30.4021	1.45693e-35	2.39423e-34
SPATA24	-1.2862	5.49813	70.5416	-30.3451	1.60283e-35	2.62739e-34
BLVRB	-1.19974	6.40042	70.5363	-30.3272	1.65187e-35	2.70101e-34
LRRFIP2	1.03729	6.81811	70.5159	30.2897	1.75915e-35	2.87284e-34
ESYT2	1.01961	6.42451	70.5168	30.2856	1.77128e-35	2.88904e-34
PPP1R12C	1.06126	6.35943	70.4949	30.2714	1.81397e-35	2.95499e-34
HOMER3	1.13723	5.88336	70.4983	30.2679	1.82458e-35	2.96857e-34
TATDN1	-1.21869	5.86939	70.3933	-30.2506	1.8786e-35	3.05266e-34
XRCC2	-1.21859	4.63311	70.3915	-30.2415	1.90747e-35	3.09573e-34
VAX2	1.09912	5.18304	70.3704	30.2142	1.99726e-35	3.23344e-34
N4BP2L2	1.19229	6.6956	70.3887	30.2122	2.00404e-35	3.24039e-34
TRPM7	1.32782	6.1051	70.3839	30.2011	2.0418e-35	3.29739e-34
PARVA	1.03671	6.65132	70.3588	30.1955	2.06086e-35	3.32406e-34
CCDC88A	1.19246	5.27396	70.2934	30.1647	2.17082e-35	3.49711e-34
FAM217B	-1.66217	5.8678	70.2152	-30.1579	2.19568e-35	3.5328e-34
CEBPZ	-1.05376	5.59223	70.2051	-30.1403	2.26183e-35	3.63031e-34
DSCC1	-1.20241	4.54429	70.2036	-30.1304	2.30009e-35	3.68268e-34
YIPF4	1.2891	6.26589	70.2399	30.1186	2.34641e-35	3.74309e-34
PAPD4	1.2815	5.86003	70.2187	30.1036	2.40673e-35	3.83465e-34
PRKACA	1.27862	7.01364	70.1264	30.0602	2.58961e-35	4.116e-34
PLCG2	1.11851	5.46794	70.1132	30.0513	2.62875e-35	4.17314e-34
C11orf71	-1.31646	5.26223	70.0376	-30.0459	2.65303e-35	4.20658e-34
YEATS4	1.22466	5.4934	70.1001	30.0422	2.66973e-35	4.22793e-34
PLD6	1.22081	5.16048	70.0687	30.0381	2.68845e-35	4.25243e-34
SLC25A13	1.12952	5.32479	70.0466	30.0183	2.77984e-35	4.38638e-34
SFR1	-1.42372	4.6816	70.0006	-30.0151	2.79504e-35	4.4023e-34
KRCC1	-1.17804	5.91198	69.9933	-30.0148	2.79666e-35	4.4023e-34
ZNF28	1.25213	4.60166	69.9875	30.0139	2.80075e-35	4.40344e-34
GPR34	-1.72643	4.85245	69.9828	-30.011	2.81445e-35	4.41967e-34
FKBP9	-1.1012	6.27629	69.988	-30.0048	2.84424e-35	4.4611e-34
IFT80	-1.11881	4.71513	69.9701	-29.9952	2.89093e-35	4.52889e-34
FASTKD3	-1.47741	4.98577	69.8447	-29.9302	3.22749e-35	5.03204e-34
S100A10	1.31588	8.04756	69.8414	29.9058	3.36454e-35	5.23324e-34
ZNF2	-1.0173	4.94432	69.7479	-29.8683	3.58566e-35	5.55734e-34
CENPH	-1.10747	4.30341	69.6949	-29.8341	3.80082e-35	5.85612e-34
YWHAE	1.21892	7.82596	69.6734	29.8046	3.99646e-35	6.15032e-34
MTERF3	-1.43702	6.06574	69.6156	-29.7999	4.0284e-35	6.18492e-34
POMK	1.01531	5.49297	69.6607	29.7876	4.114e-35	6.30894e-34
GINS2	-1.13747	4.74064	69.6008	-29.781	4.16044e-35	6.36523e-34
PDHB	-1.10762	7.35078	69.5297	-29.7382	4.47529e-35	6.81505e-34
FTL	-1.27018	7.43943	69.5146	-29.7294	4.54295e-35	6.91003e-34
MAGEH1	-1.154	5.81827	69.4608	-29.7063	4.72595e-35	7.18005e-34
TCP11L2	2.14745	5.815	69.5057	29.6938	4.82836e-35	7.31863e-34
RALGAPA2	1.25334	5.47511	69.3626	29.6146	5.52877e-35	8.34163e-34
CCDC141	2.30155	6.03504	69.3607	29.6084	5.58805e-35	8.42135e-34
SMIM12	-1.05547	5.7651	69.2739	-29.5969	5.69988e-35	8.57013e-34
IFITM3	-1.60426	6.89953	69.2741	-29.5915	5.75256e-35	8.6295e-34
NOP10	-1.2675	6.9747	69.2525	-29.5779	5.88867e-35	8.82356e-34
PCDHGC3	1.16404	5.15917	69.1826	29.5248	6.44999e-35	9.64256e-34
CXorf21	-1.0263	4.10864	69.1148	-29.5019	6.70959e-35	1.00078e-33
SETD5	1.03113	6.44368	69.1646	29.4992	6.74083e-35	1.00429e-33
ADRA1B	1.06272	4.96137	69.077	29.4733	7.04749e-35	1.04878e-33
ARHGEF12	1.32339	6.74198	69.0829	29.4531	7.29699e-35	1.08222e-33
FUS	1.36853	6.65626	69.0747	29.4471	7.37278e-35	1.09222e-33
MON1A	-1.02482	5.07071	68.9718	-29.4229	7.68692e-35	1.13491e-33
DES	1.02417	8.7582	68.9834	29.4207	7.71597e-35	1.13791e-33
IMMP2L	-1.12235	5.28986	68.7532	-29.3028	9.45736e-35	1.38732e-33
GTF3C6	-1.12106	7.25467	68.765	-29.2988	9.52279e-35	1.39493e-33
LRRC49	-1.42091	6.62145	68.7346	-29.2857	9.74173e-35	1.42223e-33
TTC1	-1.24073	6.59177	68.6834	-29.253	1.03099e-34	1.49683e-33
LIFR	1.39319	6.69406	68.727	29.2482	1.03945e-34	1.50743e-33
GLI1	-1.14654	4.8681	68.6333	-29.2272	1.07806e-34	1.5617e-33
PGD	1.41976	6.01129	68.6698	29.2087	1.11325e-34	1.61088e-33
BIN2	-1.1228	4.88267	68.5767	-29.195	1.14002e-34	1.64416e-33
SYNE3	1.18585	4.87521	68.508	29.1513	1.2298e-34	1.7678e-33
PRCC	1.12928	5.84118	68.5633	29.1486	1.23562e-34	1.77227e-33
NAA38	-1.11961	6.28848	68.5013	-29.1491	1.23456e-34	1.77227e-33
NXN	-1.10068	5.93289	68.4803	-29.1415	1.25101e-34	1.79068e-33
TNXB	1.56956	5.72671	68.5312	29.132	1.27189e-34	1.81832e-33
NFIL3	-1.16244	6.28768	68.381	-29.082	1.3875e-34	1.97496e-33
CLDND2	1.09287	5.1836	68.2689	29.0027	1.59314e-34	2.2554e-33
THTPA	-1.1993	5.25391	68.1782	-28.9764	1.66804e-34	2.35633e-33
TLK1	1.0353	5.70548	68.2219	28.9571	1.72512e-34	2.43171e-33
MCL1	1.37093	7.15986	68.1716	28.9365	1.78843e-34	2.51553e-33
GART	1.02056	5.60437	68.1536	28.9211	1.83717e-34	2.58132e-33
ARHGAP26	1.1604	6.17716	68.1116	28.8945	1.92492e-34	2.69304e-33
ZNF506	1.03294	5.00412	68.0296	28.8757	1.98947e-34	2.7774e-33
FAM174A	-1.19119	6.18534	67.9618	-28.8472	2.09123e-34	2.91324e-33
ACTN4	1.35294	6.78324	67.9398	28.8034	2.25837e-34	3.13312e-33
KIF1C	1.27282	7.41746	67.8882	28.7797	2.3545e-34	3.25917e-33
LRRFIP1	1.07667	6.87093	67.8753	28.7707	2.39172e-34	3.30719e-33
CTNNB1	1.59724	7.13494	67.8785	28.7685	2.40101e-34	3.31653e-33
ADPRHL2	-1.09008	5.49253	67.7897	-28.7578	2.4465e-34	3.37582e-33
SALL2	-1.21445	5.08133	67.7821	-28.7503	2.47913e-34	3.41722e-33
TIMM10	-1.24977	5.94824	67.7536	-28.7347	2.54818e-34	3.50871e-33
ZNF48	-1.18407	5.09327	67.7354	-28.724	2.59644e-34	3.5714e-33
SRP9	-1.08137	7.51303	67.6965	-28.694	2.73727e-34	3.75327e-33
NOC3L	-1.47581	5.35013	67.666	-28.6928	2.7434e-34	3.75774e-33
MLXIPL	-1.20004	5.09366	67.674	-28.6898	2.75785e-34	3.77358e-33
HECTD2	1.07509	4.75982	67.6049	28.6476	2.97108e-34	4.0484e-33
CARD9	1.13647	4.81987	67.5502	28.614	3.1523e-34	4.27751e-33
NNMT	1.79599	5.39531	67.5668	28.5966	3.25079e-34	4.40659e-33
UBR7	-1.08495	5.87899	67.495	-28.5868	3.30781e-34	4.47191e-33
ISG15	-1.1869	5.38869	67.4695	-28.5805	3.34497e-34	4.51554e-33
GCOM1	1.38935	7.15154	67.5099	28.5645	3.44075e-34	4.6305e-33
PACSIN3	1.18519	6.62589	67.5092	28.5621	3.45549e-34	4.64555e-33
SLC9A3R2	1.89084	6.18135	67.477	28.5361	3.61782e-34	4.85879e-33
CCDC167	-1.42988	5.34003	67.2878	-28.4809	3.98997e-34	5.34763e-33
RABEPK	-1.08962	5.14872	67.2324	-28.4431	4.26683e-34	5.6722e-33
MRPL16	-1.09105	6.79396	67.1937	-28.4127	4.50323e-34	5.96222e-33
ZNF429	-1.18152	4.62288	67.1619	-28.3965	4.63506e-34	6.12436e-33
CSAD	1.02194	5.30545	67.179	28.3866	4.71737e-34	6.22683e-33
NUDT6	-1.16923	5.69094	67.0771	-28.359	4.9547e-34	6.51381e-33
FAM185A	1.1342	5.20964	67.1203	28.3577	4.96636e-34	6.52259e-33
FAM126B	1.00743	5.36635	67.0942	28.3371	5.15207e-34	6.75293e-33
SLC25A27	1.39204	5.3219	67.0905	28.3353	5.16828e-34	6.76739e-33
MCEE	-1.21006	6.04143	66.9764	-28.2993	5.51088e-34	7.20157e-33
PROSER3	1.05847	5.04538	66.9273	28.2583	5.9294e-34	7.74076e-33
EAPP	-1.28454	5.86918	66.8577	-28.2378	6.15029e-34	8.00516e-33
RASSF3	-1.50374	6.24823	66.7166	-28.1612	7.0545e-34	9.16385e-33
GPRC5B	1.17662	6.9469	66.7774	28.159	7.08206e-34	9.19051e-33
S1PR4	-1.03228	5.15207	66.6942	-28.1447	7.26612e-34	9.4107e-33
HOXB2	-1.25786	4.99731	66.6923	-28.1433	7.28402e-34	9.42456e-33
LIN54	1.03339	4.59282	66.681	28.142	7.3007e-34	9.43681e-33
HINT3	1.44579	5.55388	66.702	28.1117	7.70821e-34	9.92432e-33
SLC29A2	1.1545	5.48732	66.6802	28.1027	7.83331e-34	1.00656e-32
EXTL3	1.18081	6.26086	66.6787	28.0967	7.91806e-34	1.01645e-32
WDR93	-1.23191	4.69136	66.5818	-28.0771	8.2021e-34	1.05188e-32
SIX4	1.0631	4.92685	66.5658	28.0642	8.39523e-34	1.07559e-32
ADAM9	1.31485	7.09669	66.6046	28.0634	8.40709e-34	1.07606e-32
MRPL34	-1.20269	6.28266	66.3383	-27.9447	1.04084e-33	1.3193e-32
C19orf70	-1.08859	6.60453	66.3379	-27.9392	1.05135e-33	1.33005e-32
HMGN3	-1.43025	7.19994	66.334	-27.9394	1.05089e-33	1.33005e-32
SF1	1.01005	6.15387	66.3339	27.9071	1.11391e-33	1.40647e-32
TUBA1B	-1.23584	6.97625	66.2366	-27.8859	1.15755e-33	1.46017e-32
RPL7	-1.00183	7.8322	66.2376	-27.8848	1.15984e-33	1.46165e-32
PCSK1N	1.0047	5.6046	66.2705	27.8748	1.18102e-33	1.48547e-32
CEACAM4	-1.05484	5.03616	66.1903	-27.8664	1.19894e-33	1.50511e-32
TXNDC9	-1.47409	5.67848	66.0726	-27.8145	1.31694e-33	1.64536e-32
NDUFB10	-1.10671	7.41507	66.1011	-27.8122	1.32248e-33	1.6507e-32
LYSMD2	-1.02064	5.32698	66.0345	-27.7862	1.38623e-33	1.72533e-32
IREB2	1.12377	5.92653	66.0993	27.7762	1.41156e-33	1.7552e-32
CDKN3	-1.06958	4.42287	65.9793	-27.7455	1.49248e-33	1.85053e-32
EPS15L1	1.11281	6.21538	65.9692	27.7084	1.59665e-33	1.97035e-32
C5orf46	-1.46583	4.96109	65.8716	-27.6959	1.63314e-33	2.0116e-32
RNF212	-1.0139	4.65435	65.8858	-27.695	1.63578e-33	2.01295e-32
MTA2	1.20511	5.4433	65.8246	27.6366	1.81919e-33	2.22838e-32
INTS8	-1.06858	5.90364	65.757	-27.6297	1.84219e-33	2.25423e-32
ZNHIT3	-1.0544	5.77959	65.6991	-27.5998	1.94549e-33	2.37397e-32
MPPE1	-1.19241	5.51954	65.6534	-27.5823	2.00844e-33	2.4485e-32
ADD3	-1.13108	6.90603	65.6178	-27.5494	2.13263e-33	2.59506e-32
PIFO	-1.2629	5.28502	65.5528	-27.5267	2.22285e-33	2.69982e-32
BEST1	-1.09395	4.96167	65.5209	-27.5021	2.32527e-33	2.81898e-32
CLDN11	1.16447	5.67353	65.5555	27.4837	2.40504e-33	2.9103e-32
HMGN2	-1.07789	7.5444	65.4501	-27.459	2.516e-33	3.03895e-32
PA2G4	1.12313	6.9761	65.4218	27.4208	2.69834e-33	3.24421e-32
EIF1B	-1.17082	7.22925	65.3594	-27.4105	2.74998e-33	3.30023e-32
MCTS1	-1.00244	5.60938	65.2834	-27.3769	2.92502e-33	3.50708e-32
FAM98B	-1.10513	5.49519	65.2682	-27.3728	2.94685e-33	3.53002e-32
EZR	1.09978	7.16946	65.288	27.3506	3.06946e-33	3.66682e-32
BLOC1S2	-1.06007	6.21552	65.2425	-27.3476	3.08648e-33	3.68378e-32
ZNF543	1.0179	4.49334	65.2129	27.3451	3.10053e-33	3.69718e-32
ENO1	1.87693	7.16658	65.1622	27.2738	3.53509e-33	4.20387e-32
ZNF283	1.25018	4.9661	65.0888	27.26	3.62635e-33	4.30847e-32
TDG	-1.4463	5.16729	65.0473	-27.2547	3.66196e-33	4.34683e-32
CRABP2	-1.13136	4.85715	64.9901	-27.2154	3.93695e-33	4.64794e-32
DEPDC5	-1.05914	4.49915	64.9779	-27.2052	4.01211e-33	4.7324e-32
PSMD10	-1.04475	5.6571	64.9538	-27.2004	4.04798e-33	4.76936e-32
UCN	1.03689	5.34974	64.99	27.1916	4.114e-33	4.8395e-32
H2AFZ	-1.17771	6.42645	64.8989	-27.1639	4.33005e-33	5.0754e-32
ZBTB38	1.09401	7.21415	64.9271	27.1576	4.38125e-33	5.13081e-32
ATXN7L3	-1.21763	5.5384	64.8551	-27.1535	4.41398e-33	5.16452e-32
EBAG9	-1.03904	6.00191	64.8346	-27.1316	4.59662e-33	5.36382e-32
SOST	1.06943	4.67313	64.8154	27.1272	4.63469e-33	5.40342e-32
CLTB	1.14333	6.95507	64.8575	27.1178	4.71522e-33	5.48753e-32
ARHGEF3	-1.21428	5.79864	64.77	-27.1042	4.83619e-33	5.62331e-32
POLRMT	1.01629	6.23904	64.843	27.1028	4.84872e-33	5.63287e-32
RPS27A	-1.03077	7.1469	64.7565	-27.0876	4.98654e-33	5.78271e-32
USP28	1.02531	7.01768	64.779	27.0778	5.07828e-33	5.87881e-32
ARMC2	1.13727	4.64007	64.7212	27.0778	5.0784e-33	5.87881e-32
YKT6	1.11354	6.24406	64.793	27.0755	5.10044e-33	5.8991e-32
PKM	1.40471	7.56387	64.7094	27.0402	5.44533e-33	6.28688e-32
LSM7	-1.33328	5.86017	64.6069	-27.0194	5.65915e-33	6.52798e-32
PICALM	1.11541	6.86494	64.6432	27.0032	5.83197e-33	6.70369e-32
GYPC	-1.17394	6.47781	64.587	-26.9971	5.89865e-33	6.77438e-32
CXCR1	-1.62366	4.84938	64.5551	-26.9885	5.99328e-33	6.871e-32
2021-03-07	1.00774	6.85812	64.5382	26.9485	6.45642e-33	7.38902e-32
PLEKHM2	1.01601	6.44239	64.5094	26.9283	6.70404e-33	7.659e-32
PHLDB1	1.18558	5.70705	64.4291	26.8805	7.32857e-33	8.33609e-32
NAA50	1.26324	7.13858	64.3403	26.8431	7.85899e-33	8.90844e-32
TMEM178A	1.06429	5.67815	64.3438	26.8364	7.9577e-33	9.00473e-32
RAB21	1.13594	7.26272	64.3206	26.835	7.9782e-33	9.02013e-32
CTSG	-1.17287	4.99823	64.2627	-26.8315	8.0302e-33	9.07107e-32
RPS5	-1.16379	7.3284	64.2255	-26.8059	8.42373e-33	9.49103e-32
STRN	1.29888	6.49237	64.2754	26.8026	8.47669e-33	9.54248e-32
VPS29	-1.23148	6.37278	64.2044	-26.7972	8.56247e-33	9.63075e-32
ZNF383	1.11919	5.4295	64.1701	26.7526	9.30833e-33	1.04249e-31
ZNF20	-1.00482	4.51154	63.9634	-26.6673	1.0923e-32	1.21706e-31
EIF2S2	-1.15328	6.46861	63.9623	-26.6666	1.09378e-32	1.21768e-31
ZNF587B	1.48924	5.64095	64.0095	26.6605	1.10642e-32	1.2307e-31
TMEM60	-1.43955	5.44477	63.9136	-26.6582	1.11113e-32	1.2349e-31
C8orf59	-1.35326	5.67039	63.8378	-26.6165	1.20172e-32	1.33415e-31
KIAA1549	1.10696	4.96993	63.7828	26.5686	1.31524e-32	1.45433e-31
RP2	1.10153	4.67953	63.7444	26.5606	1.3351e-32	1.47504e-31
HP	-2.01225	5.18465	63.7167	-26.5564	1.34559e-32	1.48537e-31
RPL29	-1.02291	7.40936	63.7342	-26.5475	1.36856e-32	1.50819e-31
GSKIP	-1.27042	5.50701	63.6782	-26.5333	1.4055e-32	1.54759e-31
LIMD2	1.08393	5.41477	63.7462	26.5306	1.4128e-32	1.55431e-31
EID3	1.37305	4.84609	63.6901	26.5235	1.43182e-32	1.57392e-31
NMRK1	-1.50583	4.7919	63.6434	-26.5059	1.48017e-32	1.6257e-31
AMT	-1.15953	5.96512	63.6173	-26.4922	1.51887e-32	1.6668e-31
TMEM204	1.14243	6.48887	63.6649	26.4831	1.54541e-32	1.69451e-31
IL17D	1.05277	5.32439	63.618	26.4673	1.59207e-32	1.74275e-31
B4GALT1	1.13186	5.80974	63.5605	26.4226	1.7327e-32	1.89036e-31
EFNA1	-1.07396	5.82059	63.4718	-26.4162	1.75371e-32	1.9117e-31
NPAS2	1.18744	6.35229	63.5111	26.4006	1.80626e-32	1.96406e-31
YWHAH	1.44458	6.19513	63.4481	26.3642	1.93523e-32	2.09733e-31
DOCK9	1.34738	5.98868	63.329	26.3012	2.18135e-32	2.34271e-31
OXER1	-1.14443	5.34056	63.1574	-26.2586	2.36518e-32	2.52976e-31
TRAPPC2	-1.4412	4.8475	63.1398	-26.2441	2.4318e-32	2.59465e-31
LMAN2	1.1548	6.33762	63.1536	26.2149	2.57074e-32	2.73843e-31
MGEA5	1.02572	6.80652	63.1223	26.2055	2.61714e-32	2.78332e-31
DKK3	-1.0315	6.52787	63.0523	-26.1889	2.70143e-32	2.86829e-31
TREM2	-1.13782	4.6481	63.0257	-26.1794	2.75098e-32	2.91147e-31
HSD11B1	-1.02881	4.67802	62.9756	-26.1531	2.89214e-32	3.04851e-31
AKAP7	-1.3196	5.10915	62.9585	-26.1535	2.88996e-32	3.04851e-31
ZNF154	1.05043	5.22124	62.9715	26.1358	2.98975e-32	3.1438e-31
CTSZ	1.14376	6.42789	62.9591	26.1155	3.10775e-32	3.26003e-31
RFESD	-1.12	4.55823	62.8856	-26.1062	3.16368e-32	3.31603e-31
LRP1	1.55328	6.29278	62.9406	26.1013	3.19371e-32	3.34215e-31
FBXO16	-1.21773	4.4446	62.8622	-26.0939	3.23867e-32	3.38379e-31
TIA1	1.00064	6.28047	62.8924	26.0802	3.32487e-32	3.46831e-31
RFC5	-1.35141	5.51342	62.7533	-26.0549	3.48989e-32	3.63465e-31
SNRPN	-1.25805	6.73371	62.7809	-26.0533	3.50084e-32	3.64315e-31
CIDEB	-1.01405	5.10401	62.7175	-26.026	3.68905e-32	3.82381e-31
CDR1	1.91282	5.03403	62.7335	26.0159	3.76139e-32	3.89262e-31
DHX32	-1.12095	6.50746	62.7131	-26.0159	3.76094e-32	3.89262e-31
EIF2S3	1.10616	7.0795	62.7226	26.0007	3.87253e-32	4.00447e-31
SMIM20	-1.09318	6.30696	62.6619	-25.991	3.94534e-32	4.07011e-31
ZNF577	1.10723	5.25244	62.6572	25.9723	4.08958e-32	4.20816e-31
TSPAN15	1.02028	5.36705	62.6616	25.9702	4.10618e-32	4.21609e-31
TMEM216	-1.03871	4.99546	62.5902	-25.9589	4.19603e-32	4.30496e-31
ATL2	1.05734	6.14117	62.6496	25.9527	4.24608e-32	4.34949e-31
CCNG1	-1.02667	6.89412	62.5593	-25.938	4.36831e-32	4.46769e-31
RAVER2	1.15176	5.9457	62.6207	25.9356	4.3885e-32	4.48484e-31
GIPC2	1.21046	4.98477	62.5525	25.9295	4.43996e-32	4.53388e-31
THAP10	-1.2899	5.56233	62.4519	-25.8981	4.71714e-32	4.80194e-31
TMEM109	1.00882	7.02496	62.5203	25.8974	4.72333e-32	4.8045e-31
FN3K	1.20915	5.32612	62.4998	25.888	4.8092e-32	4.88046e-31
SEC24D	1.35231	4.97253	62.4586	25.8811	4.87414e-32	4.94253e-31
NCAM1	1.00833	6.83847	62.2661	25.7657	6.09003e-32	6.13269e-31
MDK	1.22667	5.80121	62.226	25.7339	6.47634e-32	6.50356e-31
NSF	1.17633	5.3849	62.0863	25.6746	7.26614e-32	7.25006e-31
CTSD	1.72093	7.07688	62.0527	25.6509	7.60733e-32	7.57317e-31
DCXR	1.1906	7.33613	62.0361	25.6502	7.61785e-32	7.57787e-31
GTF2IRD2B	1.22933	5.63565	61.9316	25.587	8.61411e-32	8.52354e-31
CRLF1	1.12221	5.99596	61.8698	25.5528	9.20684e-32	9.07571e-31
EIF4E	-1.26894	5.11721	61.7593	-25.5397	9.44474e-32	9.30321e-31
ANKRD49	-1.2354	5.159	61.7116	-25.5159	9.89265e-32	9.73708e-31
PUS3	-1.02105	5.16557	61.7146	-25.5154	9.9037e-32	9.74062e-31
SLC25A51	-1.12404	4.9485	61.7161	-25.5135	9.94009e-32	9.76907e-31
MYD88	-1.04591	5.44635	61.6409	-25.4815	1.05813e-31	1.03603e-30
MAP3K6	1.3211	5.80037	61.696	25.4647	1.09326e-31	1.06803e-30
FAM200B	-1.42181	5.41718	61.5917	-25.4616	1.09992e-31	1.07374e-30
ATP1A1	1.37503	7.66163	61.6614	25.4608	1.10162e-31	1.07459e-30
FAM83G	-1.3455	4.96632	61.4391	-25.3762	1.29998e-31	1.25777e-30
CPEB4	1.25866	7.23228	61.432	25.3431	1.38722e-31	1.33921e-30
LY96	-1.53801	4.55482	61.3763	-25.3397	1.39636e-31	1.34704e-30
EVI2A	-1.23503	4.45314	61.3241	-25.3108	1.47784e-31	1.42249e-30
MPP3	1.47241	6.06458	61.3327	25.2813	1.56623e-31	1.50535e-30
ATE1	1.08033	6.4292	61.1346	25.1882	1.8814e-31	1.7977e-30
CEP85L	-1.2462	5.11713	61.0122	-25.1636	1.97495e-31	1.88434e-30
PIGF	-1.39258	5.25642	60.981	-25.1518	2.02139e-31	1.92304e-30
ZNF366	1.10013	4.86484	60.9646	25.1311	2.10556e-31	2.00021e-30
PHF11	-1.04283	5.64754	60.9403	-25.1264	2.1252e-31	2.01593e-30
MRPS23	-1.17811	6.23807	60.8874	-25.0953	2.26009e-31	2.13923e-30
TNFRSF10D	1.01497	5.1714	60.873	25.0728	2.36315e-31	2.23194e-30
SFMBT2	1.01123	5.50078	60.8714	25.0589	2.42888e-31	2.28981e-30
ANO2	1.26619	5.15445	60.8447	25.0586	2.43054e-31	2.28981e-30
GIMAP4	-1.01773	6.03207	60.8158	-25.0584	2.43142e-31	2.28981e-30
RMND1	-1.00089	5.17135	60.7562	-25.0343	2.5505e-31	2.39333e-30
MOSPD1	-1.2309	5.61587	60.7216	-25.0222	2.6123e-31	2.44957e-30
MITD1	-1.16603	4.98503	60.6462	-24.978	2.85141e-31	2.65854e-30
GPR180	1.04535	4.97034	60.6272	24.9589	2.96169e-31	2.75351e-30
SURF1	-1.04247	6.14322	60.5034	-24.9023	3.31515e-31	3.06904e-30
LNPEP	1.0486	6.81959	60.5258	24.8897	3.39896e-31	3.14217e-30
USP53	1.4186	6.91932	60.4994	24.8736	3.50967e-31	3.24223e-30
RPL7L1	-1.10098	6.19859	60.4126	-24.858	3.62084e-31	3.33551e-30
SRGAP2C	1.31154	6.07721	60.4056	24.8195	3.91009e-31	3.59437e-30
ZNF502	-1.14829	4.75164	60.317	-24.8111	3.97573e-31	3.65214e-30
SH3RF2	-1.2803	6.51227	60.2854	-24.7959	4.09837e-31	3.75688e-30
ATXN3	1.07015	5.4113	60.2394	24.7486	4.50576e-31	4.11879e-30
SPX	-1.41838	5.18407	60.1428	-24.7349	4.63059e-31	4.22699e-30
GSTZ1	-1.03743	5.40993	60.1211	-24.7236	4.73677e-31	4.3209e-30
SLAMF6	-1.05204	4.36791	60.1193	-24.7118	4.85008e-31	4.42118e-30
ACTR3	1.018	7.43054	60.0145	24.6426	5.57255e-31	5.05861e-30
HIF3A	1.2023	5.87631	60.0223	24.6301	5.71342e-31	5.17929e-30
ZNF677	-1.08015	4.61488	59.8926	-24.6004	6.06577e-31	5.47594e-30
IFIT3	-1.38892	5.34267	59.8068	-24.5722	6.42026e-31	5.78797e-30
SLC35F5	1.13862	6.58376	59.8607	24.5586	6.59829e-31	5.93619e-30
DDX3X	1.00751	6.97716	59.8481	24.5575	6.61243e-31	5.94482e-30
PTPN1	1.42465	6.03965	59.8483	24.5447	6.78547e-31	6.09202e-30
SRPX2	1.63076	5.45301	59.7466	24.5033	7.37658e-31	6.59105e-30
MTUS2	-1.16891	6.38877	59.5766	-24.4465	8.27401e-31	7.35774e-30
GSTA4	-1.01285	5.47386	59.4997	-24.4176	8.77175e-31	7.78448e-30
ARHGAP42	1.10712	5.02236	59.4683	24.3865	9.34119e-31	8.25623e-30
CRYM	-1.40372	7.01071	59.392	-24.3556	9.94588e-31	8.75519e-30
ENTPD6	1.14989	6.32811	59.4202	24.3401	1.02636e-30	9.02275e-30
CX3CR1	-1.13222	4.79657	59.2908	-24.3089	1.09337e-30	9.58608e-30
C1orf105	-2.06449	5.10667	59.1398	-24.2501	1.23248e-30	1.07337e-29
ADPRM	-1.04866	4.93921	59.1215	-24.2282	1.28853e-30	1.11847e-29
SPTAN1	1.05796	7.02628	59.0989	24.1925	1.38581e-30	1.20131e-29
LYRM7	-1.4112	5.99879	58.9241	-24.1405	1.54117e-30	1.33334e-29
GIN1	-1.30406	5.41871	58.8936	-24.1286	1.57914e-30	1.36528e-29
ACKR3	-1.2225	5.0222	58.8393	-24.095	1.69148e-30	1.45855e-29
CORO1C	1.31084	6.60661	58.8589	24.0705	1.77859e-30	1.52662e-29
TUBA8	1.57696	6.24653	58.8353	24.0533	1.84239e-30	1.57827e-29
SYDE2	1.14224	5.15464	58.7722	24.0438	1.87834e-30	1.60802e-29
ITM2A	-1.24419	6.67733	58.7024	-24.023	1.96022e-30	1.66938e-29
ZCCHC10	-1.12953	5.0235	58.5673	-23.9632	2.21647e-30	1.87419e-29
RPSA	-1.01552	7.58537	58.5435	-23.9456	2.29832e-30	1.93838e-29
VARS2	-1.1164	5.58687	58.4277	-23.9004	2.52256e-30	2.12067e-29
P4HB	1.05873	7.46566	58.4702	23.8932	2.56029e-30	2.14824e-29
ORC6	-1.14299	4.90388	58.3962	-23.8794	2.634e-30	2.20726e-29
POP5	-1.30306	6.08563	58.3637	-23.8675	2.6994e-30	2.25773e-29
TMEM99	-1.34517	5.29482	58.3517	-23.8666	2.70451e-30	2.26056e-29
TRMT2B	1.06615	5.48891	58.3788	23.8421	2.84483e-30	2.37632e-29
COL6A1	1.16954	6.56729	58.3739	23.8384	2.86638e-30	2.39127e-29
MERTK	1.12889	5.33968	58.3185	23.8188	2.98523e-30	2.48725e-29
NIP7	1.01086	5.40947	58.2946	23.8051	3.07055e-30	2.55508e-29
FAM229B	-1.20314	6.18011	58.2294	-23.7998	3.10472e-30	2.58023e-29
CHCHD10	-1.11692	7.74107	58.1006	-23.7334	3.56225e-30	2.94178e-29
RPS23	-1.18177	7.64631	57.9625	-23.6684	4.07689e-30	3.34566e-29
RAB1B	1.05831	6.94216	57.9865	23.6585	4.16128e-30	3.40636e-29
ARL4A	-1.11582	5.25421	57.8891	-23.6433	4.29457e-30	3.51108e-29
BBS5	1.06894	4.91253	57.8866	23.631	4.40637e-30	3.59798e-29
RPA2	-1.18422	5.62804	57.7883	-23.5968	4.73069e-30	3.84839e-29
RRN3	1.06733	6.22331	57.8621	23.5911	4.78761e-30	3.89227e-29
LRRC43	-1.01574	4.71107	57.774	-23.5797	4.9023e-30	3.97754e-29
FLNC	1.2316	8.12064	57.6781	23.5242	5.50472e-30	4.44764e-29
ABHD2	1.17025	6.47649	57.6446	23.4907	5.90302e-30	4.75184e-29
CCL14	-1.35394	5.35694	57.4687	-23.4486	6.44767e-30	5.17435e-29
PRR15	1.01033	4.97218	57.4864	23.4396	6.57017e-30	5.25976e-29
ARIH2OS	1.04755	5.05811	57.4897	23.4374	6.60028e-30	5.28063e-29
UFSP2	-1.11313	6.0941	57.4369	-23.4231	6.80108e-30	5.41815e-29
SLC38A6	1.0139	4.7432	57.414	23.4148	6.92034e-30	5.50974e-29
F2RL3	1.13694	4.74745	57.1633	23.2961	8.87958e-30	7.00143e-29
CD68	1.24063	5.64636	57.1938	23.2757	9.27014e-30	7.29619e-29
DNASE1L1	-1.0468	6.01656	57.109	-23.2685	9.41003e-30	7.39265e-29
STK17B	1.19441	5.44546	57.0362	23.2084	1.06833e-29	8.33322e-29
TNFAIP8L3	1.29676	5.18213	56.9018	23.1558	1.19385e-29	9.28463e-29
GNPDA2	-1.29288	5.53378	56.8042	-23.1382	1.23911e-29	9.61944e-29
TANK	-1.12305	5.33167	56.7284	-23.0992	1.34579e-29	1.04051e-28
CNOT3	1.00147	5.19374	56.6751	23.0507	1.49159e-29	1.14977e-28
2021-03-11	-1.16542	4.56887	56.4346	-22.9522	1.83943e-29	1.40629e-28
ATP2B1	1.07165	5.49369	56.4618	22.9399	1.8882e-29	1.44189e-28
KIAA1586	1.04429	5.12057	56.4273	22.9387	1.89323e-29	1.44405e-28
UQCRC1	-1.03072	7.64142	56.3541	-22.9143	1.99419e-29	1.51399e-28
ALYREF	1.12563	6.19864	56.1708	22.7999	2.54651e-29	1.91662e-28
ELMO1	1.03522	5.59006	56.1589	22.797	2.56236e-29	1.92745e-28
LPCAT3	1.64033	6.42542	56.0478	22.7423	2.88145e-29	2.15261e-28
LACTB2	-1.42461	5.90017	55.9494	-22.7409	2.89023e-29	2.15794e-28
MRPL54	-1.0201	5.96152	55.9439	-22.7283	2.96973e-29	2.21477e-28
ANKRD36C	1.25209	4.64097	55.9266	22.7254	2.98804e-29	2.22715e-28
NRM	-1.13436	5.32807	55.7541	-22.6495	3.51818e-29	2.59421e-28
BMPR1A	1.00101	6.56704	55.7807	22.6266	3.69625e-29	2.71633e-28
ZNF232	-1.18776	4.73865	55.6809	-22.6072	3.85395e-29	2.82745e-28
KRT8	1.63373	6.73259	55.6723	22.5729	4.15009e-29	3.03791e-28
SLC44A2	1.01929	6.46727	55.6332	22.5577	4.2882e-29	3.13199e-28
AGT	-1.0037	6.57366	55.5342	-22.5344	4.51011e-29	3.2776e-28
HTR4	-1.00856	4.99339	55.4733	-22.5146	4.70791e-29	3.40621e-28
ART3	-1.14556	6.68095	55.1879	-22.38	6.30446e-29	4.50895e-28
NMI	-1.18722	4.84819	55.0876	-22.3387	6.89726e-29	4.91411e-28
ZFX	1.06772	5.75658	55.0902	22.3053	7.41834e-29	5.27388e-28
APLNR	-1.39888	5.8069	54.9474	-22.2848	7.75779e-29	5.50323e-28
PRPH	-1.05544	5.25761	54.937	-22.2759	7.90964e-29	5.60487e-28
BCL2L1	1.22268	6.19581	55.0166	22.2725	7.96776e-29	5.63995e-28
SYNPO2	1.03142	7.2954	54.8581	22.2135	9.06552e-29	6.36875e-28
PDIA3	1.10418	7.1766	54.8495	22.2079	9.17581e-29	6.43931e-28
NR0B2	-1.03582	5.3111	54.7717	-22.2019	9.29708e-29	6.52092e-28
EPDR1	-1.00745	6.56956	54.462	-22.0497	1.2987e-28	8.98853e-28
ACYP2	-1.02933	6.28699	54.3029	-21.9807	1.51188e-28	1.03762e-27
NPC1	1.09201	5.36737	54.3087	21.965	1.5653e-28	1.07146e-27
PPIL3	-1.24269	6.20403	54.093	-21.893	1.83511e-28	1.24702e-27
NDUFAB1	-1.14591	8.03812	54.0001	-21.8444	2.04416e-28	1.38476e-27
CDK8	1.01157	5.85858	54.0377	21.8324	2.09919e-28	1.41544e-27
BCHE	-1.35454	4.36596	53.7923	-21.7545	2.49591e-28	1.67345e-27
LAMB2	1.21134	7.2568	53.78	21.7291	2.64126e-28	1.76818e-27
HIST3H2A	-1.10798	5.2228	53.6814	-21.7142	2.72981e-28	1.82187e-27
FGF14	-1.19897	5.01104	53.663	-21.7036	2.7953e-28	1.86367e-27
CXCL1	1.12808	5.13338	53.4583	21.5966	3.55023e-28	2.34904e-27
SLC7A2	1.31761	6.24634	53.4402	21.569	3.7763e-28	2.4898e-27
FRMD6	-1.07016	5.42469	53.3245	-21.5589	3.86291e-28	2.54179e-27
SH3KBP1	-1.06658	6.42511	53.3361	-21.5512	3.92971e-28	2.58185e-27
BLZF1	1.01715	5.63918	53.2237	21.4757	4.6562e-28	3.04083e-27
C2orf76	-1.08286	4.6604	53.1171	-21.4575	4.85076e-28	3.16157e-27
PPFIBP1	1.05592	6.90592	53.0616	21.4119	5.37519e-28	3.48774e-27
TUBA1C	-1.57843	6.82416	52.8737	-21.3522	6.14964e-28	3.96859e-27
CEBPB	-1.01204	6.6738	52.8188	-21.3237	6.55925e-28	4.22459e-27
ENG	1.22641	6.68262	52.5173	21.1711	9.27027e-28	5.85535e-27
RERGL	-1.03521	4.52494	52.4244	-21.1546	9.62381e-28	6.06987e-27
RDH5	1.09456	5.02829	52.4287	21.1507	9.71107e-28	6.11395e-27
ZNF615	-1.27408	5.2914	52.024	-20.993	1.39175e-27	8.62409e-27
CCDC144A	1.51067	4.68087	51.9914	20.9715	1.4619e-27	9.03379e-27
GOLIM4	1.18272	6.77072	52.0257	20.9597	1.50189e-27	9.27147e-27
SSBP2	1.17149	6.51114	52.0126	20.9515	1.53057e-27	9.44406e-27
TMEM160	1.0051	6.0507	51.8307	20.8687	1.85111e-27	1.12993e-26
FAM122C	1.15463	5.02369	51.7613	20.8628	1.87613e-27	1.14466e-26
C2orf40	-1.0911	5.29164	51.6103	-20.8136	2.10135e-27	1.27612e-26
LTBP4	1.16567	6.35701	51.6789	20.8064	2.13641e-27	1.29682e-26
MAPK4	1.56156	5.65915	51.6151	20.7777	2.28289e-27	1.38188e-26
SARS	1.00829	7.02182	51.5773	20.771	2.31815e-27	1.40226e-26
STAT3	1.33979	7.422	51.4733	20.7255	2.57542e-27	1.55178e-26
SORT1	1.14233	7.37919	51.3919	20.6928	2.77781e-27	1.66834e-26
PSIP1	-1.01517	5.56373	51.3233	-20.6892	2.80042e-27	1.68115e-26
ZNF432	-1.04484	5.23893	51.1065	-20.5976	3.46387e-27	2.05027e-26
RAB20	-1.01812	5.39373	50.9266	-20.5231	4.11891e-27	2.41938e-26
PF4	-1.04018	4.88474	50.9226	-20.5142	4.20535e-27	2.46793e-26
RHOJ	1.142	5.94949	50.9676	20.4995	4.35252e-27	2.55087e-26
ARL6IP1	1.19434	7.06735	50.5663	20.3407	6.31015e-27	3.64751e-26
PLA2G4F	-1.16776	4.95395	50.4194	-20.3042	6.87439e-27	3.96665e-26
LRRC59	1.31024	6.29383	50.3964	20.2611	7.6076e-27	4.37236e-26
ACSL4	1.17825	5.62431	50.2405	20.1968	8.85243e-27	5.0523e-26
WEE1	-1.00824	5.89317	50.0791	-20.1599	9.65643e-27	5.49438e-26
ADCY5	1.50103	6.88598	50.1158	20.1477	9.93927e-27	5.64304e-26
IL18RAP	-1.03865	4.49644	50.0553	-20.1468	9.96189e-27	5.65343e-26
PGBD5	-1.03323	5.05861	50.0384	-20.1451	1.00019e-26	5.66876e-26
IFT88	-1.03951	5.28724	49.7842	-20.0428	1.27434e-26	7.15434e-26
CCDC59	-1.08998	5.7525	49.7339	-20.0196	1.34626e-26	7.53546e-26
MMP2	1.07688	6.48648	49.773	20.0049	1.39418e-26	7.7937e-26
LIN9	1.10887	5.22331	49.4293	19.8735	1.90658e-26	1.0541e-25
ZNF485	1.00863	4.55762	49.1299	19.775	2.41342e-26	1.31981e-25
KITLG	-1.16735	5.18588	49.0507	-19.7392	2.62969e-26	1.43269e-25
MYOZ1	-1.20299	4.76795	48.8709	-19.6596	3.18472e-26	1.7236e-25
PRTFDC1	-1.16058	4.99021	48.7943	-19.6311	3.41147e-26	1.84023e-25
SLC16A10	1.04098	5.39341	48.7029	19.5692	3.96101e-26	2.12005e-25
EEF1E1	-1.13342	5.28586	48.5979	-19.5551	4.09854e-26	2.19007e-25
MSN	1.27731	7.14758	48.2358	19.378	6.29824e-26	3.31806e-25
GADD45A	-1.16825	6.69331	48.1101	-19.3472	6.78868e-26	3.57068e-25
MPV17L	-1.08723	4.95353	47.9622	-19.2916	7.77441e-26	4.06951e-25
XBP1	1.02408	6.67526	47.9977	19.2805	7.98916e-26	4.17191e-25
CDKN1B	-1.03613	6.56224	47.6071	-19.1418	1.12236e-25	5.76655e-25
APOLD1	-1.07019	6.20013	47.4979	-19.1015	1.23911e-25	6.32663e-25
SLC7A7	-1.00422	4.88634	47.4856	-19.0982	1.24919e-25	6.37559e-25
MYO1D	1.11816	4.75873	47.2075	18.9886	1.63704e-25	8.25523e-25
NXPE3	1.01277	6.2519	47.2648	18.9813	1.66694e-25	8.38661e-25
COL15A1	-1.2003	6.75501	47.1741	-18.9717	1.70697e-25	8.57484e-25
MYOM3	1.11662	7.04875	47.173	18.9518	1.79307e-25	8.97288e-25
ANAPC10	-1.08554	5.22511	47.0055	-18.9122	1.97812e-25	9.86121e-25
THNSL1	-1.18221	4.80711	46.9839	-18.8983	2.04735e-25	1.01985e-24
DYNLT1	-1.02659	6.75237	46.9235	-18.87	2.19643e-25	1.08997e-24
S100A1	-1.24076	6.64717	46.6932	-18.7811	2.74022e-25	1.34958e-24
ZNF14	-1.04223	5.06301	45.929	-18.4846	5.76105e-25	2.76754e-24
ELN	1.10708	5.91798	45.882	18.4317	6.58453e-25	3.14696e-24
IRS2	-1.0624	6.27829	45.7871	-18.4238	6.71842e-25	3.2086e-24
CXCL9	-1.38423	4.42062	45.3876	-18.2687	9.95331e-25	4.68174e-24
ACSS1	1.16528	6.35064	45.1865	18.1653	1.29572e-24	6.03395e-24
BTN3A2	-1.15899	5.56952	44.7651	-18.0381	1.79433e-24	8.25013e-24
DCBLD2	1.3386	6.86806	44.5563	17.9264	2.39164e-24	1.08543e-23
HAUS1	-1.04887	5.05766	44.4671	-17.9191	2.43731e-24	1.10473e-23
GBP3	-1.54741	4.6925	44.2131	-17.8211	3.13922e-24	1.4039e-23
PROK2	1.24308	4.86883	43.9137	17.7027	4.26941e-24	1.88422e-23
FRMD5	-1.08987	5.79984	43.6431	-17.6064	5.4868e-24	2.40204e-23
C17orf97	-1.15723	5.23489	43.524	-17.5644	6.12445e-24	2.66958e-23
RHOB	1.14249	6.74747	43.5763	17.5549	6.27851e-24	2.73217e-23
ELOVL5	1.0466	6.37975	43.4213	17.4934	7.37624e-24	3.1971e-23
VGLL2	-1.00317	5.04524	43.005	-17.3654	1.03287e-23	4.41246e-23
OSGEPL1	-1.21268	5.55222	42.9074	-17.3354	1.11796e-23	4.762e-23
PDIA4	1.13506	5.92945	42.9719	17.32	1.16455e-23	4.95557e-23
THBS1	2.40423	6.41661	42.8276	17.2653	1.34572e-23	5.68769e-23
C15orf59	1.03379	6.32883	42.7529	17.2427	1.42879e-23	6.01932e-23
LEPR	1.12865	5.65719	42.1268	17.0087	2.6641e-23	1.10142e-22
ATP13A3	1.66427	6.65126	41.9142	16.9308	3.28333e-23	1.34849e-22
PECAM1	1.15973	7.03411	41.8914	16.9293	3.29583e-23	1.3532e-22
LY86	-1.00513	4.75385	41.6642	-16.8653	3.91478e-23	1.59829e-22
C8orf37	-1.03936	5.12468	41.6171	-16.8529	4.04739e-23	1.65089e-22
HIST1H1C	-1.16596	6.3016	41.5543	-16.8258	4.35497e-23	1.77027e-22
HLA-DQB1	-1.38318	5.50323	41.3651	-16.7689	5.07743e-23	2.05501e-22
IGSF10	-1.10915	4.94731	41.3443	-16.7513	5.32512e-23	2.1506e-22
CRIP2	1.07778	8.10631	41.0729	16.6411	7.17743e-23	2.86681e-22
MTHFD1L	1.16913	4.82444	40.7984	16.5503	9.19014e-23	3.63411e-22
NABP1	1.00222	4.68569	40.6124	16.4886	1.08776e-22	4.27683e-22
LYPLAL1	-1.09211	6.68326	40.4155	-16.4096	1.3501e-22	5.26713e-22
RBP7	-1.07253	6.11111	40.3184	-16.3776	1.47429e-22	5.72942e-22
MNDA	-1.26452	4.48981	40.0681	-16.2863	1.89532e-22	7.3027e-22
IDO1	-1.19314	4.54215	40.0355	-16.2746	1.95719e-22	7.52779e-22
SLC14A1	-1.00064	5.29701	39.7332	-16.1742	2.58338e-22	9.82931e-22
SLC2A1	1.14989	6.22161	39.5465	16.0747	3.40433e-22	1.2815e-21
RRP12	1.03025	5.37309	39.3118	16	4.1911e-22	1.56371e-21
CYBB	1.30504	5.54986	39.2713	15.9794	4.44003e-22	1.65517e-21
ZNF443	-1.00682	4.48598	39.1095	-15.9451	4.88567e-22	1.81819e-21
S100A4	-1.01013	6.20056	38.9921	-15.9033	5.49227e-22	2.03467e-21
CCDC3	-1.16523	5.39929	38.753	-15.8299	6.74633e-22	2.48099e-21
SAMHD1	1.20922	6.26226	38.3031	15.6372	1.16174e-21	4.17838e-21
PTP4A3	1.08501	7.53734	37.7274	15.448	1.989e-21	7.01488e-21
IFIT1	-1.48448	6.15833	37.3284	-15.3336	2.75936e-21	9.62282e-21
GSTM3	-1.05671	6.46464	37.2422	-15.2926	3.10348e-21	1.07855e-20
OSMR	1.02507	5.69324	37.2887	15.2857	3.16515e-21	1.09881e-20
SH3BGR	-1.13008	6.75582	36.5326	-15.0515	6.22379e-21	2.10752e-20
FAM69C	-1.27935	5.35206	36.4132	-15.0215	6.78936e-21	2.29132e-20
HBB	-2.99974	6.56883	36.3587	-15.0147	6.92617e-21	2.33569e-20
ABCD2	1.28208	5.48598	36.368	14.9753	7.76673e-21	2.60371e-20
TMEM43	1.00212	6.5273	35.9926	14.8485	1.12421e-20	3.72675e-20
DGKG	1.0209	5.85579	35.9005	14.8116	1.2526e-20	4.1377e-20
FGFBP2	-1.20998	4.77336	35.4722	-14.6957	1.76013e-20	5.75607e-20
KLHL24	1.00873	7.09782	35.1576	14.5727	2.53066e-20	8.20003e-20
RGS2	-1.22017	5.94804	35.0099	-14.5448	2.74836e-20	8.87676e-20
EPHA4	1.04526	5.77672	34.8283	14.4531	3.60807e-20	1.15651e-19
CTNND2	1.18333	5.42587	34.7736	14.4422	3.72769e-20	1.19222e-19
IGFBP4	1.06073	6.85889	34.7106	14.4219	3.95958e-20	1.26453e-19
ITGB3BP	-1.12476	5.38715	34.4909	-14.3759	4.54096e-20	1.44245e-19
FHL2	-1.01813	8.10181	34.4868	-14.3623	4.72879e-20	1.50026e-19
MLPH	-1.06173	6.19436	34.2484	-14.287	5.92314e-20	1.86581e-19
ANKRD1	1.93144	8.02772	33.7831	14.1198	9.78964e-20	3.02667e-19
MT1M	1.70478	5.74961	33.718	14.0878	1.07819e-19	3.32479e-19
TC2N	1.18653	4.79451	33.2833	13.9721	1.53002e-19	4.67948e-19
DLG1	1.07099	6.3498	33.0614	13.8761	2.04822e-19	6.2121e-19
SOX18	1.02224	5.71243	32.183	13.5905	4.91282e-19	1.44285e-18
FAM81B	-1.41031	4.94316	30.859	-13.1987	1.65945e-18	4.69245e-18
NRAP	1.61176	8.16307	29.4911	12.7565	6.71066e-18	1.82423e-17
PDK4	1.56221	7.88094	29.1366	12.6418	9.68151e-18	2.60102e-17
IL33	-1.07394	5.05436	29.0773	-12.6415	9.6925e-18	2.60344e-17
LYRM9	-1.00162	4.81315	28.9268	-12.5919	1.13631e-17	3.03907e-17
LMOD2	-1.05345	7.9863	28.6271	-12.4966	1.5436e-17	4.09404e-17
GADD45G	1.13255	5.87868	28.0495	12.2972	2.94179e-17	7.64736e-17
IER3	-1.18508	5.87755	27.9143	-12.2861	3.0501e-17	7.91792e-17
CXCL10	-1.18426	4.57097	27.574	-12.1775	4.34351e-17	1.11385e-16
CCL4	-1.17742	4.50357	27.2775	-12.0874	5.82994e-17	1.48195e-16
ITLN1	-1.41102	4.64042	26.9227	-11.9824	8.22876e-17	2.0712e-16
ATP1A3	1.45183	7.05163	25.9528	11.6722	2.29545e-16	5.61144e-16
OMD	-1.24841	5.23757	25.6323	-11.6027	2.89382e-16	7.02303e-16
HAS2	1.01702	4.89118	25.6496	11.5999	2.92084e-16	7.08596e-16
CES1	1.06593	6.81852	25.6811	11.5932	2.98719e-16	7.23619e-16
MSMO1	-1.00547	5.4787	25.0961	-11.443	4.93812e-16	1.17789e-15
ADH1C	1.07391	5.29431	23.6008	10.9869	2.31326e-15	5.31433e-15
STAT4	-1.17668	5.11509	22.3875	-10.6547	7.23916e-15	1.62067e-14
ADAMTS9	1.01661	5.7093	22.4131	10.6346	7.7576e-15	1.73495e-14
CPNE4	-1.06447	5.86807	21.8018	-10.485	1.30291e-14	2.87409e-14
OGN	-1.11443	5.99265	20.0189	-9.98025	7.64121e-14	1.6109e-13
CD163	1.11661	6.36992	18.8536	9.63224	2.63091e-13	5.37313e-13
CCDC80	1.11307	6.60653	18.4604	9.5252	3.85824e-13	7.8054e-13
PDE8B	1.00021	4.84038	18.1938	9.46987	4.70487e-13	9.47857e-13
RPS4Y1	-2.44253	6.49423	17.5399	-9.30329	8.56542e-13	1.70125e-12
GSTM1	-1.16412	5.90315	16.502	-9.00784	2.49541e-12	4.82805e-12
GUCA1C	-1.22195	5.21831	14.0388	-8.34083	2.86866e-11	5.26444e-11
ETNPPL	-1.30339	5.42897	12.5611	-7.94563	1.23744e-10	2.20411e-10
SLC6A6	1.1729	5.89773	11.7334	7.69148	3.18178e-10	5.54207e-10
SERPINE1	1.39485	5.67877	11.1751	7.54335	5.52378e-10	9.50745e-10
S100A8	-1.07643	5.62915	10.1465	-7.29433	1.39811e-09	2.35527e-09
TNC	1.32143	5.0266	10.0332	7.25349	1.62832e-09	2.73393e-09
CCL2	-1.04296	6.03908	6.5964	-6.33586	4.98029e-08	7.70243e-08
NPPB	1.1775	6.68488	-2.76057	3.57617	0.000746609	0.000945073

## Sheet: 2599turquoise module
Gene	Module
MB	turquoise
FHL2	turquoise
RPL41	turquoise
RPL23A	turquoise
MYL7	turquoise
COX7A1	turquoise
CSRP3	turquoise
UBB	turquoise
NDUFA4	turquoise
LMOD2	turquoise
MYH6	turquoise
NDUFAB1	turquoise
RPL39	turquoise
RPS18	turquoise
RPL9	turquoise
RPL32	turquoise
PTGDS	turquoise
ISCU	turquoise
RPS3A	turquoise
TNNC1	turquoise
UQCRH	turquoise
ACTC1	turquoise
RPS12	turquoise
GPX3	turquoise
RPS16	turquoise
UQCRFS1	turquoise
RPL11	turquoise
NDUFB9	turquoise
RPS17	turquoise
CKM	turquoise
RPS27	turquoise
RPL37A	turquoise
RPL34	turquoise
RPL7	turquoise
COX7A2	turquoise
EEF1G	turquoise
PFKM	turquoise
RPL24	turquoise
UBC	turquoise
CS	turquoise
COX8A	turquoise
HADHB	turquoise
RPL27	turquoise
RPL13A	turquoise
UQCRQ	turquoise
RPS23	turquoise
HSPB3	turquoise
RPLP0	turquoise
NDUFA1	turquoise
RPS20	turquoise
COX7C	turquoise
RPS24	turquoise
COX7B	turquoise
COX6C	turquoise
CKMT2	turquoise
COX6B1	turquoise
GNG5	turquoise
EEF1A1	turquoise
TPM1	turquoise
UQCRC1	turquoise
RPS4Y1	turquoise
PARK7	turquoise
RPSA	turquoise
RPLP1	turquoise
RPL30	turquoise
CHCHD10	turquoise
CHCHD2	turquoise
HBB	turquoise
RPL10A	turquoise
NDUFS5	turquoise
EIF3L	turquoise
COX6A2	turquoise
FTL	turquoise
RPS10	turquoise
VDAC2	turquoise
FAU	turquoise
UQCRB	turquoise
DBI	turquoise
HMGN2	turquoise
RPL37	turquoise
RPS7	turquoise
TMA7	turquoise
RPL21	turquoise
BZW2	turquoise
MRFAP1	turquoise
NACA	turquoise
RPS4X	turquoise
HHATL	turquoise
RPL4	turquoise
COX4I1	turquoise
COX5B	turquoise
NDUFB4	turquoise
NDUFA12	turquoise
RPS15	turquoise
RPS6	turquoise
SYNM	turquoise
CD63	turquoise
SYNPO2L	turquoise
RPS5	turquoise
GABARAPL2	turquoise
NDUFB10	turquoise
SGCG	turquoise
ECHS1	turquoise
SRP14	turquoise
GNAS	turquoise
RPL29	turquoise
CYC1	turquoise
NDUFA8	turquoise
SLC25A3	turquoise
RPL35	turquoise
GTF3C6	turquoise
RPL12	turquoise
HMGN3	turquoise
RPS2	turquoise
GPD1L	turquoise
YWHAG	turquoise
HUWE1	turquoise
RPL6	turquoise
PSMA1	turquoise
NDUFB3	turquoise
UQCR10	turquoise
UQCR11	turquoise
RPL8	turquoise
ALDOA	turquoise
CAV1	turquoise
RPL19	turquoise
TMSB4X	turquoise
DBNDD2	turquoise
MLIP	turquoise
IFITM3	turquoise
SKP1	turquoise
NDUFA13	turquoise
NDUFA3	turquoise
PHB2	turquoise
RPS25	turquoise
PFDN5	turquoise
GABARAP	turquoise
CRYM	turquoise
SUCLG1	turquoise
RPL22	turquoise
RPL27A	turquoise
C18orf32	turquoise
MAPKAPK3	turquoise
RPS29	turquoise
NDUFV2	turquoise
BTF3	turquoise
TUBA1C	turquoise
UNC45B	turquoise
SNX3	turquoise
OAZ1	turquoise
EEF1B2	turquoise
DECR1	turquoise
RPS27A	turquoise
IGFBP7	turquoise
PGM1	turquoise
RPL38	turquoise
FITM1	turquoise
RPL14	turquoise
MYL12A	turquoise
UBA52	turquoise
VIM	turquoise
NDUFB1	turquoise
NPM1	turquoise
TUBA1A	turquoise
PDHB	turquoise
ALDH2	turquoise
TUBA1B	turquoise
FAM162A	turquoise
TIMM8B	turquoise
PEBP1	turquoise
RPL13	turquoise
ADI1	turquoise
PTDSS1	turquoise
MXRA7	turquoise
RPL23	turquoise
TMEM258	turquoise
NSA2	turquoise
SNRPD2	turquoise
RPS15A	turquoise
GSTO1	turquoise
PPIA	turquoise
PKIG	turquoise
NDUFB11	turquoise
PPA1	turquoise
LAMTOR5	turquoise
RPS14	turquoise
SORBS2	turquoise
COL15A1	turquoise
NDUFB2	turquoise
BAG3	turquoise
GLO1	turquoise
MIF	turquoise
ID1	turquoise
NOP10	turquoise
MRPL33	turquoise
C6	turquoise
DYNLL1	turquoise
GLRX	turquoise
GLRX5	turquoise
CALM1	turquoise
EIF4A2	turquoise
PDLIM1	turquoise
TPI1	turquoise
SH3BGR	turquoise
RPL31	turquoise
RPS19	turquoise
CREG1	turquoise
COPS5	turquoise
HSPB7	turquoise
ATP6V1F	turquoise
MXI1	turquoise
PRICKLE4	turquoise
PSMC1	turquoise
IFITM2	turquoise
ANXA2	turquoise
PRDX1	turquoise
TMEM126A	turquoise
NDUFS6	turquoise
CCNG1	turquoise
NDUFS2	turquoise
FABP4	turquoise
FUNDC2	turquoise
EIF3K	turquoise
MLF1	turquoise
ECI2	turquoise
RPL15	turquoise
RBX1	turquoise
POMP	turquoise
PGAM1	turquoise
KLHDC2	turquoise
SLC25A5	turquoise
WSB2	turquoise
IFITM1	turquoise
SPCS1	turquoise
FXYD1	turquoise
C21orf33	turquoise
SMYD2	turquoise
RPS21	turquoise
NDUFB6	turquoise
APOO	turquoise
S100A1	turquoise
JTB	turquoise
IARS	turquoise
PSMB1	turquoise
APOBEC2	turquoise
FGF12	turquoise
LGALS3	turquoise
PTGES3	turquoise
PRDX6	turquoise
MRPL15	turquoise
SNRPN	turquoise
MRPL3	turquoise
PSMD14	turquoise
ATP6V1E1	turquoise
H3F3A	turquoise
GTF3A	turquoise
HINT1	turquoise
NDUFV3	turquoise
HIGD2A	turquoise
MRPL41	turquoise
KARS	turquoise
DYNLT1	turquoise
HLA.DRB1	turquoise
C1orf43	turquoise
CFL1	turquoise
PSMD8	turquoise
RTN4	turquoise
ATRAID	turquoise
COX14	turquoise
MTCH1	turquoise
ITM2A	turquoise
PRDX2	turquoise
GADD45A	turquoise
COMMD1	turquoise
EIF3E	turquoise
HMGB1	turquoise
NDUFC1	turquoise
DCTN6	turquoise
AK1	turquoise
FABP5	turquoise
DRG1	turquoise
PIGP	turquoise
TP53INP2	turquoise
MRPL32	turquoise
AKAP2	turquoise
G0S2	turquoise
COQ5	turquoise
MT1E	turquoise
SPAG7	turquoise
C19orf70	turquoise
NME7	turquoise
OXA1L	turquoise
MRPS36	turquoise
MRPL40	turquoise
TOMM20	turquoise
AKR1B1	turquoise
ASPN	turquoise
ALDH9A1	turquoise
GNPAT	turquoise
UFC1	turquoise
CEBPB	turquoise
HYPK	turquoise
SET	turquoise
SERPINF1	turquoise
GSTM3	turquoise
NBEAL1	turquoise
ETFB	turquoise
AP1S2	turquoise
RAC1	turquoise
NHP2	turquoise
ART3	turquoise
ZCRB1	turquoise
ACOT13	turquoise
FIS1	turquoise
ECHDC3	turquoise
TTC1	turquoise
TMEM14C	turquoise
PFN2	turquoise
ACTR10	turquoise
RPL3	turquoise
RPS9	turquoise
PHPT1	turquoise
SNRNP25	turquoise
MAGED1	turquoise
HEXB	turquoise
AK3	turquoise
ATXN10	turquoise
STUB1	turquoise
MOAP1	turquoise
ITGB1BP2	turquoise
CISD1	turquoise
COMMD3	turquoise
TIMM17A	turquoise
DHRS7C	turquoise
TSC22D1	turquoise
CMC2	turquoise
CTNNAL1	turquoise
SAP18	turquoise
VDAC1	turquoise
EPDR1	turquoise
LSM1	turquoise
ACAA2	turquoise
NDUFA11	turquoise
POLR2L	turquoise
CLEC3B	turquoise
SMIM19	turquoise
ILK	turquoise
OSBPL9	turquoise
SH3RF2	turquoise
RAN	turquoise
C4orf46	turquoise
C12orf57	turquoise
IARS2	turquoise
COX7A2L	turquoise
EIF3H	turquoise
SNRPG	turquoise
ANKMY2	turquoise
LRRC49	turquoise
SEC11A	turquoise
RRAGD	turquoise
TMEM50A	turquoise
MZT2A	turquoise
NUAK1	turquoise
FSD2	turquoise
TMEM147	turquoise
PDCD10	turquoise
PSME1	turquoise
CWC15	turquoise
C4orf3	turquoise
IGFBP3	turquoise
DHX32	turquoise
EEF1D	turquoise
ARPC2	turquoise
PPIF	turquoise
EIF4B	turquoise
RRAGA	turquoise
RPL18A	turquoise
C17orf49	turquoise
MRPS35	turquoise
NGRN	turquoise
SRPX	turquoise
ATF4	turquoise
CES2	turquoise
NDUFAF3	turquoise
COX6A1	turquoise
MRPS33	turquoise
SH3KBP1	turquoise
ALAS1	turquoise
MOB4	turquoise
NDUFA2	turquoise
GEM	turquoise
UBE2E3	turquoise
NES	turquoise
EIF2S2	turquoise
C20orf24	turquoise
POLR2I	turquoise
ESD	turquoise
KIAA0391	turquoise
VPS29	turquoise
R3HDM2	turquoise
PSMG2	turquoise
AUH	turquoise
RND3	turquoise
TRMT5	turquoise
SSR4	turquoise
MRPL21	turquoise
TMEM230	turquoise
KLHDC8B	turquoise
GYPC	turquoise
NDUFB8	turquoise
PSMA2	turquoise
PLCXD3	turquoise
HAX1	turquoise
TCEAL4	turquoise
YPEL5	turquoise
HINT2	turquoise
LRRC47	turquoise
MTUS1	turquoise
ZNF622	turquoise
VAMP3	turquoise
CDKN1A	turquoise
SNRPD3	turquoise
PLK2	turquoise
HIST1H1C	turquoise
CDIPT	turquoise
DKK3	turquoise
CAT	turquoise
MAP1LC3B	turquoise
CYSTM1	turquoise
MITF	turquoise
MTHFD1	turquoise
NFU1	turquoise
RAB13	turquoise
H2AFZ	turquoise
MRPL47	turquoise
S100A4	turquoise
GDE1	turquoise
TPD52L1	turquoise
DCTN3	turquoise
COL4A1	turquoise
CTSL	turquoise
DNTTIP2	turquoise
EIF3D	turquoise
RAD23A	turquoise
MRPL1	turquoise
MRPL16	turquoise
MALSU1	turquoise
CCNB1IP1	turquoise
HK1	turquoise
UXT	turquoise
AK4	turquoise
IFI27	turquoise
MGLL	turquoise
ANP32B	turquoise
FAM210B	turquoise
MRPS21	turquoise
C1orf198	turquoise
RPL36	turquoise
MRPS7	turquoise
GUCD1	turquoise
KCNJ2	turquoise
OPHN1	turquoise
SNAPIN	turquoise
PPT1	turquoise
HSBP1	turquoise
BLVRB	turquoise
MRPL57	turquoise
ACOT1	turquoise
CPVL	turquoise
AMZ2	turquoise
RNF181	turquoise
FAM220A	turquoise
AGT	turquoise
PSMD2	turquoise
CUTA	turquoise
UBE2N	turquoise
PPIL1	turquoise
C6orf48	turquoise
RPS27L	turquoise
PFN1	turquoise
SEC61G	turquoise
MGST2	turquoise
SMDT1	turquoise
UBE2E1	turquoise
SF3B5	turquoise
IMPDH2	turquoise
SLC25A20	turquoise
C10orf71	turquoise
FRMD3	turquoise
ATP6V0E2	turquoise
NAA20	turquoise
NOL7	turquoise
UBL5	turquoise
RNF103	turquoise
DYNLRB1	turquoise
MLPH	turquoise
MTUS2	turquoise
KIAA1191	turquoise
CCT4	turquoise
GSTK1	turquoise
SH3GLB1	turquoise
PSMB5	turquoise
LAP3	turquoise
SERBP1	turquoise
DYNC1LI1	turquoise
UBE2A	turquoise
PPP1R1A	turquoise
CAND2	turquoise
HLA.DPB1	turquoise
AHSA1	turquoise
PSMB6	turquoise
DNAJA1	turquoise
CCDC92	turquoise
CXCL12	turquoise
MT1HL1	turquoise
MTX2	turquoise
DUSP3	turquoise
IRS2	turquoise
SLC25A26	turquoise
CCT8	turquoise
EIF4A1	turquoise
TST	turquoise
MRPS22	turquoise
TMBIM4	turquoise
MRPS23	turquoise
EIF5	turquoise
IER3	turquoise
RBMS1	turquoise
PPP1R14C	turquoise
NFIL3	turquoise
PSMA7	turquoise
ARCN1	turquoise
SLC27A6	turquoise
ADSL	turquoise
GRHPR	turquoise
TXNDC12	turquoise
DNAJA3	turquoise
MRPS28	turquoise
BCO2	turquoise
ASB2	turquoise
COX10	turquoise
TMEM167B	turquoise
UBE2D3	turquoise
TMX2	turquoise
EIF3G	turquoise
NONO	turquoise
AP3S1	turquoise
DYSF	turquoise
OCIAD1	turquoise
FTO	turquoise
PPIL3	turquoise
ARL8B	turquoise
BCAS2	turquoise
EMC6	turquoise
PNN	turquoise
LCLAT1	turquoise
YWHAB	turquoise
OPTN	turquoise
CCNDBP1	turquoise
CDK4	turquoise
RRAD	turquoise
AMOTL2	turquoise
PERP	turquoise
MRPS9	turquoise
ALDH6A1	turquoise
MKNK2	turquoise
UBAC1	turquoise
FAM107A	turquoise
NDUFS7	turquoise
IER5	turquoise
SLC12A7	turquoise
CAPN2	turquoise
DLK1	turquoise
MRPL13	turquoise
SEC13	turquoise
EMC3	turquoise
COMMD6	turquoise
AIMP2	turquoise
S100A16	turquoise
TGFBI	turquoise
CUEDC2	turquoise
RAP1B	turquoise
MRPL34	turquoise
TSPAN13	turquoise
IGBP1	turquoise
CSGALNACT1	turquoise
PMPCA	turquoise
ERLEC1	turquoise
TSG101	turquoise
APOLD1	turquoise
ZNF706	turquoise
COA3	turquoise
XRCC6	turquoise
CPNE4	turquoise
RPL7L1	turquoise
C15orf61	turquoise
PTS	turquoise
TXNL1	turquoise
MRPL18	turquoise
RGS2	turquoise
MFF	turquoise
FDFT1	turquoise
PDZD11	turquoise
SPRY2	turquoise
AIDA	turquoise
TIMM23	turquoise
ETF1	turquoise
CDC26	turquoise
NQO2	turquoise
ISCA2	turquoise
HIST1H2AC	turquoise
POPDC3	turquoise
AURKAIP1	turquoise
SF3B6	turquoise
WDR83OS	turquoise
EDF1	turquoise
KANK1	turquoise
GSTM1	turquoise
PTRHD1	turquoise
RBP7	turquoise
EIF3I	turquoise
NDUFS4	turquoise
ATP6V0D1	turquoise
FKBP9	turquoise
TERF2IP	turquoise
AK6	turquoise
ACYP2	turquoise
RNF13	turquoise
PSMD6	turquoise
VPS28	turquoise
GSTM2	turquoise
PPP1R13L	turquoise
SUMO1	turquoise
UBE2R2	turquoise
RILP	turquoise
MPRIP	turquoise
COPS8	turquoise
MRPL27	turquoise
NDUFC2	turquoise
HPR	turquoise
PNPT1	turquoise
TM7SF2	turquoise
PFDN1	turquoise
PTMA	turquoise
ADK	turquoise
NAA38	turquoise
BRK1	turquoise
FAM229B	turquoise
CD93	turquoise
SGCA	turquoise
ACAA1	turquoise
DNAJC15	turquoise
OAZ2	turquoise
ADIPOR2	turquoise
TMEM120A	turquoise
SLC25A34	turquoise
APEX1	turquoise
EIF4H	turquoise
ANAPC11	turquoise
TAGLN2	turquoise
DNASE1L1	turquoise
FZD7	turquoise
JAM2	turquoise
MMGT1	turquoise
EFHD1	turquoise
PSMD1	turquoise
P2RX5	turquoise
HSPB2	turquoise
RPL26L1	turquoise
PIGY	turquoise
COPRS	turquoise
ASNSD1	turquoise
CLDN5	turquoise
MRPL35	turquoise
ROMO1	turquoise
MRFAP1L1	turquoise
STARD3NL	turquoise
PLBD1	turquoise
KHDRBS1	turquoise
ZMIZ1	turquoise
RWDD1	turquoise
ETNPPL	turquoise
POP5	turquoise
DDOST	turquoise
RBFOX1	turquoise
SURF1	turquoise
YTHDF2	turquoise
ZCCHC24	turquoise
PRDX4	turquoise
SRXN1	turquoise
PBX3	turquoise
LAMP1	turquoise
ADIRF	turquoise
PSMD4	turquoise
TNFSF10	turquoise
EIF2B3	turquoise
SGCE	turquoise
NDUFA10	turquoise
FAM155B	turquoise
MRPL54	turquoise
CTSH	turquoise
CPE	turquoise
SCARA5	turquoise
REEP1	turquoise
MRPL14	turquoise
PTN	turquoise
CHURC1	turquoise
PRKAB2	turquoise
NME4	turquoise
BLOC1S1	turquoise
ARMCX2	turquoise
MYADM	turquoise
MRPL9	turquoise
TPRKB	turquoise
DNAJC19	turquoise
KDM5D	turquoise
ATP6V1G1	turquoise
MRPL17	turquoise
SEPHS2	turquoise
PCDH7	turquoise
VPS52	turquoise
TSC1	turquoise
ZFPM2	turquoise
SPATA20	turquoise
HYOU1	turquoise
ARHGDIB	turquoise
MRPL22	turquoise
C6orf136	turquoise
CHCHD4	turquoise
PFDN2	turquoise
HFE2	turquoise
TMEM140	turquoise
TMEM126B	turquoise
AKR1C2	turquoise
PTPN3	turquoise
FKBP1A	turquoise
LMBRD1	turquoise
CPTP	turquoise
UAP1	turquoise
NREP	turquoise
MLX	turquoise
SDR39U1	turquoise
PRADC1	turquoise
VPS51	turquoise
DYNC1I2	turquoise
MCUR1	turquoise
DPH5	turquoise
HMGN4	turquoise
TBCB	turquoise
S100A6	turquoise
INTS12	turquoise
HMGCL	turquoise
DHRS3	turquoise
MTERF3	turquoise
THAP4	turquoise
TBC1D23	turquoise
FNTA	turquoise
ATOX1	turquoise
COQ3	turquoise
HEY1	turquoise
TXN2	turquoise
RAB9A	turquoise
DIMT1	turquoise
POLR2G	turquoise
MRPL49	turquoise
ANK1	turquoise
ESRRG	turquoise
FRMD5	turquoise
WDR45B	turquoise
UFSP2	turquoise
POLD2	turquoise
CCDC142	turquoise
CLNS1A	turquoise
CDC123	turquoise
TALDO1	turquoise
CETN2	turquoise
HEBP1	turquoise
RPF2	turquoise
TUSC1	turquoise
LSM7	turquoise
CCNH	turquoise
HAT1	turquoise
TSPO	turquoise
SMCO4	turquoise
FAM46B	turquoise
WWC3	turquoise
OLFML2A	turquoise
EAPP	turquoise
NFIC	turquoise
AMT	turquoise
ERCC1	turquoise
DDT	turquoise
HMGN1	turquoise
CYFIP1	turquoise
IMP4	turquoise
ALAD	turquoise
GAS6	turquoise
SSBP1	turquoise
CAMTA1	turquoise
MEA1	turquoise
WNK1	turquoise
RAMP1	turquoise
FGF18	turquoise
AKR1C3	turquoise
NUDT7	turquoise
SMIM15	turquoise
SPOCK1	turquoise
ECHDC2	turquoise
TTC19	turquoise
C1QA	turquoise
MRPL39	turquoise
THYN1	turquoise
ATIC	turquoise
ICAM2	turquoise
RPP25L	turquoise
MAGT1	turquoise
TRAPPC12	turquoise
NIT2	turquoise
SLC35B1	turquoise
RNF7	turquoise
SCO1	turquoise
CLIC1	turquoise
KLHL36	turquoise
NXN	turquoise
QDPR	turquoise
CLUH	turquoise
CMC4	turquoise
SLC9A6	turquoise
DGCR6	turquoise
MKKS	turquoise
TRIAP1	turquoise
DDIT4	turquoise
ZDHHC7	turquoise
SLC25A33	turquoise
CBWD1	turquoise
UBE2L3	turquoise
CHTF8	turquoise
CHCHD1	turquoise
FKBP2	turquoise
ATG3	turquoise
TCEAL3	turquoise
DIP2C	turquoise
SLC27A1	turquoise
SNX7	turquoise
VTI1B	turquoise
CXorf40B	turquoise
HAGH	turquoise
SASH1	turquoise
MRPL20	turquoise
EPHX1	turquoise
ANKRD9	turquoise
IMPA2	turquoise
GTF2A2	turquoise
VOPP1	turquoise
EMG1	turquoise
HYAL1	turquoise
CCZ1	turquoise
HLA.DQB1	turquoise
TOMM5	turquoise
JUND	turquoise
BRI3	turquoise
SCAMP3	turquoise
C9orf3	turquoise
RILPL1	turquoise
TMEM70	turquoise
PDGFD	turquoise
GPS2	turquoise
GLRX2	turquoise
RNF167	turquoise
ARHGAP17	turquoise
TMED9	turquoise
PDCD6IP	turquoise
EIF2D	turquoise
GNA11	turquoise
WDR45	turquoise
ARPC5L	turquoise
CRADD	turquoise
CBX7	turquoise
PPP3CB	turquoise
ACOX2	turquoise
ABCB7	turquoise
GGCT	turquoise
PRR13	turquoise
SNRPE	turquoise
ENSA	turquoise
SCN1B	turquoise
SNRPB2	turquoise
ERP29	turquoise
GNG11	turquoise
KRT10	turquoise
AKR1A1	turquoise
UGT2B4	turquoise
DEGS1	turquoise
IMP3	turquoise
TRMT10C	turquoise
INTS8	turquoise
TRPT1	turquoise
CHCHD7	turquoise
PHC2	turquoise
DUT	turquoise
MSRB1	turquoise
APLNR	turquoise
MIPEP	turquoise
EFNB2	turquoise
HARS2	turquoise
C11orf68	turquoise
PLA2G12A	turquoise
MTIF3	turquoise
MAFB	turquoise
CGGBP1	turquoise
DPP8	turquoise
MCEE	turquoise
CADPS2	turquoise
ASS1	turquoise
TMEM189	turquoise
YY1AP1	turquoise
RING1	turquoise
C8orf59	turquoise
RALA	turquoise
COMMD7	turquoise
EIF3F	turquoise
SUMO4	turquoise
PRKACB	turquoise
GAB2	turquoise
KCNJ8	turquoise
SEC61B	turquoise
SYNDIG1	turquoise
EXOC1	turquoise
ARL1	turquoise
EXOSC8	turquoise
MAGEH1	turquoise
SHC1	turquoise
VRK2	turquoise
DAZAP1	turquoise
PXMP2	turquoise
AAMDC	turquoise
ZNF22	turquoise
EEF2K	turquoise
TRIOBP	turquoise
DIABLO	turquoise
FAT1	turquoise
FMOD	turquoise
METTL23	turquoise
RGL2	turquoise
SNW1	turquoise
DERA	turquoise
CLPP	turquoise
RBPJ	turquoise
UBR7	turquoise
COA6	turquoise
ABHD17A	turquoise
BCS1L	turquoise
TUBB3	turquoise
NDUFAF2	turquoise
SAT2	turquoise
CMC1	turquoise
CBX4	turquoise
CSRP2	turquoise
COA4	turquoise
PPCS	turquoise
COPS3	turquoise
MRPL38	turquoise
HIST1H2BD	turquoise
TMEM246	turquoise
TMEM205	turquoise
PIM3	turquoise
CAMLG	turquoise
C14orf180	turquoise
FAM206A	turquoise
IFT22	turquoise
KLF6	turquoise
2021-09-09	turquoise
GTF2I	turquoise
SH2B3	turquoise
CBX1	turquoise
DOK7	turquoise
TIGD5	turquoise
FEZ2	turquoise
C1orf54	turquoise
C14orf119	turquoise
SRI	turquoise
ATG14	turquoise
WEE1	turquoise
S100A13	turquoise
TIMM10	turquoise
ALDH1A1	turquoise
MRPL10	turquoise
CACYBP	turquoise
GTF2B	turquoise
HNRNPH3	turquoise
DDIT3	turquoise
NCK2	turquoise
MRPS31	turquoise
NUP37	turquoise
ARMCX6	turquoise
EFNA1	turquoise
NT5C3A	turquoise
UBE2D2	turquoise
CRISPLD2	turquoise
BLVRA	turquoise
SNRPB	turquoise
GTF2IRD1	turquoise
TNS3	turquoise
NLRX1	turquoise
POLR1D	turquoise
RGN	turquoise
MRPL48	turquoise
LONP1	turquoise
URM1	turquoise
GALNT1	turquoise
BCL2L2	turquoise
AATF	turquoise
C3orf18	turquoise
PHF1	turquoise
THAP11	turquoise
BAG1	turquoise
TADA2B	turquoise
AVEN	turquoise
LAMTOR2	turquoise
ENOPH1	turquoise
SMIM5	turquoise
TMEM203	turquoise
NSMCE2	turquoise
MECR	turquoise
LAMTOR1	turquoise
POP4	turquoise
SAMM50	turquoise
CIPC	turquoise
ZNHIT1	turquoise
BCKDK	turquoise
FBXO25	turquoise
FIBP	turquoise
KLHL21	turquoise
ASMTL	turquoise
DUSP26	turquoise
LIMS2	turquoise
ABCE1	turquoise
LSM10	turquoise
ABHD14A	turquoise
PKDCC	turquoise
PRKAR2A	turquoise
FAM192A	turquoise
AHCYL1	turquoise
BTBD10	turquoise
FEZ1	turquoise
ATP6V0B	turquoise
SYF2	turquoise
NCBP2.AS2	turquoise
LMAN2L	turquoise
CHTOP	turquoise
METTL7A	turquoise
C1orf105	turquoise
EMP3	turquoise
CCT3	turquoise
CCDC51	turquoise
METRNL	turquoise
NTPCR	turquoise
CILP	turquoise
SMIM12	turquoise
ALKBH7	turquoise
CAV3	turquoise
BTBD6	turquoise
POLR2J	turquoise
MRPS14	turquoise
TMEM143	turquoise
TINF2	turquoise
LRRC8A	turquoise
C11orf24	turquoise
ZCCHC17	turquoise
RGL1	turquoise
MRC2	turquoise
LYZ	turquoise
FDX1	turquoise
NANOS1	turquoise
FAXDC2	turquoise
NME1	turquoise
CTBP2	turquoise
PJA1	turquoise
NDUFAF5	turquoise
NDN	turquoise
PPP1R16A	turquoise
ZBED1	turquoise
AIP	turquoise
FAM32A	turquoise
GGPS1	turquoise
RPA3	turquoise
C1orf122	turquoise
ZBTB8OS	turquoise
CTNNBIP1	turquoise
RPIA	turquoise
ZNF32	turquoise
GORASP2	turquoise
MGST1	turquoise
SRPK3	turquoise
PLSCR3	turquoise
MGAT4B	turquoise
MIEN1	turquoise
IFRD2	turquoise
DPCD	turquoise
STAT4	turquoise
SYNPO	turquoise
CCDC59	turquoise
ZNHIT3	turquoise
PCBP4	turquoise
IP6K3	turquoise
FBL	turquoise
YAE1D1	turquoise
MPHOSPH10	turquoise
RAP1GAP2	turquoise
GAMT	turquoise
TMEM176A	turquoise
NSMCE1	turquoise
MYL6B	turquoise
FBLIM1	turquoise
BDH1	turquoise
P4HTM	turquoise
VGLL4	turquoise
HLA.DMB	turquoise
PEF1	turquoise
R3HCC1	turquoise
NIPA2	turquoise
MAPK6	turquoise
FAM200B	turquoise
SYAP1	turquoise
SRA1	turquoise
SDF4	turquoise
CHPF	turquoise
OSGEPL1	turquoise
EIF4A3	turquoise
NT5C3B	turquoise
MPST	turquoise
MRPL23	turquoise
MGME1	turquoise
IL11RA	turquoise
TMEM256	turquoise
RPUSD4	turquoise
BCL7C	turquoise
MAX	turquoise
CCDC3	turquoise
RHOD	turquoise
HAND1	turquoise
TM2D2	turquoise
TPP1	turquoise
EBNA1BP2	turquoise
COMMD9	turquoise
TMEM60	turquoise
CIAPIN1	turquoise
WBP11	turquoise
CD248	turquoise
CTCF	turquoise
ZNF12	turquoise
RTCB	turquoise
PSMA5	turquoise
ID3	turquoise
GNPDA1	turquoise
PLGRKT	turquoise
AAED1	turquoise
CADM1	turquoise
ZFPM1	turquoise
SLC41A3	turquoise
NOL11	turquoise
HP	turquoise
DUSP13	turquoise
STK24	turquoise
ADAR	turquoise
ARF5	turquoise
RNF4	turquoise
GCAT	turquoise
GFOD1	turquoise
AFTPH	turquoise
SNRPA	turquoise
HVCN1	turquoise
UCHL3	turquoise
VPS37C	turquoise
PIGT	turquoise
MICU1	turquoise
HIST1H2BK	turquoise
LASP1	turquoise
ATXN7L3	turquoise
MT1F	turquoise
FAM103A1	turquoise
SPRYD4	turquoise
IFNGR2	turquoise
OCIAD2	turquoise
H2AFJ	turquoise
C5orf15	turquoise
DIS3L	turquoise
GIMAP4	turquoise
RWDD2B	turquoise
ICE1	turquoise
LRP10	turquoise
MXRA5	turquoise
SERTAD2	turquoise
OLFML3	turquoise
SLC46A3	turquoise
MAD2L1BP	turquoise
FAM43A	turquoise
MRPL52	turquoise
SLC35F1	turquoise
LCMT1	turquoise
APOPT1	turquoise
PPA2	turquoise
JMJD8	turquoise
ADM	turquoise
FBXO34	turquoise
NECAB3	turquoise
DAG1	turquoise
IQSEC1	turquoise
DENND4B	turquoise
ZNF629	turquoise
FAM171A1	turquoise
S100A11	turquoise
HSD17B8	turquoise
PPP1R11	turquoise
NOA1	turquoise
ORAI3	turquoise
IGSF5	turquoise
ARFIP2	turquoise
PCID2	turquoise
ALOX5AP	turquoise
HMGB2	turquoise
RAD51C	turquoise
PLEKHO1	turquoise
TMEM222	turquoise
SNRPF	turquoise
SRP19	turquoise
GLT8D1	turquoise
UBE2E2	turquoise
MRPS18C	turquoise
ESAM	turquoise
CCDC28A	turquoise
MRPL30	turquoise
RPF1	turquoise
RALB	turquoise
PIH1D1	turquoise
CREB3L1	turquoise
CLTA	turquoise
DHRS7B	turquoise
AP2S1	turquoise
EIF2B4	turquoise
DUSP28	turquoise
CPT2	turquoise
CNTD2	turquoise
TANGO2	turquoise
ZNFX1	turquoise
CDK5RAP3	turquoise
TYK2	turquoise
TXNDC17	turquoise
RGS3	turquoise
HIGD1B	turquoise
SUPT5H	turquoise
SRRM1	turquoise
SPR	turquoise
RAB3A	turquoise
RUVBL1	turquoise
RNF139	turquoise
CTSK	turquoise
BTN3A2	turquoise
ITGB1BP1	turquoise
TSEN15	turquoise
XKR8	turquoise
SNRPC	turquoise
EMC8	turquoise
UIMC1	turquoise
CISH	turquoise
RYBP	turquoise
TRAP1	turquoise
PAPSS1	turquoise
GRIP2	turquoise
WASF3	turquoise
NUDC	turquoise
APMAP	turquoise
PIN1	turquoise
DNAJB11	turquoise
CRY2	turquoise
UPF2	turquoise
GLTP	turquoise
CEBPZ	turquoise
WDR61	turquoise
BLM	turquoise
PPP1R7	turquoise
KIAA0355	turquoise
DUSP22	turquoise
PPP1R8	turquoise
WDSUB1	turquoise
GLOD4	turquoise
LAGE3	turquoise
SNRNP35	turquoise
PIN4	turquoise
BOD1	turquoise
SORBS3	turquoise
BRD3	turquoise
TXNL4A	turquoise
VARS2	turquoise
EGFLAM	turquoise
FAM120A	turquoise
IDI1	turquoise
LMNA	turquoise
MAFK	turquoise
MYOC	turquoise
APOL2	turquoise
MPPE1	turquoise
CKS1B	turquoise
CLEC14A	turquoise
FDPS	turquoise
CTSF	turquoise
EMD	turquoise
IL17C	turquoise
RTN3	turquoise
ASCC1	turquoise
KAT8	turquoise
HYAL2	turquoise
KLHDC10	turquoise
VIT	turquoise
TMEM106C	turquoise
MORN2	turquoise
SEC14L5	turquoise
SMARCE1	turquoise
OXSM	turquoise
CCDC167	turquoise
H1FX	turquoise
VPS25	turquoise
GTF2H5	turquoise
PHF5A	turquoise
PIGF	turquoise
TBPL1	turquoise
TMEM161A	turquoise
RXRA	turquoise
YIF1A	turquoise
CPSF4	turquoise
SPSB3	turquoise
KLHDC9	turquoise
FOXRED1	turquoise
PTGER4	turquoise
2021-03-01	turquoise
MUL1	turquoise
NUDT6	turquoise
NDUFA4L2	turquoise
DDR1	turquoise
TRIP4	turquoise
C8orf82	turquoise
FGF1	turquoise
HCFC1R1	turquoise
SMAD1	turquoise
RRS1	turquoise
BDH2	turquoise
PLA2G4C	turquoise
CRELD2	turquoise
PPP1R18	turquoise
MRPL11	turquoise
TRIM56	turquoise
BCAP31	turquoise
MANBAL	turquoise
BCAR3	turquoise
MAP1LC3A	turquoise
UBE2S	turquoise
POLE3	turquoise
ZNF76	turquoise
NELFCD	turquoise
NUPR1	turquoise
AKR7A2	turquoise
SYNGR1	turquoise
PGRMC1	turquoise
OSER1	turquoise
TKTL1	turquoise
CDK2AP2	turquoise
GOLGA5	turquoise
OMD	turquoise
C17orf97	turquoise
ARID1A	turquoise
DHTKD1	turquoise
SNRPD1	turquoise
PSMB10	turquoise
CYB5D1	turquoise
PFDN4	turquoise
LRRC32	turquoise
NIF3L1	turquoise
ZFYVE21	turquoise
MRPL4	turquoise
CSF1R	turquoise
TTF1	turquoise
NUBP2	turquoise
EFEMP2	turquoise
DNAJC1	turquoise
CCL14	turquoise
NIPSNAP1	turquoise
PLOD3	turquoise
VSTM2L	turquoise
HSF4	turquoise
SCAND1	turquoise
CD58	turquoise
ZNF579	turquoise
CXorf40A	turquoise
KANSL2	turquoise
ANAPC15	turquoise
BBC3	turquoise
METTL17	turquoise
CXXC1	turquoise
MAK16	turquoise
BST2	turquoise
YARS	turquoise
EXOC3L2	turquoise
ATXN7L3B	turquoise
VPS4A	turquoise
FAM81B	turquoise
TMEM50B	turquoise
CLASRP	turquoise
FAM117A	turquoise
SIGIRR	turquoise
COLEC12	turquoise
TBC1D5	turquoise
KRTCAP2	turquoise
GPSM1	turquoise
RPP21	turquoise
HACL1	turquoise
TMEM9B	turquoise
FAM78A	turquoise
MYD88	turquoise
RUVBL2	turquoise
SLC25A23	turquoise
FAM69C	turquoise
ELAVL1	turquoise
IRF2BP1	turquoise
MRPS17	turquoise
TMEM220	turquoise
HECTD3	turquoise
GPANK1	turquoise
GRASP	turquoise
CTNNBL1	turquoise
MRPS2	turquoise
MPLKIP	turquoise
ZNF266	turquoise
RNF185	turquoise
PEX11B	turquoise
DHX16	turquoise
ITSN2	turquoise
IFT43	turquoise
NAP1L3	turquoise
PANK4	turquoise
PSMB9	turquoise
SPRED3	turquoise
PSMD10	turquoise
TSPAN4	turquoise
RNF220	turquoise
NGDN	turquoise
MAL	turquoise
UCP2	turquoise
TMEM63B	turquoise
MTHFS	turquoise
KAT5	turquoise
NAA60	turquoise
SLC25A44	turquoise
CNPY2	turquoise
HPCAL1	turquoise
KRBA1	turquoise
LATS2	turquoise
CTSS	turquoise
COASY	turquoise
ECM2	turquoise
SMARCD3	turquoise
EEF1E1	turquoise
FAM219B	turquoise
MARK4	turquoise
CCDC115	turquoise
UNC13B	turquoise
ZNF574	turquoise
ITGB3BP	turquoise
DIRAS3	turquoise
CRNKL1	turquoise
CMTM6	turquoise
RSAD1	turquoise
UBE2I	turquoise
NHLRC4	turquoise
GRB14	turquoise
CLEC2B	turquoise
UBL4A	turquoise
RAB8A	turquoise
PTGES2	turquoise
EXOSC7	turquoise
YIPF1	turquoise
DHRS7	turquoise
CA4	turquoise
GPR146	turquoise
PMVK	turquoise
ELOF1	turquoise
UTP3	turquoise
LIPT1	turquoise
TBCE	turquoise
PROM1	turquoise
MX1	turquoise
MICAL2	turquoise
ZSCAN18	turquoise
IRAK1	turquoise
COA5	turquoise
SPATA24	turquoise
SUOX	turquoise
LRRC20	turquoise
RAI1	turquoise
SETD1B	turquoise
GTPBP6	turquoise
NANS	turquoise
TOMM40L	turquoise
PLD2	turquoise
UBE2L6	turquoise
DPYSL4	turquoise
FEM1A	turquoise
LIPA	turquoise
GOLGA2	turquoise
CRIP1	turquoise
MTX1	turquoise
MRPL43	turquoise
CRTC3	turquoise
PIK3IP1	turquoise
TRAPPC2L	turquoise
DLC1	turquoise
DDX39A	turquoise
ATP5S	turquoise
PHF11	turquoise
RCSD1	turquoise
ADPRHL2	turquoise
MRPS27	turquoise
RNF113A	turquoise
IFI27L2	turquoise
NOLC1	turquoise
SLC22A18	turquoise
RAB15	turquoise
IL32	turquoise
SEC24C	turquoise
MCTS1	turquoise
MANBA	turquoise
ICMT	turquoise
PTPRU	turquoise
C11orf21	turquoise
PDE2A	turquoise
SSRP1	turquoise
SNUPN	turquoise
LMAN1L	turquoise
YBEY	turquoise
ARMC10	turquoise
CDK7	turquoise
G6PC3	turquoise
CBY1	turquoise
LMF2	turquoise
LYRM4	turquoise
MPHOSPH6	turquoise
TTYH2	turquoise
OXER1	turquoise
JOSD1	turquoise
SMG8	turquoise
SLC14A1	turquoise
PELP1	turquoise
TAF6	turquoise
MRI1	turquoise
FNDC4	turquoise
ASB16	turquoise
SEMA4C	turquoise
NRM	turquoise
RAB20	turquoise
CTHRC1	turquoise
PAMR1	turquoise
RAMP2	turquoise
DNTTIP1	turquoise
GSTA4	turquoise
XRN2	turquoise
C16orf45	turquoise
IL34	turquoise
TSTD1	turquoise
CTSO	turquoise
C11orf1	turquoise
AKR1C1	turquoise
ORMDL2	turquoise
TOR1B	turquoise
MRPS11	turquoise
ACAD8	turquoise
UGCG	turquoise
ATF7IP2	turquoise
RBKS	turquoise
APLN	turquoise
TMEM201	turquoise
GALM	turquoise
DDAH2	turquoise
DNPEP	turquoise
FARS2	turquoise
FAM53C	turquoise
NCOA1	turquoise
MGMT	turquoise
CITED4	turquoise
SNRPA1	turquoise
CHMP4A	turquoise
ALG8	turquoise
PBDC1	turquoise
GTF3C5	turquoise
CHID1	turquoise
TMEM141	turquoise
BCL6	turquoise
ATG2A	turquoise
TCTA	turquoise
PCGF1	turquoise
KIF9	turquoise
ATP1B3	turquoise
SFT2D1	turquoise
TFEB	turquoise
CNPPD1	turquoise
RIN1	turquoise
CA14	turquoise
C3AR1	turquoise
TMED1	turquoise
TIMM9	turquoise
TUSC2	turquoise
RSPRY1	turquoise
METTL22	turquoise
TAOK3	turquoise
NOL12	turquoise
TRIM68	turquoise
COLEC11	turquoise
ZNF274	turquoise
CABLES2	turquoise
PRKCZ	turquoise
DUS1L	turquoise
SCN4B	turquoise
PEX2	turquoise
PARD6A	turquoise
NYNRIN	turquoise
RANGRF	turquoise
RUSC1	turquoise
CYB5D2	turquoise
TLE2	turquoise
C12orf29	turquoise
PNPLA4	turquoise
ADCY4	turquoise
MGAT1	turquoise
CREB3	turquoise
KDELR3	turquoise
NOC3L	turquoise
SEMA6C	turquoise
TSEN34	turquoise
DKC1	turquoise
GLB1	turquoise
ITPRIP	turquoise
LSMEM2	turquoise
PDRG1	turquoise
MDP1	turquoise
HARS	turquoise
HDAC11	turquoise
RILPL2	turquoise
TYW1	turquoise
TGFB1I1	turquoise
IFT20	turquoise
POLR2C	turquoise
SLC30A2	turquoise
PLCD1	turquoise
SH3BP5	turquoise
FAM49B	turquoise
AOC3	turquoise
SULT1A1	turquoise
LZTS3	turquoise
NDRG3	turquoise
GEMIN5	turquoise
ARL3	turquoise
WNT10B	turquoise
INPP1	turquoise
RBM23	turquoise
FNDC5	turquoise
UBE2T	turquoise
FOLR2	turquoise
CCDC127	turquoise
ANKRD13A	turquoise
NTMT1	turquoise
PRPSAP1	turquoise
SHC2	turquoise
FYN	turquoise
CDR2L	turquoise
CD320	turquoise
TSPAN32	turquoise
RNF149	turquoise
WBP1L	turquoise
MRPS12	turquoise
MBD3	turquoise
TUBB2A	turquoise
DECR2	turquoise
AIF1	turquoise
INPP5J	turquoise
CBX6	turquoise
CCDC50	turquoise
SH3PXD2A	turquoise
SOD3	turquoise
EMILIN3	turquoise
SKIV2L	turquoise
WIPI2	turquoise
CCDC107	turquoise
KCTD20	turquoise
MAN2B2	turquoise
LILRB3	turquoise
MAML1	turquoise
PIFO	turquoise
DLL4	turquoise
CD83	turquoise
SSU72	turquoise
IKBKG	turquoise
ARHGEF17	turquoise
CNRIP1	turquoise
TRIP6	turquoise
BCCIP	turquoise
MGAT2	turquoise
DGAT2	turquoise
CRMP1	turquoise
ZC3HC1	turquoise
PDCD2L	turquoise
TRIM69	turquoise
EXOSC4	turquoise
TMEM42	turquoise
ARVCF	turquoise
LPAR6	turquoise
FAM216A	turquoise
GLT8D2	turquoise
NRARP	turquoise
GPIHBP1	turquoise
DAB1	turquoise
ATG12	turquoise
GMPR2	turquoise
URGCP	turquoise
RBM8A	turquoise
FUCA2	turquoise
TMEM99	turquoise
CARNS1	turquoise
PPME1	turquoise
LIAS	turquoise
PPP1R26	turquoise
LAMTOR4	turquoise
LARP7	turquoise
AVPI1	turquoise
DYRK4	turquoise
ISG15	turquoise
MSRA	turquoise
DNAL4	turquoise
MED11	turquoise
LACTB	turquoise
TMEM241	turquoise
ZNRF3	turquoise
CEP85L	turquoise
EIF6	turquoise
RNF123	turquoise
GPR89A	turquoise
TMEM208	turquoise
MED25	turquoise
VPS11	turquoise
PCTP	turquoise
ZDHHC16	turquoise
APIP	turquoise
LYAR	turquoise
RBM17	turquoise
RNASEH1	turquoise
EXOSC5	turquoise
ELFN1	turquoise
CGRRF1	turquoise
RBM42	turquoise
LGALS9	turquoise
GSTZ1	turquoise
C19orf12	turquoise
HSPB11	turquoise
PRPH	turquoise
RASAL3	turquoise
UBXN2B	turquoise
GGA1	turquoise
ARMC6	turquoise
CDK5RAP1	turquoise
ZNF362	turquoise
C6orf120	turquoise
LARS2	turquoise
TMEM9	turquoise
ZNF384	turquoise
ITPRIPL2	turquoise
PHLDA3	turquoise
NPR1	turquoise
MRPL44	turquoise
C12orf45	turquoise
CARS	turquoise
FRMD6	turquoise
CDKN2C	turquoise
TMEM219	turquoise
CRYL1	turquoise
TMEM11	turquoise
NXT1	turquoise
RABEPK	turquoise
HDDC3	turquoise
PMEPA1	turquoise
N4BP1	turquoise
PHF23	turquoise
RASSF7	turquoise
FUCA1	turquoise
MIF4GD	turquoise
NUPL2	turquoise
HAGHL	turquoise
RPAP1	turquoise
NOSIP	turquoise
C1orf131	turquoise
RPA1	turquoise
CCDC88B	turquoise
TMEM98	turquoise
VIPAS39	turquoise
STARD8	turquoise
APOE	turquoise
ZDHHC20	turquoise
C16orf89	turquoise
ECM1	turquoise
COMMD4	turquoise
SCAP	turquoise
RAB11FIP5	turquoise
COX4I2	turquoise
MGRN1	turquoise
REEP2	turquoise
PPP2R5B	turquoise
OLFML1	turquoise
C2orf40	turquoise
DACT3	turquoise
ZNF331	turquoise
CCNK	turquoise
HIST3H2A	turquoise
GLIS2	turquoise
POP7	turquoise
RALGDS	turquoise
RNASEH2C	turquoise
RASL12	turquoise
TMC6	turquoise
CYP27A1	turquoise
KITLG	turquoise
PPIH	turquoise
DEF8	turquoise
SEMA5B	turquoise
ANKZF1	turquoise
FUZ	turquoise
GNAO1	turquoise
C1orf50	turquoise
TP53I3	turquoise
SUPT4H1	turquoise
UNC119	turquoise
C18orf21	turquoise
IGF1	turquoise
BUD31	turquoise
TBC1D17	turquoise
POMGNT2	turquoise
LSM6	turquoise
RTN2	turquoise
RITA1	turquoise
PANX2	turquoise
PGF	turquoise
FXYD5	turquoise
FAM89B	turquoise
UTS2R	turquoise
SS18L1	turquoise
MXD3	turquoise
ULK3	turquoise
AATK	turquoise
PIP5K1C	turquoise
SORL1	turquoise
2021-03-02	turquoise
WDR81	turquoise
L3MBTL2	turquoise
NMRAL1	turquoise
VPS72	turquoise
DGUOK	turquoise
PSMD9	turquoise
TEX30	turquoise
RIPK2	turquoise
ARHGEF18	turquoise
CCDC8	turquoise
RRP1B	turquoise
SIAH1	turquoise
ICAM3	turquoise
LRRC8D	turquoise
ELP4	turquoise
NOP16	turquoise
ZSWIM1	turquoise
CRTC1	turquoise
RHOT2	turquoise
PHF13	turquoise
ALKBH1	turquoise
UCKL1	turquoise
SCUBE3	turquoise
ENGASE	turquoise
LSM2	turquoise
NEDD4	turquoise
FCER1G	turquoise
EPC1	turquoise
HYLS1	turquoise
EIF2B2	turquoise
MN1	turquoise
NPEPL1	turquoise
CHURC1.FNTB	turquoise
UNG	turquoise
ZNF385A	turquoise
PLEKHG5	turquoise
SMAD7	turquoise
IMPDH1	turquoise
ARL4A	turquoise
HMGXB3	turquoise
UBXN4	turquoise
SOX4	turquoise
CANT1	turquoise
CCNY	turquoise
CCND3	turquoise
IRF9	turquoise
ZDHHC11	turquoise
PRAF2	turquoise
PTRH2	turquoise
MSH6	turquoise
ZSCAN21	turquoise
TBC1D10B	turquoise
C6orf226	turquoise
PWP1	turquoise
MED31	turquoise
S100A9	turquoise
FAM47E	turquoise
LYL1	turquoise
AR	turquoise
RMDN3	turquoise
CDK11A	turquoise
ADRB2	turquoise
MCM3	turquoise
SP110	turquoise
RAPGEF1	turquoise
MCM7	turquoise
ANGPTL1	turquoise
DHX33	turquoise
SOX15	turquoise
APOL3	turquoise
SYT2	turquoise
MTFP1	turquoise
NUDT22	turquoise
COA7	turquoise
PQBP1	turquoise
ACYP1	turquoise
ZNF423	turquoise
DFFA	turquoise
ITPA	turquoise
CYBA	turquoise
ZNF511	turquoise
RPL22L1	turquoise
ANKRD52	turquoise
EFHC2	turquoise
TTLL1	turquoise
EHD2	turquoise
DYRK3	turquoise
ZNF211	turquoise
DPH2	turquoise
TBC1D9B	turquoise
SH2B1	turquoise
ROBO4	turquoise
MROH6	turquoise
YARS2	turquoise
ABHD11	turquoise
RAB3IL1	turquoise
AKIP1	turquoise
HMBS	turquoise
DAP	turquoise
CLCN7	turquoise
ABCA3	turquoise
EXOC5	turquoise
PAK4	turquoise
NAPRT	turquoise
MBP	turquoise
METTL2A	turquoise
ZNF419	turquoise
LMO2	turquoise
CACFD1	turquoise
FAM50B	turquoise
ABI3	turquoise
ELOVL1	turquoise
PLCD3	turquoise
ADAP1	turquoise
KCNQ1	turquoise
BRD9	turquoise
DNPH1	turquoise
PCDH18	turquoise
MAP2K4	turquoise
XPC	turquoise
INO80	turquoise
SNX33	turquoise
MFSD5	turquoise
CD3EAP	turquoise
SH3BP4	turquoise
TMEM59L	turquoise
ZNF580	turquoise
IMMP2L	turquoise
EMC9	turquoise
CD300LG	turquoise
MALL	turquoise
NARF	turquoise
ZNF697	turquoise
CCDC159	turquoise
SCO2	turquoise
PBXIP1	turquoise
ZFYVE1	turquoise
FLAD1	turquoise
ARMC5	turquoise
DHPS	turquoise
BRF2	turquoise
INPP5E	turquoise
MMD	turquoise
[truncated: 600 more rows]

## Sheet: 441overlop
ID
RPL34
MB
RPL4
RPS15
RPL32
RPL37
UQCRB
PRICKLE4
C18orf32
RPL22
RPL37A
MRPL13
RPL27A
CWC15
RPS12
RPS29
NPM1
PDZD11
KIAA0391
PIGP
KRT10
RPS3A
KLHDC9
SKP1
NDUFS4
TPM1
OPHN1
RPS14
NDUFA4
NHP2
MRPL40
SNRPG
RPS10
C9orf3
PIGT
HYLS1
CYP4F12
PRDX4
NDUFA12
MAGT1
XKR8
C4orf46
CMC1
RPL13
NDUFAF2
RPL31
SUMO4
TRMT5
MXRA7
RNF113A
COX7A1
RPL26L1
CHCHD4
TKTL1
DAB1
C1orf131
FAM206A
DYNC1I2
ACAA1
RPS18
CHCHD2
EEF1B2
SRP14
CAMTA1
AIDA
SPCS1
RPS7
TOMM20
UQCRH
COPS5
HYPK
NME7
RAC1
TUSC1
RPA3
MAP1LC3B
C1orf54
SSR4
TMA7
RRAGA
HIST1H2BD
TMEM246
NDUFB3
ANAPC11
LAMTOR5
NGRN
TCEAL4
CCDC142
MXI1
VGLL4
YAE1D1
PRDX2
NIF3L1
POLR2I
C20orf24
GPANK1
RPL39
CDKN2C
MRPS33
MKKS
LIPT1
TRIOBP
DUSP28
UQCRQ
EIF4A2
VDAC2
TMEM126B
RPL23A
PJA1
LGALS9
DRG1
EMG1
MRPL32
CCDC51
MRPL57
RPS24
ANP32B
LAMTOR2
PPA2
RPS21
COX14
CCNH
C4orf3
MRPL33
COX4I1
DYRK4
MRPS22
NDUFA13
MT1HL1
KIF9
FAU
FAM220A
NFU1
PDCD10
RPL23
MRPS36
PFDN5
POMP
ISCU
COQ3
PTGDS
ZNHIT1
RPL41
SERTAD2
EEF1D
MRPL15
HSPB11
NT5C3A
RPL27
PLGRKT
TIMM8B
TMEM126A
MZT2A
BRK1
SNRNP35
DIABLO
NDUFB9
RPL11
LGALS3
TRMT10C
PSMG2
NOL7
MRPL22
GNG5
CHCHD7
CXXC1
SMARCE1
RPS27L
BDH2
PSME1
ZNF629
SNRPD2
TRIM69
FAM216A
TXNDC17
POLR2G
FAM47E
MRPL20
MRPS31
COX7A2
ZNF574
NAA20
RAB9A
BTF3
TMEM241
PKIG
RPS17
PPA1
TIMM23
MRPL27
BZW2
SNX7
ECI2
CGRRF1
VDAC1
IKBKG
SYT2
SNAPIN
PIH1D1
SOX15
ANK1
FAM162A
SNPH
C15orf61
GSTO1
WDR61
TPI1
NDUFV3
DUT
NDUFAF3
UQCR11
CTBP2
MAD2L1BP
SDR39U1
SPRED3
CLEC2B
GLO1
SMG8
INTS12
SMIM15
AK6
RPL10A
CHCHD1
SNRPF
TMEM220
DBI
COA4
SMCO4
RNF181
GGCT
PSMB5
NDUFB1
SULT1A2
NDUFB6
CXorf40A
CRELD2
MRPS18C
S100A13
NDN
MRPL52
ARMCX2
COMMD6
COMMD3
MTX2
TPRKB
NBEAL1
DKC1
TTF1
CCNB1IP1
MOB4
SLC35F1
HSPB3
MED19
ZBTB8OS
COA6
PTGES3
C11orf1
C14orf119
DCTN6
SNRPE
BTBD6
CMC4
VTI1B
AATK
FEZ1
SPAG7
OXSM
RBKS
PSMA2
ATF4
RPL22L1
FAM212A
PLSCR3
RPS19
PIN4
CXorf40B
SULT1A1
RASAL3
ZNF423
NDUFAF5
LSM1
YWHAG
TIMM9
PRADC1
PRKACB
ACYP1
UBE2E1
PFDN4
UQCRFS1
SMIM19
PDRG1
ALDH6A1
C6orf48
FRMD3
SPATA24
BLVRB
CEBPZ
C11orf71
FKBP9
MTERF3
PDHB
FTL
MAGEH1
SMIM12
IFITM3
NOP10
IMMP2L
GTF3C6
LRRC49
TTC1
NAA38
NXN
NFIL3
THTPA
ADPRHL2
TIMM10
NOC3L
UBR7
ISG15
CCDC167
RABEPK
MRPL16
NUDT6
MCEE
EAPP
MRPL34
C19orf70
HMGN3
TUBA1B
RPL7
NDUFB10
LYSMD2
INTS8
ZNHIT3
MPPE1
PIFO
HMGN2
MCTS1
PSMD10
H2AFZ
ATXN7L3
RPS27A
LSM7
GYPC
RPS5
VPS29
EIF2S2
TMEM60
C8orf59
HP
RPL29
AMT
EFNA1
OXER1
DKK3
SNRPN
DHX32
CCNG1
ANKRD49
MYD88
FAM200B
CEP85L
PIGF
PHF11
MRPS23
GIMAP4
SURF1
RPL7L1
SH3RF2
GSTZ1
MTUS2
GSTA4
CRYM
C1orf105
ITM2A
RPSA
VARS2
POP5
TMEM99
FAM229B
CHCHD10
RPS23
ARL4A
CCL14
UFSP2
DNASE1L1
UQCRC1
MRPL54
NRM
AGT
ART3
APLNR
PRPH
NR0B2
EPDR1
ACYP2
PPIL3
NDUFAB1
HIST3H2A
FRMD6
SH3KBP1
TUBA1C
CEBPB
C2orf40
RAB20
WEE1
CCDC59
KITLG
EEF1E1
GADD45A
APOLD1
COL15A1
DYNLT1
S100A1
IRS2
BTN3A2
FRMD5
C17orf97
OSGEPL1
HIST1H1C
RBP7
SLC14A1
S100A4
CCDC3
GSTM3
SH3BGR
FAM69C
HBB
RGS2
ITGB3BP
FHL2
MLPH
FAM81B
LMOD2
IER3
OMD
STAT4
CPNE4
RPS4Y1
GSTM1
ETNPPL

## Sheet: 1545PathwayGene
hsa00190:Oxidative phosphorylation
ND1	NADH dehydrogenase subunit 1 [KO:K03878] [EC:7.1.1.2]
ND2	NADH dehydrogenase subunit 2 [KO:K03879] [EC:7.1.1.2]
ND3	NADH dehydrogenase subunit 3 [KO:K03880] [EC:7.1.1.2]
ND4	NADH dehydrogenase subunit 4 [KO:K03881] [EC:7.1.1.2]
ND4L	NADH dehydrogenase subunit 4L [KO:K03882] [EC:7.1.1.2]
ND5	NADH dehydrogenase subunit 5 [KO:K03883] [EC:7.1.1.2]
ND6	NADH dehydrogenase subunit 6 [KO:K03884] [EC:7.1.1.2]
NDUFS1	NADH:ubiquinone oxidoreductase core subunit S1 [KO:K03934] [EC:7.1.1.2]
NDUFS2	NADH:ubiquinone oxidoreductase core subunit S2 [KO:K03935] [EC:7.1.1.2]
NDUFS3	NADH:ubiquinone oxidoreductase core subunit S3 [KO:K03936] [EC:7.1.1.2]
NDUFS4	NADH:ubiquinone oxidoreductase subunit S4 [KO:K03937]
NDUFS5	NADH:ubiquinone oxidoreductase subunit S5 [KO:K03938]
NDUFS6	NADH:ubiquinone oxidoreductase subunit S6 [KO:K03939]
NDUFS7	NADH:ubiquinone oxidoreductase core subunit S7 [KO:K03940] [EC:7.1.1.2]
NDUFS8	NADH:ubiquinone oxidoreductase core subunit S8 [KO:K03941] [EC:7.1.1.2]
NDUFV1	NADH:ubiquinone oxidoreductase core subunit V1 [KO:K03942] [EC:7.1.1.2]
NDUFV2	NADH:ubiquinone oxidoreductase core subunit V2 [KO:K03943] [EC:7.1.1.2]
NDUFV3	NADH:ubiquinone oxidoreductase subunit V3 [KO:K03944]
NDUFA1	NADH:ubiquinone oxidoreductase subunit A1 [KO:K03945]
NDUFA2	NADH:ubiquinone oxidoreductase subunit A2 [KO:K03946]
NDUFA3	NADH:ubiquinone oxidoreductase subunit A3 [KO:K03947]
NDUFA4	NDUFA4 mitochondrial complex associated [KO:K03948]
NDUFA4L2	NDUFA4 mitochondrial complex associated like 2 [KO:K03948]
NDUFA5	NADH:ubiquinone oxidoreductase subunit A5 [KO:K03949]
NDUFA6	NADH:ubiquinone oxidoreductase subunit A6 [KO:K03950]
NDUFA7	NADH:ubiquinone oxidoreductase subunit A7 [KO:K03951]
NDUFA8	NADH:ubiquinone oxidoreductase subunit A8 [KO:K03952]
NDUFA9	NADH:ubiquinone oxidoreductase subunit A9 [KO:K03953]
NDUFA10	NADH:ubiquinone oxidoreductase subunit A10 [KO:K03954]
NDUFAB1	NADH:ubiquinone oxidoreductase subunit AB1 [KO:K03955]
NDUFA11	NADH:ubiquinone oxidoreductase subunit A11 [KO:K03956]
NDUFA12	NADH:ubiquinone oxidoreductase subunit A12 [KO:K11352]
NDUFA13	NADH:ubiquinone oxidoreductase subunit A13 [KO:K11353]
NDUFB1	NADH:ubiquinone oxidoreductase subunit B1 [KO:K03957]
NDUFB2	NADH:ubiquinone oxidoreductase subunit B2 [KO:K03958]
NDUFB3	NADH:ubiquinone oxidoreductase subunit B3 [KO:K03959]
NDUFB4	NADH:ubiquinone oxidoreductase subunit B4 [KO:K03960]
NDUFB5	NADH:ubiquinone oxidoreductase subunit B5 [KO:K03961]
NDUFB6	NADH:ubiquinone oxidoreductase subunit B6 [KO:K03962]
NDUFB7	NADH:ubiquinone oxidoreductase subunit B7 [KO:K03963]
NDUFB8	NADH:ubiquinone oxidoreductase subunit B8 [KO:K03964]
NDUFB9	NADH:ubiquinone oxidoreductase subunit B9 [KO:K03965]
NDUFB10	NADH:ubiquinone oxidoreductase subunit B10 [KO:K03966]
NDUFB11	NADH:ubiquinone oxidoreductase subunit B11 [KO:K11351]
NDUFC1	NADH:ubiquinone oxidoreductase subunit C1 [KO:K03967]
NDUFC2	NADH:ubiquinone oxidoreductase subunit C2 [KO:K03968]
NDUFC2-KCTD14	NDUFC2-KCTD14 readthrough [KO:K03968]
SDHA	succinate dehydrogenase complex flavoprotein subunit A [KO:K00234] [EC:1.3.5.1]
SDHB	succinate dehydrogenase complex iron sulfur subunit B [KO:K00235] [EC:1.3.5.1]
SDHC	succinate dehydrogenase complex subunit C [KO:K00236]
SDHD	succinate dehydrogenase complex subunit D [KO:K00237]
UQCRFS1	ubiquinol-cytochrome c reductase, Rieske iron-sulfur polypeptide 1 [KO:K00411] [EC:7.1.1.8]
CYTB	cytochrome b [KO:K00412]
CYC1	cytochrome c1 [KO:K00413]
UQCRC1	ubiquinol-cytochrome c reductase core protein 1 [KO:K00414]
UQCRC2	ubiquinol-cytochrome c reductase core protein 2 [KO:K00415]
UQCRH	ubiquinol-cytochrome c reductase hinge protein [KO:K00416]
UQCRHL	ubiquinol-cytochrome c reductase hinge protein like [KO:K00416]
UQCRB	ubiquinol-cytochrome c reductase binding protein [KO:K00417]
UQCRQ	ubiquinol-cytochrome c reductase complex III subunit VII [KO:K00418]
UQCR10	ubiquinol-cytochrome c reductase, complex III subunit X [KO:K00419]
UQCR11	ubiquinol-cytochrome c reductase, complex III subunit XI [KO:K00420]
COX10	cytochrome c oxidase assembly factor heme A:farnesyltransferase COX10 [KO:K02257] [EC:2.5.1.141]
COX3	cytochrome c oxidase subunit III [KO:K02262]
COX1	cytochrome c oxidase subunit I [KO:K02256] [EC:7.1.1.9]
COX2	cytochrome c oxidase subunit II [KO:K02261]
COX4I2	cytochrome c oxidase subunit 4I2 [KO:K02263]
COX4I1	cytochrome c oxidase subunit 4I1 [KO:K02263]
COX5A	cytochrome c oxidase subunit 5A [KO:K02264]
COX5B	cytochrome c oxidase subunit 5B [KO:K02265]
COX6A1	cytochrome c oxidase subunit 6A1 [KO:K02266]
COX6A2	cytochrome c oxidase subunit 6A2 [KO:K02266]
COX6B1	cytochrome c oxidase subunit 6B1 [KO:K02267]
COX6B2	cytochrome c oxidase subunit 6B2 [KO:K02267]
COX6C	cytochrome c oxidase subunit 6C [KO:K02268]
COX7A1	cytochrome c oxidase subunit 7A1 [KO:K02270]
COX7A2	cytochrome c oxidase subunit 7A2 [KO:K02270]
COX7A2L	cytochrome c oxidase subunit 7A2 like [KO:K02270]
COX7B	cytochrome c oxidase subunit 7B [KO:K02271]
COX7B2	cytochrome c oxidase subunit 7B2 [KO:K02271]
COX7C	cytochrome c oxidase subunit 7C [KO:K02272]
COX8C	cytochrome c oxidase subunit 8C [KO:K02273]
COX8A	cytochrome c oxidase subunit 8A [KO:K02273]
COX11	cytochrome c oxidase copper chaperone COX11 [KO:K02258]
COX15	cytochrome c oxidase assembly homolog COX15 [KO:K02259] [EC:1.17.99.9]
COX17	cytochrome c oxidase copper chaperone COX17 [KO:K02260]
CYCS	cytochrome c, somatic [KO:K08738]
ATP5F1A	ATP synthase F1 subunit alpha [KO:K02132]
ATP5F1B	ATP synthase F1 subunit beta [KO:K02133] [EC:7.1.2.2]
ATP5F1C	ATP synthase F1 subunit gamma [KO:K02136]
ATP5F1D	ATP synthase F1 subunit delta [KO:K02134]
ATP5F1E	ATP synthase F1 subunit epsilon [KO:K02135]
ATP5PO	ATP synthase peripheral stalk subunit OSCP [KO:K02137]
ATP6	ATP synthase F0 subunit 6 [KO:K02126]
ATP5PB	ATP synthase peripheral stalk-membrane subunit b [KO:K02127]
ATP5MC1	ATP synthase membrane subunit c locus 1 [KO:K02128]
ATP5MC2	ATP synthase membrane subunit c locus 2 [KO:K02128]
ATP5MC3	ATP synthase membrane subunit c locus 3 [KO:K02128]
ATP5PD	ATP synthase peripheral stalk subunit d [KO:K02138]
ATP5ME	ATP synthase membrane subunit e [KO:K02129]
ATP5MF	ATP synthase membrane subunit f [KO:K02130]
ATP5MG	ATP synthase membrane subunit g [KO:K02140]
ATP5PF	ATP synthase peripheral stalk subunit F6 [KO:K02131]
ATP8	ATP synthase F0 subunit 8 [KO:K02125]
ATP6V1A	ATPase H+ transporting V1 subunit A [KO:K02145] [EC:7.1.2.2]
ATP6V1B1	ATPase H+ transporting V1 subunit B1 [KO:K02147]
ATP6V1B2	ATPase H+ transporting V1 subunit B2 [KO:K02147]
ATP6V1C2	ATPase H+ transporting V1 subunit C2 [KO:K02148]
ATP6V1C1	ATPase H+ transporting V1 subunit C1 [KO:K02148]
ATP6V1D	ATPase H+ transporting V1 subunit D [KO:K02149]
ATP6V1E2	ATPase H+ transporting V1 subunit E2 [KO:K02150]
ATP6V1E1	ATPase H+ transporting V1 subunit E1 [KO:K02150]
ATP6V1F	ATPase H+ transporting V1 subunit F [KO:K02151]
ATP6V1G1	ATPase H+ transporting V1 subunit G1 [KO:K02152]
ATP6V1G3	ATPase H+ transporting V1 subunit G3 [KO:K02152]
ATP6V1G2	ATPase H+ transporting V1 subunit G2 [KO:K02152]
ATP6V1H	ATPase H+ transporting V1 subunit H [KO:K02144]
TCIRG1	T cell immune regulator 1, ATPase H+ transporting V0 subunit a3 [KO:K02154]
ATP6V0A2	ATPase H+ transporting V0 subunit a2 [KO:K02154]
ATP6V0A4	ATPase H+ transporting V0 subunit a4 [KO:K02154]
ATP6V0A1	ATPase H+ transporting V0 subunit a1 [KO:K02154]
ATP6V0C	ATPase H+ transporting V0 subunit c [KO:K02155]
ATP6V0B	ATPase H+ transporting V0 subunit b [KO:K03661]
ATP6V0D1	ATPase H+ transporting V0 subunit d1 [KO:K02146]
ATP6V0D2	ATPase H+ transporting V0 subunit d2 [KO:K02146]
ATP6V0E1	ATPase H+ transporting V0 subunit e1 [KO:K02153]
ATP6V0E2	ATPase H+ transporting V0 subunit e2 [KO:K02153]
ATP6AP1	ATPase H+ transporting accessory protein 1 [KO:K03662]
ATP4A	ATPase H+/K+ transporting subunit alpha [KO:K01542] [EC:7.2.2.19]
ATP4B	ATPase H+/K+ transporting subunit beta [KO:K01543] [EC:7.2.2.19]
ATP12A	ATPase H+/K+ transporting non-gastric alpha2 subunit [KO:K01544] [EC:7.2.2.19]
PPA2	inorganic pyrophosphatase 2 [KO:K01507] [EC:3.6.1.1]
PPA1	inorganic pyrophosphatase 1 [KO:K01507] [EC:3.6.1.1]
LHPP	phospholysine phosphohistidine inorganic pyrophosphate phosphatase [KO:K11725] [EC:3.6.1.1 3.1.3.-]
hsa04260:Cardiac muscle contraction
CACNA1C	calcium voltage-gated channel subunit alpha1 C [KO:K04850]
CACNA1D	calcium voltage-gated channel subunit alpha1 D [KO:K04851]
CACNA1F	calcium voltage-gated channel subunit alpha1 F [KO:K04853]
CACNA1S	calcium voltage-gated channel subunit alpha1 S [KO:K04857]
CACNB1	calcium voltage-gated channel auxiliary subunit beta 1 [KO:K04862]
CACNB2	calcium voltage-gated channel auxiliary subunit beta 2 [KO:K04863]
CACNB3	calcium voltage-gated channel auxiliary subunit beta 3 [KO:K04864]
CACNB4	calcium voltage-gated channel auxiliary subunit beta 4 [KO:K04865]
CACNA2D1	calcium voltage-gated channel auxiliary subunit alpha2delta 1 [KO:K04858]
CACNA2D2	calcium voltage-gated channel auxiliary subunit alpha2delta 2 [KO:K04859]
CACNA2D3	calcium voltage-gated channel auxiliary subunit alpha2delta 3 [KO:K04860]
CACNA2D4	calcium voltage-gated channel auxiliary subunit alpha2delta 4 [KO:K04861]
CACNG1	calcium voltage-gated channel auxiliary subunit gamma 1 [KO:K04866]
CACNG2	calcium voltage-gated channel auxiliary subunit gamma 2 [KO:K04867]
CACNG3	calcium voltage-gated channel auxiliary subunit gamma 3 [KO:K04868]
CACNG4	calcium voltage-gated channel auxiliary subunit gamma 4 [KO:K04869]
CACNG5	calcium voltage-gated channel auxiliary subunit gamma 5 [KO:K04870]
CACNG6	calcium voltage-gated channel auxiliary subunit gamma 6 [KO:K04871]
CACNG7	calcium voltage-gated channel auxiliary subunit gamma 7 [KO:K04872]
CACNG8	calcium voltage-gated channel auxiliary subunit gamma 8 [KO:K04873]
RYR2	ryanodine receptor 2 [KO:K04962]
ASPH	aspartate beta-hydroxylase [KO:K00476] [EC:1.14.11.16]
CASQ2	calsequestrin 2 [KO:K23445]
TRDN	triadin [KO:K23449]
HRC	histidine rich calcium binding protein [KO:K23450]
ATP2A1	ATPase sarcoplasmic/endoplasmic reticulum Ca2+ transporting 1 [KO:K05853] [EC:7.2.2.10]
ATP2A3	ATPase sarcoplasmic/endoplasmic reticulum Ca2+ transporting 3 [KO:K05853] [EC:7.2.2.10]
ATP2A2	ATPase sarcoplasmic/endoplasmic reticulum Ca2+ transporting 2 [KO:K05853] [EC:7.2.2.10]
TNNC1	troponin C1, slow skeletal and cardiac type [KO:K05865]
TNNI3	troponin I3, cardiac type [KO:K12044]
TNNT2	troponin T2, cardiac type [KO:K12045]
TPM1	tropomyosin 1 [KO:K10373]
TPM2	tropomyosin 2 [KO:K10374]
TPM3	tropomyosin 3 [KO:K09290]
TPM4	tropomyosin 4 [KO:K10375]
ACTC1	actin alpha cardiac muscle 1 [KO:K12314]
MYH7	myosin heavy chain 7 [KO:K17751]
MYH6	myosin heavy chain 6 [KO:K17751]
MYL2	myosin light chain 2 [KO:K10351]
MYL3	myosin light chain 3 [KO:K12749]
MYL4	myosin light chain 4 [KO:K12750]
UQCRFS1	ubiquinol-cytochrome c reductase, Rieske iron-sulfur polypeptide 1 [KO:K00411] [EC:7.1.1.8]
CYTB	cytochrome b [KO:K00412]
CYC1	cytochrome c1 [KO:K00413]
UQCRC1	ubiquinol-cytochrome c reductase core protein 1 [KO:K00414]
UQCRC2	ubiquinol-cytochrome c reductase core protein 2 [KO:K00415]
UQCRH	ubiquinol-cytochrome c reductase hinge protein [KO:K00416]
UQCRHL	ubiquinol-cytochrome c reductase hinge protein like [KO:K00416]
UQCRB	ubiquinol-cytochrome c reductase binding protein [KO:K00417]
UQCRQ	ubiquinol-cytochrome c reductase complex III subunit VII [KO:K00418]
UQCR10	ubiquinol-cytochrome c reductase, complex III subunit X [KO:K00419]
UQCR11	ubiquinol-cytochrome c reductase, complex III subunit XI [KO:K00420]
COX3	cytochrome c oxidase subunit III [KO:K02262]
COX1	cytochrome c oxidase subunit I [KO:K02256] [EC:7.1.1.9]
COX2	cytochrome c oxidase subunit II [KO:K02261]
COX4I2	cytochrome c oxidase subunit 4I2 [KO:K02263]
COX4I1	cytochrome c oxidase subunit 4I1 [KO:K02263]
COX5A	cytochrome c oxidase subunit 5A [KO:K02264]
COX5B	cytochrome c oxidase subunit 5B [KO:K02265]
COX6A1	cytochrome c oxidase subunit 6A1 [KO:K02266]
COX6A2	cytochrome c oxidase subunit 6A2 [KO:K02266]
COX6B1	cytochrome c oxidase subunit 6B1 [KO:K02267]
COX6B2	cytochrome c oxidase subunit 6B2 [KO:K02267]
COX6C	cytochrome c oxidase subunit 6C [KO:K02268]
COX7A1	cytochrome c oxidase subunit 7A1 [KO:K02270]
COX7A2	cytochrome c oxidase subunit 7A2 [KO:K02270]
COX7A2L	cytochrome c oxidase subunit 7A2 like [KO:K02270]
COX7B	cytochrome c oxidase subunit 7B [KO:K02271]
COX7B2	cytochrome c oxidase subunit 7B2 [KO:K02271]
COX7C	cytochrome c oxidase subunit 7C [KO:K02272]
COX8C	cytochrome c oxidase subunit 8C [KO:K02273]
COX8A	cytochrome c oxidase subunit 8A [KO:K02273]
SLC8A1	solute carrier family 8 member A1 [KO:K05849]
SLC8A2	solute carrier family 8 member A2 [KO:K05849]
SLC8A3	solute carrier family 8 member A3 [KO:K05849]
SLC9A6	solute carrier family 9 member A6 [KO:K12041]
SLC9A7	solute carrier family 9 member A7 [KO:K12041]
ATP1A1	ATPase Na+/K+ transporting subunit alpha 1 [KO:K01539] [EC:7.2.2.13]
ATP1A2	ATPase Na+/K+ transporting subunit alpha 2 [KO:K01539] [EC:7.2.2.13]
ATP1A3	ATPase Na+/K+ transporting subunit alpha 3 [KO:K01539] [EC:7.2.2.13]
ATP1A4	ATPase Na+/K+ transporting subunit alpha 4 [KO:K01539] [EC:7.2.2.13]
ATP1B4	ATPase Na+/K+ transporting family member beta 4 [KO:K01540]
ATP1B1	ATPase Na+/K+ transporting subunit beta 1 [KO:K01540]
ATP1B2	ATPase Na+/K+ transporting subunit beta 2 [KO:K01540]
ATP1B3	ATPase Na+/K+ transporting subunit beta 3 [KO:K01540]
FXYD2	FXYD domain containing ion transport regulator 2 [KO:K01538]
SLC9A1	solute carrier family 9 member A1 [KO:K05742]
GO:0000209~protein polyubiquitination
Aktip	AKT interacting protein
Amfr	autocrine motility factor receptor
Amfr	autocrine motility factor receptor
Amfr	autocrine motility factor receptor
Anapc1	anaphase promoting complex subunit 1
Anapc1	anaphase promoting complex subunit 1
Anapc2	anaphase promoting complex subunit 2
Anapc4	anaphase promoting complex subunit 4
Anapc4	anaphase promoting complex subunit 4
Anapc5	anaphase-promoting complex subunit 5
Anapc5	anaphase-promoting complex subunit 5
Anapc7	anaphase promoting complex subunit 7
Anapc10	anaphase promoting complex subunit 10
Anapc10	anaphase promoting complex subunit 10
Anapc11	anaphase promoting complex subunit 11
Anapc13	anaphase promoting complex subunit 13
Anapc13	anaphase promoting complex subunit 13
Ankib1	ankyrin repeat and IBR domain containing 1
Arel1	apoptosis resistant E3 ubiquitin protein ligase 1
Arih1	ariadne RBR E3 ubiquitin protein ligase 1
Arih2	ariadne RBR E3 ubiquitin protein ligase 2
Arih2	ariadne RBR E3 ubiquitin protein ligase 2
Arih2	ariadne RBR E3 ubiquitin protein ligase 2
Arih2	ariadne RBR E3 ubiquitin protein ligase 2
Asb2	ankyrin repeat and SOCS box-containing 2
Axin1	axin 1
Bard1	BRCA1 associated RING domain 1
Bard1	BRCA1 associated RING domain 1
Bcl2	B cell leukemia/lymphoma 2
Bfar	bifunctional apoptosis regulator
Bfar	bifunctional apoptosis regulator
Bfar	bifunctional apoptosis regulator
Birc2	baculoviral IAP repeat-containing 2
Birc2	baculoviral IAP repeat-containing 2
Birc2	baculoviral IAP repeat-containing 2
Birc2	baculoviral IAP repeat-containing 2
Birc3	baculoviral IAP repeat-containing 3
Brca1	breast cancer 1, early onset
Btrc	beta-transducin repeat containing protein
Btrc	beta-transducin repeat containing protein
Btrc	beta-transducin repeat containing protein
Btrc	beta-transducin repeat containing protein
Cbfb	core binding factor beta
Cbl	Casitas B-lineage lymphoma
Cdc16	CDC16 cell division cycle 16
Cdc23	CDC23 cell division cycle 23
Cdc26	cell division cycle 26
Cdc26	cell division cycle 26
Cdc27	cell division cycle 27
Cdc34	cell division cycle 34
Cdc34	cell division cycle 34
Cdc34	cell division cycle 34
Cdc34b	cell division cycle 34B
Cdkn2a	cyclin dependent kinase inhibitor 2A
Cdkn2a	cyclin dependent kinase inhibitor 2A
Chfr	checkpoint with forkhead and ring finger domains
Chfr	checkpoint with forkhead and ring finger domains
Ctnnb1	catenin (cadherin associated protein), beta 1
Cul1	cullin 1
Cul3	cullin 3
Cul3	cullin 3
Cul3	cullin 3
D1Pas1	DNA segment, Chr 1, Pasteur Institute 1
D7Ertd443e	DNA segment, Chr 7, ERATO Doi 443, expressed
Daw1	dynein assembly factor with WDR repeat domains 1
Dcaf15	DDB1 and CUL4 associated factor 15
Dda1	DET1 and DDB1 associated 1
Ddb2	damage specific DNA binding protein 2
Ddx3x	DEAD box helicase 3, X-linked
Dtl	denticleless E3 ubiquitin protein ligase
Dtx3l	deltex 3-like, E3 ubiquitin ligase
Dysf	dysferlin
Dzip3	DAZ interacting protein 3, zinc finger
Dzip3	DAZ interacting protein 3, zinc finger
E330021D16Rik	RIKEN cDNA E330021D16 gene
E330021D16Rik	RIKEN cDNA E330021D16 gene
E330021D16Rik	RIKEN cDNA E330021D16 gene
Ercc8	excision repaiross-complementing rodent repair deficiency, complementation group 8
Ercc8	excision repaiross-complementing rodent repair deficiency, complementation group 8
Fbxl7	F-box and leucine-rich repeat protein 7
Fbxl7	F-box and leucine-rich repeat protein 7
Fbxl17	F-box and leucine-rich repeat protein 17
Fbxo4	F-box protein 4
Fbxo4	F-box protein 4
Fbxo4	F-box protein 4
Fbxo22	F-box protein 22
Fbxo22	F-box protein 22
Fbxo28	F-box protein 28
Fbxo38	F-box protein 38
Fbxo38	F-box protein 38
Fbxw11	F-box and WD-40 domain protein 11
Fbxw11	F-box and WD-40 domain protein 11
Foxf2	forkhead box F2
G2e3	G2/M-phase specific E3 ubiquitin ligase
Gabarap	gamma-aminobutyric acid receptor associated protein
Gm20431	predicted gene 20431
Gm20431	predicted gene 20431
Gm28043	predicted gene, 28043
Gm28043	predicted gene, 28043
Gps2	G protein pathway suppressor 2
Gps2	G protein pathway suppressor 2
Hace1	HECT domain and ankyrin repeat containing, E3 ubiquitin protein ligase 1
Hace1	HECT domain and ankyrin repeat containing, E3 ubiquitin protein ligase 1
Hamp	hepcidin antimicrobial peptide
Hamp2	hepcidin antimicrobial peptide 2
Hdac6	histone deacetylase 6
Hectd1	HECT domain E3 ubiquitin protein ligase 1
Hectd1	HECT domain E3 ubiquitin protein ligase 1
Hectd1	HECT domain E3 ubiquitin protein ligase 1
Hectd1	HECT domain E3 ubiquitin protein ligase 1
Hectd1	HECT domain E3 ubiquitin protein ligase 1
Hecw1	HECT, C2 and WW domain containing E3 ubiquitin protein ligase 1
Hecw2	HECT, C2 and WW domain containing E3 ubiquitin protein ligase 2
Huwe1	HECT, UBA and WWE domain containing 1
Huwe1	HECT, UBA and WWE domain containing 1
Ifi27	interferon, alpha-inducible protein 27
Irf2bp1	interferon regulatory factor 2 binding protein 1
Itch	itchy, E3 ubiquitin protein ligase
Itch	itchy, E3 ubiquitin protein ligase
Itch	itchy, E3 ubiquitin protein ligase
Itch	itchy, E3 ubiquitin protein ligase
Itch	itchy, E3 ubiquitin protein ligase
Itch	itchy, E3 ubiquitin protein ligase
Itch	itchy, E3 ubiquitin protein ligase
Itch	itchy, E3 ubiquitin protein ligase
Itch	itchy, E3 ubiquitin protein ligase
Jade2	jade family PHD finger 2
Jade2	jade family PHD finger 2
Kbtbd6	kelch repeat and BTB (POZ) domain containing 6
Kbtbd7	kelch repeat and BTB (POZ) domain containing 7
Klhl3	kelch-like 3
Klhl3	kelch-like 3
Klhl20	kelch-like 20
Klhl20	kelch-like 20
Klhl42	kelch-like 42
Klhl42	kelch-like 42
Lrsam1	leucine rich repeat and sterile alpha motif containing 1
Magel2	MAGE family member L2
Map3k1	mitogen-activated protein kinase kinase kinase 1
Marchf1	membrane associated ring-CH-type finger 1
Marchf1	membrane associated ring-CH-type finger 1
Marchf1	membrane associated ring-CH-type finger 1
Marchf5	membrane associated ring-CH-type finger 5
Marchf6	membrane associated ring-CH-type finger 6
Marchf7	membrane associated ring-CH-type finger 7
Marchf8	membrane associated ring-CH-type finger 8
Marchf8	membrane associated ring-CH-type finger 8
Mgrn1	mahogunin, ring finger 1
Mul1	mitochondrial ubiquitin ligase activator of NFKB 1
Nedd4	neural precursor cell expressed, developmentally down-regulated 4
Nedd4	neural precursor cell expressed, developmentally down-regulated 4
Nedd4l	neural precursor cell expressed, developmentally down-regulated gene 4-like
Nedd4l	neural precursor cell expressed, developmentally down-regulated gene 4-like
Nfe2l1	nuclear factor, erythroid derived 2,-like 1
Nhlrc1	NHL repeat containing 1
Nhlrc1	NHL repeat containing 1
Nhlrc3	NHL repeat containing 3
Nhlrc4	NHL repeat containing 4
Nmi	N-myc (and STAT) interactor
Nod2	nucleotide-binding oligomerization domain containing 2
Otub1	OTU domain, ubiquitin aldehyde binding 1
Otub1	OTU domain, ubiquitin aldehyde binding 1
Otub2	OTU domain, ubiquitin aldehyde binding 2
Parp10	poly (ADP-ribose) polymerase family, member 10
Peli1	pellino 1
Peli1	pellino 1
Peli1	pellino 1
Peli1	pellino 1
Peli1	pellino 1
Peli1	pellino 1
Peli2	pellino 2
Peli3	pellino 3
Peli3	pellino 3
Peli3	pellino 3
Plaa	phospholipase A2, activating protein
Pnkp	polynucleotide kinase 3'- phosphatase
Ppia	peptidylprolyl isomerase A
Ppil2	peptidylprolyl isomerase (cyclophilin)-like 2
Ppil2	peptidylprolyl isomerase (cyclophilin)-like 2
Prkn	parkin RBR E3 ubiquitin protein ligase
Prkn	parkin RBR E3 ubiquitin protein ligase
Prkn	parkin RBR E3 ubiquitin protein ligase
Prkn	parkin RBR E3 ubiquitin protein ligase
Prkn	parkin RBR E3 ubiquitin protein ligase
Prkn	parkin RBR E3 ubiquitin protein ligase
Prkn	parkin RBR E3 ubiquitin protein ligase
Prkn	parkin RBR E3 ubiquitin protein ligase
Prpf19	pre-mRNA processing factor 19
Prpf19	pre-mRNA processing factor 19
Ptpn22	protein tyrosine phosphatase, non-receptor type 22 (lymphoid)
Ptpn22	protein tyrosine phosphatase, non-receptor type 22 (lymphoid)
Ptpn22	protein tyrosine phosphatase, non-receptor type 22 (lymphoid)
Rbck1	RanBP-type and C3HC4-type zinc finger containing 1
Rbck1	RanBP-type and C3HC4-type zinc finger containing 1
Rbck1	RanBP-type and C3HC4-type zinc finger containing 1
Rbx1	ring-box 1
Rbx1	ring-box 1
Rbx1	ring-box 1
Rc3h1	RING CCCH (C3H) domains 1
Rc3h1	RING CCCH (C3H) domains 1
Rc3h2	ring finger and CCCH-type zinc finger domains 2
Rc3h2	ring finger and CCCH-type zinc finger domains 2
Rffl	ring finger and FYVE like domain containing protein
Rffl	ring finger and FYVE like domain containing protein
Rnf4	ring finger protein 4
Rnf4	ring finger protein 4
Rnf4	ring finger protein 4
Rnf4	ring finger protein 4
Rnf5	ring finger protein 5
Rnf5	ring finger protein 5
Rnf6	ring finger protein (C3H2C3 type) 6
Rnf6	ring finger protein (C3H2C3 type) 6
Rnf6	ring finger protein (C3H2C3 type) 6
Rnf8	ring finger protein 8
Rnf8	ring finger protein 8
Rnf8	ring finger protein 8
Rnf8	ring finger protein 8
Rnf8	ring finger protein 8
Rnf14	ring finger protein 14
Rnf19a	ring finger protein 19A
Rnf19b	ring finger protein 19B
Rnf20	ring finger protein 20
Rnf26	ring finger protein 26
Rnf31	ring finger protein 31
Rnf31	ring finger protein 31
Rnf31	ring finger protein 31
Rnf34	ring finger protein 34
Rnf34	ring finger protein 34
Rnf40	ring finger protein 40
Rnf41	ring finger protein 41
Rnf41	ring finger protein 41
Rnf111	ring finger 111
Rnf111	ring finger 111
Rnf111	ring finger 111
Rnf114	ring finger protein 114
Rnf115	ring finger protein 115
Rnf115	ring finger protein 115
Rnf125	ring finger protein 125
Rnf125	ring finger protein 125
Rnf126	ring finger protein 126
Rnf126	ring finger protein 126
Rnf135	ring finger protein 135
Rnf135	ring finger protein 135
Rnf135	ring finger protein 135
Rnf144a	ring finger protein 144A
Rnf144b	ring finger protein 144B
Rnf146	ring finger protein 146
Rnf152	ring finger protein 152
Rnf152	ring finger protein 152
Rnf152	ring finger protein 152
Rnf152	ring finger protein 152
Rnf165	ring finger protein 165
Rnf166	ring finger protein 166
Rnf167	ring finger protein 167
Rnf168	ring finger protein 168
Rnf168	ring finger protein 168
Rnf180	ring finger protein 180
Rnf183	ring finger protein 183
Rnf186	ring finger protein 186
Rnf186	ring finger protein 186
Rnf186	ring finger protein 186
Rnf186	ring finger protein 186
Rnf187	ring finger protein 187
Rnf216	ring finger protein 216
Rnf217	ring finger protein 217
Rusc1	RUN and SH3 domain containing 1
Sash1	SAM and SH3 domain containing 1
Sash1	SAM and SH3 domain containing 1
Sharpin	SHANK-associated RH domain interacting protein
Sharpin	SHANK-associated RH domain interacting protein
Shprh	SNF2 histone linker PHD RING helicase
Shprh	SNF2 histone linker PHD RING helicase
Skp1	S-phase kinase-associated protein 1
Skp1	S-phase kinase-associated protein 1
Skp2	S-phase kinase-associated protein 2
Skp2	S-phase kinase-associated protein 2
Skp2	S-phase kinase-associated protein 2
Smurf1	SMAD specific E3 ubiquitin protein ligase 1
Smurf1	SMAD specific E3 ubiquitin protein ligase 1
Smurf2	SMAD specific E3 ubiquitin protein ligase 2
Spop	speckle-type BTB/POZ protein
Spopfm2	speckle-type BTB/POZ protein family member 2
Spsb4	splA/ryanodine receptor domain and SOCS box containing 4
Stub1	STIP1 homology and U-Box containing protein 1
Stub1	STIP1 homology and U-Box containing protein 1
Stub1	STIP1 homology and U-Box containing protein 1
Stub1	STIP1 homology and U-Box containing protein 1
Syvn1	synovial apoptosis inhibitor 1, synoviolin
Tdpoz1	TD and POZ domain containing 1
Tdpoz3	TD and POZ domain containing 3
Tdpoz4	TD and POZ domain containing 4
Tdpoz9	TD and POZ domain containing 9
Tmem129	transmembrane protein 129
Tnfaip3	tumor necrosis factor, alpha-induced protein 3
Tnks	tankyrase, TRF1-interacting ankyrin-related ADP-ribose polymerase
Tnks2	tankyrase, TRF1-interacting ankyrin-related ADP-ribose polymerase 2
Topors	topoisomerase I binding, arginine/serine-rich
Topors	topoisomerase I binding, arginine/serine-rich
Topors	topoisomerase I binding, arginine/serine-rich
Toporsl	topoisomerase I binding, arginine/serine-rich like
Traf1	TNF receptor-associated factor 1
Traf2	TNF receptor-associated factor 2
Traf2	TNF receptor-associated factor 2
Traf3	TNF receptor-associated factor 3
Traf3ip2	TRAF3 interacting protein 2
Traf3ip2	TRAF3 interacting protein 2
Traf5	TNF receptor-associated factor 5
Traf6	TNF receptor-associated factor 6
Traf6	TNF receptor-associated factor 6
Traf6	TNF receptor-associated factor 6
Traf6	TNF receptor-associated factor 6
Traf6	TNF receptor-associated factor 6
Trim2	tripartite motif-containing 2
Trim3	tripartite motif-containing 3
Trim5	tripartite motif-containing 5
Trim5	tripartite motif-containing 5
Trim6	tripartite motif-containing 6
Trim6	tripartite motif-containing 6
Trim12a	tripartite motif-containing 12A
Trim12a	tripartite motif-containing 12A
Trim12c	tripartite motif-containing 12C
Trim12c	tripartite motif-containing 12C
Trim14	tripartite motif-containing 14
Trim21	tripartite motif-containing 21
Trim21	tripartite motif-containing 21
Trim21	tripartite motif-containing 21
Trim27	tripartite motif-containing 27
Trim27	tripartite motif-containing 27
Trim27	tripartite motif-containing 27
Trim30a	tripartite motif-containing 30A
Trim30a	tripartite motif-containing 30A
Trim30b	tripartite motif-containing 30B
Trim30c	tripartite motif-containing 30C
Trim30d	tripartite motif-containing 30D
Trim30d	tripartite motif-containing 30D
Trim32	tripartite motif-containing 32
Trim32	tripartite motif-containing 32
Trim32	tripartite motif-containing 32
Trim34a	tripartite motif-containing 34A
Trim34b	tripartite motif-containing 34B
Trim38	tripartite motif-containing 38
Trim38	tripartite motif-containing 38
Trim38	tripartite motif-containing 38
Trim44	tripartite motif-containing 44
Trim56	tripartite motif-containing 56
Trim58	tripartite motif-containing 58
Trim62	tripartite motif-containing 62
Trim68	tripartite motif-containing 68
Trim71	tripartite motif-containing 71
Triml1	tripartite motif family-like 1
Triml2	tripartite motif family-like 2
Trip12	thyroid hormone receptor interactor 12
Trip12	thyroid hormone receptor interactor 12
Trip12	thyroid hormone receptor interactor 12
Ttc3	tetratricopeptide repeat domain 3
Ttc36	tetratricopeptide repeat domain 36
Ube2a	ubiquitin-conjugating enzyme E2A
Ube2a	ubiquitin-conjugating enzyme E2A
Ube2a	ubiquitin-conjugating enzyme E2A
Ube2b	ubiquitin-conjugating enzyme E2B
Ube2b	ubiquitin-conjugating enzyme E2B
Ube2b	ubiquitin-conjugating enzyme E2B
Ube2b	ubiquitin-conjugating enzyme E2B
Ube2b	ubiquitin-conjugating enzyme E2B
Ube2c	ubiquitin-conjugating enzyme E2C
Ube2c	ubiquitin-conjugating enzyme E2C
Ube2c	ubiquitin-conjugating enzyme E2C
Ube2cbp	ubiquitin-conjugating enzyme E2C binding protein
Ube2cbp	ubiquitin-conjugating enzyme E2C binding protein
Ube2d1	ubiquitin-conjugating enzyme E2D 1
Ube2d1	ubiquitin-conjugating enzyme E2D 1
Ube2d1	ubiquitin-conjugating enzyme E2D 1
Ube2d1	ubiquitin-conjugating enzyme E2D 1
Ube2d1	ubiquitin-conjugating enzyme E2D 1
Ube2d1	ubiquitin-conjugating enzyme E2D 1
Ube2d2a	ubiquitin-conjugating enzyme E2D 2A
Ube2d2b	ubiquitin-conjugating enzyme E2D 2B
Ube2d2b	ubiquitin-conjugating enzyme E2D 2B
Ube2d2b	ubiquitin-conjugating enzyme E2D 2B
Ube2d3	ubiquitin-conjugating enzyme E2D 3
Ube2d3	ubiquitin-conjugating enzyme E2D 3
Ube2d3	ubiquitin-conjugating enzyme E2D 3
Ube2dnl1	ubiquitin-conjugating enzyme E2D N-terminal like 1
Ube2dnl1	ubiquitin-conjugating enzyme E2D N-terminal like 1
Ube2dnl1	ubiquitin-conjugating enzyme E2D N-terminal like 1
Ube2dnl1	ubiquitin-conjugating enzyme E2D N-terminal like 1
Ube2dnl1	ubiquitin-conjugating enzyme E2D N-terminal like 1
Ube2dnl1	ubiquitin-conjugating enzyme E2D N-terminal like 1
Ube2dnl1	ubiquitin-conjugating enzyme E2D N-terminal like 1
Ube2dnl2	ubiquitin-conjugating enzyme E2D N-terminal like 2
Ube2dnl2	ubiquitin-conjugating enzyme E2D N-terminal like 2
Ube2dnl2	ubiquitin-conjugating enzyme E2D N-terminal like 2
Ube2dnl2	ubiquitin-conjugating enzyme E2D N-terminal like 2
Ube2dnl2	ubiquitin-conjugating enzyme E2D N-terminal like 2
Ube2dnl2	ubiquitin-conjugating enzyme E2D N-terminal like 2
Ube2dnl2	ubiquitin-conjugating enzyme E2D N-terminal like 2
Ube2e1	ubiquitin-conjugating enzyme E2E 1
Ube2e1	ubiquitin-conjugating enzyme E2E 1
Ube2e1	ubiquitin-conjugating enzyme E2E 1
Ube2e1	ubiquitin-conjugating enzyme E2E 1
Ube2e2	ubiquitin-conjugating enzyme E2E 2
Ube2e2	ubiquitin-conjugating enzyme E2E 2
Ube2e2	ubiquitin-conjugating enzyme E2E 2
Ube2e2	ubiquitin-conjugating enzyme E2E 2
Ube2e2	ubiquitin-conjugating enzyme E2E 2
Ube2e2	ubiquitin-conjugating enzyme E2E 2
Ube2e2	ubiquitin-conjugating enzyme E2E 2
Ube2e3	ubiquitin-conjugating enzyme E2E 3
Ube2e3	ubiquitin-conjugating enzyme E2E 3
Ube2e3	ubiquitin-conjugating enzyme E2E 3
Ube2e3	ubiquitin-conjugating enzyme E2E 3
Ube2e3	ubiquitin-conjugating enzyme E2E 3
Ube2e3	ubiquitin-conjugating enzyme E2E 3
Ube2e3	ubiquitin-conjugating enzyme E2E 3
Ube2g1	ubiquitin-conjugating enzyme E2G 1
Ube2g1	ubiquitin-conjugating enzyme E2G 1
Ube2g1	ubiquitin-conjugating enzyme E2G 1
Ube2g1	ubiquitin-conjugating enzyme E2G 1
Ube2g2	ubiquitin-conjugating enzyme E2G 2
Ube2g2	ubiquitin-conjugating enzyme E2G 2
Ube2h	ubiquitin-conjugating enzyme E2H
Ube2h	ubiquitin-conjugating enzyme E2H
Ube2h	ubiquitin-conjugating enzyme E2H
Ube2j1	ubiquitin-conjugating enzyme E2J 1
Ube2j2	ubiquitin-conjugating enzyme E2J 2
Ube2k	ubiquitin-conjugating enzyme E2K
Ube2k	ubiquitin-conjugating enzyme E2K
Ube2l3	ubiquitin-conjugating enzyme E2L 3
Ube2l3	ubiquitin-conjugating enzyme E2L 3
Ube2l3	ubiquitin-conjugating enzyme E2L 3
Ube2l3	ubiquitin-conjugating enzyme E2L 3
Ube2l6	ubiquitin-conjugating enzyme E2L 6
Ube2n	ubiquitin-conjugating enzyme E2N
Ube2n	ubiquitin-conjugating enzyme E2N
Ube2n	ubiquitin-conjugating enzyme E2N
Ube2n	ubiquitin-conjugating enzyme E2N
Ube2o	ubiquitin-conjugating enzyme E2O
Ube2q1	ubiquitin-conjugating enzyme E2Q family member 1
Ube2q2	ubiquitin-conjugating enzyme E2Q family member 2
Ube2q2	ubiquitin-conjugating enzyme E2Q family member 2
Ube2q2	ubiquitin-conjugating enzyme E2Q family member 2
Ube2ql1	ubiquitin-conjugating enzyme E2Q family-like 1
Ube2r2	ubiquitin-conjugating enzyme E2R 2
Ube2r2	ubiquitin-conjugating enzyme E2R 2
Ube2s	ubiquitin-conjugating enzyme E2S
Ube2s	ubiquitin-conjugating enzyme E2S
Ube2s	ubiquitin-conjugating enzyme E2S
Ube2s	ubiquitin-conjugating enzyme E2S
Ube2s	ubiquitin-conjugating enzyme E2S
Ube2s	ubiquitin-conjugating enzyme E2S
Ube2t	ubiquitin-conjugating enzyme E2T
Ube2t	ubiquitin-conjugating enzyme E2T
Ube2t	ubiquitin-conjugating enzyme E2T
Ube2t	ubiquitin-conjugating enzyme E2T
Ube2t	ubiquitin-conjugating enzyme E2T
Ube2t	ubiquitin-conjugating enzyme E2T
Ube2t	ubiquitin-conjugating enzyme E2T
Ube2u	ubiquitin-conjugating enzyme E2U (putative)
Ube2u	ubiquitin-conjugating enzyme E2U (putative)
Ube2u	ubiquitin-conjugating enzyme E2U (putative)
Ube2v1	ubiquitin-conjugating enzyme E2 variant 1
Ube2v1	ubiquitin-conjugating enzyme E2 variant 1
Ube2v2	ubiquitin-conjugating enzyme E2 variant 2
Ube2v2	ubiquitin-conjugating enzyme E2 variant 2
Ube2w	ubiquitin-conjugating enzyme E2W (putative)
Ube2w	ubiquitin-conjugating enzyme E2W (putative)
Ube3a	ubiquitin protein ligase E3A
Ube3b	ubiquitin protein ligase E3B
Ube3c	ubiquitin protein ligase E3C
Ube3c	ubiquitin protein ligase E3C
Ube4a	ubiquitination factor E4A
Ube4a	ubiquitination factor E4A
Ube4b	ubiquitination factor E4B
Ube4b	ubiquitination factor E4B
Ube4b	ubiquitination factor E4B
Ubox5	U box domain containing 5
Ubox5	U box domain containing 5
Ubr5	ubiquitin protein ligase E3 component n-recognin 5
Ubr5	ubiquitin protein ligase E3 component n-recognin 5
Ubr5	ubiquitin protein ligase E3 component n-recognin 5
Ubr5	ubiquitin protein ligase E3 component n-recognin 5
Ubr5	ubiquitin protein ligase E3 component n-recognin 5
Wsb1	WD repeat and SOCS box-containing 1
Wwp1	WW domain containing E3 ubiquitin protein ligase 1
Wwp2	WW domain containing E3 ubiquitin protein ligase 2
Wwp2	WW domain containing E3 ubiquitin protein ligase 2
Wwp2	WW domain containing E3 ubiquitin protein ligase 2
Zfp91	zinc finger protein 91
Znrf1	zinc and ring finger 1
Zswim2	zinc finger SWIM-type containing 2
hsa01100~Metabolic pathways
PI4K2B phosphatidylinositol 4-kinase type 2 beta(PI4K2B) Homo sapiens
EPHX2 epoxide hydrolase 2(EPHX2) Homo sapiens
OLAH oleoyl-ACP hydrolase(OLAH) Homo sapiens
SPTLC3 serine palmitoyltransferase long chain base subunit 3(SPTLC3) Homo sapiens
NAT1 N-acetyltransferase 1(NAT1) Homo sapiens
EPRS glutamyl-prolyl-tRNA synthetase(EPRS) Homo sapiens
NAT2 N-acetyltransferase 2(NAT2) Homo sapiens
AANAT aralkylamine N-acetyltransferase(AANAT) Homo sapiens
RFK riboflavin kinase(RFK) Homo sapiens
LPCAT1 lysophosphatidylcholine acyltransferase 1(LPCAT1) Homo sapiens
ABAT 4-aminobutyrate aminotransferase(ABAT) Homo sapiens
MAN1A1 mannosidase alpha class 1A member 1(MAN1A1) Homo sapiens
MAN2A2 mannosidase alpha class 2A member 2(MAN2A2) Homo sapiens
PIGP phosphatidylinositol glycan anchor biosynthesis class P(PIGP) Homo sapiens
MAN2A1 mannosidase alpha class 2A member 1(MAN2A1) Homo sapiens
ACAA1 acetyl-CoA acyltransferase 1(ACAA1) Homo sapiens
ACACA acetyl-CoA carboxylase alpha(ACACA) Homo sapiens
MAOA monoamine oxidase A(MAOA) Homo sapiens
ACACB acetyl-CoA carboxylase beta(ACACB) Homo sapiens
MAOB monoamine oxidase B(MAOB) Homo sapiens
ACADL acyl-CoA dehydrogenase, long chain(ACADL) Homo sapiens
ACADM acyl-CoA dehydrogenase, C-4 to C-12 straight chain(ACADM) Homo sapiens
B3GNT5 UDP-GlcNAc:betaGal beta-1,3-N-acetylglucosaminyltransferase 5(B3GNT5) Homo sapiens
ACADS acyl-CoA dehydrogenase, C-2 to C-3 short chain(ACADS) Homo sapiens
CES5A carboxylesterase 5A(CES5A) Homo sapiens
ACADSB acyl-CoA dehydrogenase, short/branched chain(ACADSB) Homo sapiens
ACADVL acyl-CoA dehydrogenase, very long chain(ACADVL) Homo sapiens
ACAT1 acetyl-CoA acetyltransferase 1(ACAT1) Homo sapiens
ACAT2 acetyl-CoA acetyltransferase 2(ACAT2) Homo sapiens
RPN1 ribophorin I(RPN1) Homo sapiens
RPN2 ribophorin II(RPN2) Homo sapiens
GGT6 gamma-glutamyltransferase 6(GGT6) Homo sapiens
MAT1A methionine adenosyltransferase 1A(MAT1A) Homo sapiens
ACLY ATP citrate lyase(ACLY) Homo sapiens
MAT2A methionine adenosyltransferase 2A(MAT2A) Homo sapiens
ACO1 aconitase 1(ACO1) Homo sapiens
ACO2 aconitase 2(ACO2) Homo sapiens
ACOX1 acyl-CoA oxidase 1(ACOX1) Homo sapiens
PI4K2A phosphatidylinositol 4-kinase type 2 alpha(PI4K2A) Homo sapiens
PIPOX pipecolic acid and sarcosine oxidase(PIPOX) Homo sapiens
TCIRG1 T-cell immune regulator 1, ATPase H+ transporting V0 subunit a3(TCIRG1) Homo sapiens
B3GALT5 beta-1,3-galactosyltransferase 5(B3GALT5) Homo sapiens
EXT1 exostosin glycosyltransferase 1(EXT1) Homo sapiens
EXT2 exostosin glycosyltransferase 2(EXT2) Homo sapiens
TKTL1 transketolase like 1(TKTL1) Homo sapiens
EXTL1 exostosin like glycosyltransferase 1(EXTL1) Homo sapiens
AKR1A1 aldo-keto reductase family 1 member A1(AKR1A1) Homo sapiens
EXTL2 exostosin like glycosyltransferase 2(EXTL2) Homo sapiens
EXTL3 exostosin like glycosyltransferase 3(EXTL3) Homo sapiens
B3GNT3 UDP-GlcNAc:betaGal beta-1,3-N-acetylglucosaminyltransferase 3(B3GNT3) Homo sapiens
MDH1 malate dehydrogenase 1(MDH1) Homo sapiens
PLA2G2E phospholipase A2 group IIE(PLA2G2E) Homo sapiens
MDH2 malate dehydrogenase 2(MDH2) Homo sapiens
ST6GALNAC6 ST6 N-acetylgalactosaminide alpha-2,6-sialyltransferase 6(ST6GALNAC6) Homo sapiens
RRM1 ribonucleotide reductase catalytic subunit M1(RRM1) Homo sapiens
RRM2 ribonucleotide reductase regulatory subunit M2(RRM2) Homo sapiens
ADA adenosine deaminase(ADA) Homo sapiens
GCNT4 glucosaminyl (N-acetyl) transferase 4, core 2(GCNT4) Homo sapiens
ME1 malic enzyme 1(ME1) Homo sapiens
PANK1 pantothenate kinase 1(PANK1) Homo sapiens
TKTL2 transketolase like 2(TKTL2) Homo sapiens
NT5C 5', 3'-nucleotidase, cytosolic(NT5C) Homo sapiens
ZNRD1 zinc ribbon domain containing 1(ZNRD1) Homo sapiens
GALNT13 polypeptide N-acetylgalactosaminyltransferase 13(GALNT13) Homo sapiens
ACOX2 acyl-CoA oxidase 2(ACOX2) Homo sapiens
ACOX3 acyl-CoA oxidase 3, pristanoyl(ACOX3) Homo sapiens
ADH1A alcohol dehydrogenase 1A (class I), alpha polypeptide(ADH1A) Homo sapiens
ADH1B alcohol dehydrogenase 1B (class I), beta polypeptide(ADH1B) Homo sapiens
ADH4 alcohol dehydrogenase 4 (class II), pi polypeptide(ADH4) Homo sapiens
ADH5 alcohol dehydrogenase 5 (class III), chi polypeptide(ADH5) Homo sapiens
ADH6 alcohol dehydrogenase 6 (class V)(ADH6) Homo sapiens
ADH7 alcohol dehydrogenase 7 (class IV), mu or sigma polypeptide(ADH7) Homo sapiens
AFMID arylformamidase(AFMID) Homo sapiens
ACSL1 acyl-CoA synthetase long-chain family member 1(ACSL1) Homo sapiens
ADK adenosine kinase(ADK) Homo sapiens
ACSL3 acyl-CoA synthetase long-chain family member 3(ACSL3) Homo sapiens
ACSL4 acyl-CoA synthetase long-chain family member 4(ACSL4) Homo sapiens
FAH fumarylacetoacetate hydrolase(FAH) Homo sapiens
BPNT1 3'(2'), 5'-bisphosphate nucleotidase 1(BPNT1) Homo sapiens
FASN fatty acid synthase(FASN) Homo sapiens
ATP6V1G3 ATPase H+ transporting V1 subunit G3(ATP6V1G3) Homo sapiens
MGAT1 mannosyl (alpha-1,3-)-glycoprotein beta-1,2-N-acetylglucosaminyltransferase(MGAT1) Homo sapiens
CEPT1 choline/ethanolamine phosphotransferase 1(CEPT1) Homo sapiens
MGAT2 mannosyl (alpha-1,6-)-glycoprotein beta-1,2-N-acetylglucosaminyltransferase(MGAT2) Homo sapiens
MGAT3 mannosyl (beta-1,4-)-glycoprotein beta-1,4-N-acetylglucosaminyltransferase(MGAT3) Homo sapiens
PANK2 pantothenate kinase 2(PANK2) Homo sapiens
ACSM3 acyl-CoA synthetase medium-chain family member 3(ACSM3) Homo sapiens
MGAT5 mannosyl (alpha-1,6-)-glycoprotein beta-1,6-N-acetyl-glucosaminyltransferase(MGAT5) Homo sapiens
FBP1 fructose-bisphosphatase 1(FBP1) Homo sapiens
CSGALNACT2 chondroitin sulfate N-acetylgalactosaminyltransferase 2(CSGALNACT2) Homo sapiens
ADSL adenylosuccinate lyase(ADSL) Homo sapiens
SAT1 spermidine/spermine N1-acetyltransferase 1(SAT1) Homo sapiens
ADSS adenylosuccinate synthase(ADSS) Homo sapiens
PEMT phosphatidylethanolamine N-methyltransferase(PEMT) Homo sapiens
ST3GAL6 ST3 beta-galactoside alpha-2,3-sialyltransferase 6(ST3GAL6) Homo sapiens
FDFT1 farnesyl-diphosphate farnesyltransferase 1(FDFT1) Homo sapiens
FDPS farnesyl diphosphate synthase(FDPS) Homo sapiens
AGL amylo-alpha-1, 6-glucosidase, 4-alpha-glucanotransferase(AGL) Homo sapiens
CSAD cysteine sulfinic acid decarboxylase(CSAD) Homo sapiens
HYAL3 hyaluronoglucosaminidase 3(HYAL3) Homo sapiens
ATP6V1D ATPase H+ transporting V1 subunit D(ATP6V1D) Homo sapiens
PGAP1 post-GPI attachment to proteins 1(PGAP1) Homo sapiens
CDIPT CDP-diacylglycerol--inositol 3-phosphatidyltransferase(CDIPT) Homo sapiens
FECH ferrochelatase(FECH) Homo sapiens
AGXT alanine-glyoxylate aminotransferase(AGXT) Homo sapiens
NME5 NME/NM23 family member 5(NME5) Homo sapiens
AHCY adenosylhomocysteinase(AHCY) Homo sapiens
SCP2 sterol carrier protein 2(SCP2) Homo sapiens
PIP5K1A phosphatidylinositol-4-phosphate 5-kinase type 1 alpha(PIP5K1A) Homo sapiens
PIP5K1B phosphatidylinositol-4-phosphate 5-kinase type 1 beta(PIP5K1B) Homo sapiens
AK1 adenylate kinase 1(AK1) Homo sapiens
ETNK1 ethanolamine kinase 1(ETNK1) Homo sapiens
AK2 adenylate kinase 2(AK2) Homo sapiens
POLR1B RNA polymerase I subunit B(POLR1B) Homo sapiens
AK4 adenylate kinase 4(AK4) Homo sapiens
PLA2G6 phospholipase A2 group VI(PLA2G6) Homo sapiens
PLA2G10 phospholipase A2 group X(PLA2G10) Homo sapiens
ACAA2 acetyl-CoA acyltransferase 2(ACAA2) Homo sapiens
ALAD aminolevulinate dehydratase(ALAD) Homo sapiens
ALAS1 5'-aminolevulinate synthase 1(ALAS1) Homo sapiens
ALAS2 5'-aminolevulinate synthase 2(ALAS2) Homo sapiens
ATP6V1C2 ATPase H+ transporting V1 subunit C2(ATP6V1C2) Homo sapiens
ATP6V0D2 ATPase H+ transporting V0 subunit d2(ATP6V0D2) Homo sapiens
SMPD3 sphingomyelin phosphodiesterase 3(SMPD3) Homo sapiens
ALDH1A1 aldehyde dehydrogenase 1 family member A1(ALDH1A1) Homo sapiens
ALDH2 aldehyde dehydrogenase 2 family (mitochondrial)(ALDH2) Homo sapiens
DEGS2 delta 4-desaturase, sphingolipid 2(DEGS2) Homo sapiens
ALDH3A1 aldehyde dehydrogenase 3 family member A1(ALDH3A1) Homo sapiens
ALDH1B1 aldehyde dehydrogenase 1 family member B1(ALDH1B1) Homo sapiens
ALDH1A3 aldehyde dehydrogenase 1 family member A3(ALDH1A3) Homo sapiens
ALDH3B2 aldehyde dehydrogenase 3 family member B2(ALDH3B2) Homo sapiens
FH fumarate hydratase(FH) Homo sapiens
ALDH9A1 aldehyde dehydrogenase 9 family member A1(ALDH9A1) Homo sapiens
ALDH3A2 aldehyde dehydrogenase 3 family member A2(ALDH3A2) Homo sapiens
ALDOA aldolase, fructose-bisphosphate A(ALDOA) Homo sapiens
ALDOB aldolase, fructose-bisphosphate B(ALDOB) Homo sapiens
ALDOC aldolase, fructose-bisphosphate C(ALDOC) Homo sapiens
AKR1B1 aldo-keto reductase family 1 member B(AKR1B1) Homo sapiens
ALDH6A1 aldehyde dehydrogenase 6 family member A1(ALDH6A1) Homo sapiens
ATP5H ATP synthase, H+ transporting, mitochondrial Fo complex subunit D(ATP5H) Homo sapiens
ALOX12 arachidonate 12-lipoxygenase, 12S type(ALOX12) Homo sapiens
ALOX5 arachidonate 5-lipoxygenase(ALOX5) Homo sapiens
MOCS1 molybdenum cofactor synthesis 1(MOCS1) Homo sapiens
MOCS2 molybdenum cofactor synthesis 2(MOCS2) Homo sapiens
ALOX12B arachidonate 12-lipoxygenase, 12R type(ALOX12B) Homo sapiens
SDHA succinate dehydrogenase complex flavoprotein subunit A(SDHA) Homo sapiens
SDHB succinate dehydrogenase complex iron sulfur subunit B(SDHB) Homo sapiens
ALOX15 arachidonate 15-lipoxygenase(ALOX15) Homo sapiens
SDHC succinate dehydrogenase complex subunit C(SDHC) Homo sapiens
ALOX15B arachidonate 15-lipoxygenase, type B(ALOX15B) Homo sapiens
SDHD succinate dehydrogenase complex subunit D(SDHD) Homo sapiens
ALPI alkaline phosphatase, intestinal(ALPI) Homo sapiens
ALPL alkaline phosphatase, liver/bone/kidney(ALPL) Homo sapiens
ALPP alkaline phosphatase, placental(ALPP) Homo sapiens
ALPPL2 alkaline phosphatase, placental like 2(ALPPL2) Homo sapiens
MPI mannose phosphate isomerase(MPI) Homo sapiens
MPST mercaptopyruvate sulfurtransferase(MPST) Homo sapiens
AMD1 adenosylmethionine decarboxylase 1(AMD1) Homo sapiens
AMPD1 adenosine monophosphate deaminase 1(AMPD1) Homo sapiens
PTGES2 prostaglandin E synthase 2(PTGES2) Homo sapiens
AMPD2 adenosine monophosphate deaminase 2(AMPD2) Homo sapiens
GALNT10 polypeptide N-acetylgalactosaminyltransferase 10(GALNT10) Homo sapiens
AMPD3 adenosine monophosphate deaminase 3(AMPD3) Homo sapiens
UXS1 UDP-glucuronate decarboxylase 1(UXS1) Homo sapiens
AMT aminomethyltransferase(AMT) Homo sapiens
MRI1 methylthioribose-1-phosphate isomerase 1(MRI1) Homo sapiens
ISYNA1 inositol-3-phosphate synthase 1(ISYNA1) Homo sapiens
HSD17B7 hydroxysteroid 17-beta dehydrogenase 7(HSD17B7) Homo sapiens
AMY2A amylase, alpha 2A (pancreatic)(AMY2A) Homo sapiens
AMY2B amylase, alpha 2B (pancreatic)(AMY2B) Homo sapiens
ANPEP alanyl aminopeptidase, membrane(ANPEP) Homo sapiens
POLR3GL RNA polymerase III subunit G like(POLR3GL) Homo sapiens
SGSH N-sulfoglucosamine sulfohydrolase(SGSH) Homo sapiens
COQ5 coenzyme Q5, methyltransferase(COQ5) Homo sapiens
FPGS folylpolyglutamate synthase(FPGS) Homo sapiens
ATP6V1E2 ATPase H+ transporting V1 subunit E2(ATP6V1E2) Homo sapiens
AGPAT1 1-acylglycerol-3-phosphate O-acyltransferase 1(AGPAT1) Homo sapiens
AOC2 amine oxidase, copper containing 2(AOC2) Homo sapiens
AGPAT2 1-acylglycerol-3-phosphate O-acyltransferase 2(AGPAT2) Homo sapiens
AOX1 aldehyde oxidase 1(AOX1) Homo sapiens
NTPCR nucleoside-triphosphatase, cancer-related(NTPCR) Homo sapiens
DOLK dolichol kinase(DOLK) Homo sapiens
NDST2 N-deacetylase and N-sulfotransferase 2(NDST2) Homo sapiens
SPTLC1 serine palmitoyltransferase long chain base subunit 1(SPTLC1) Homo sapiens
LIPF lipase F, gastric type(LIPF) Homo sapiens
LDHAL6B lactate dehydrogenase A like 6B(LDHAL6B) Homo sapiens
SHMT1 serine hydroxymethyltransferase 1(SHMT1) Homo sapiens
CHSY1 chondroitin sulfate synthase 1(CHSY1) Homo sapiens
HKDC1 hexokinase domain containing 1(HKDC1) Homo sapiens
SHMT2 serine hydroxymethyltransferase 2(SHMT2) Homo sapiens
SMPD4 sphingomyelin phosphodiesterase 4(SMPD4) Homo sapiens
SI sucrase-isomaltase(SI) Homo sapiens
DGKZ diacylglycerol kinase zeta(DGKZ) Homo sapiens
UPRT uracil phosphoribosyltransferase homolog(UPRT) Homo sapiens
GPAM glycerol-3-phosphate acyltransferase, mitochondrial(GPAM) Homo sapiens
DGKE diacylglycerol kinase epsilon(DGKE) Homo sapiens
DGKD diacylglycerol kinase delta(DGKD) Homo sapiens
PHOSPHO2 phosphatase, orphan 2(PHOSPHO2) Homo sapiens
ST6GAL1 ST6 beta-galactoside alpha-2,6-sialyltransferase 1(ST6GAL1) Homo sapiens
CYP4F2 cytochrome P450 family 4 subfamily F member 2(CYP4F2) Homo sapiens
ST3GAL1 ST3 beta-galactoside alpha-2,3-sialyltransferase 1(ST3GAL1) Homo sapiens
ST3GAL2 ST3 beta-galactoside alpha-2,3-sialyltransferase 2(ST3GAL2) Homo sapiens
SCLY selenocysteine lyase(SCLY) Homo sapiens
ST3GAL4 ST3 beta-galactoside alpha-2,3-sialyltransferase 4(ST3GAL4) Homo sapiens
ST3GAL3 ST3 beta-galactoside alpha-2,3-sialyltransferase 3(ST3GAL3) Homo sapiens
ST8SIA1 ST8 alpha-N-acetyl-neuraminide alpha-2,8-sialyltransferase 1(ST8SIA1) Homo sapiens
MTHFS 5,10-methenyltetrahydrofolate synthetase (5-formyltetrahydrofolate cyclo-ligase)(MTHFS) Homo sapiens
AGPS alkylglycerone phosphate synthase(AGPS) Homo sapiens
APRT adenine phosphoribosyltransferase(APRT) Homo sapiens
PIGV phosphatidylinositol glycan anchor biosynthesis class V(PIGV) Homo sapiens
PAICS phosphoribosylaminoimidazole carboxylase; phosphoribosylaminoimidazolesuccinocarboxamide synthase(PAICS) Homo sapiens
DEGS1 delta 4-desaturase, sphingolipid 1(DEGS1) Homo sapiens
KMO kynurenine 3-monooxygenase(KMO) Homo sapiens
PDXK pyridoxal (pyridoxine, vitamin B6) kinase(PDXK) Homo sapiens
POLR3F RNA polymerase III subunit F(POLR3F) Homo sapiens
POLR3G RNA polymerase III subunit G(POLR3G) Homo sapiens
POLR3C RNA polymerase III subunit C(POLR3C) Homo sapiens
ARG1 arginase 1(ARG1) Homo sapiens
ARG2 arginase 2(ARG2) Homo sapiens
TPK1 thiamin pyrophosphokinase 1(TPK1) Homo sapiens
PLCD3 phospholipase C delta 3(PLCD3) Homo sapiens
ATP5L ATP synthase, H+ transporting, mitochondrial Fo complex subunit G(ATP5L) Homo sapiens
C1GALT1C1 C1GALT1 specific chaperone 1(C1GALT1C1) Homo sapiens
HSD3B7 hydroxy-delta-5-steroid dehydrogenase, 3 beta- and steroid delta-isomerase 7(HSD3B7) Homo sapiens
SEPHS2 selenophosphate synthetase 2(SEPHS2) Homo sapiens
SEPHS1 selenophosphate synthetase 1(SEPHS1) Homo sapiens
LIPT1 lipoyltransferase 1(LIPT1) Homo sapiens
PIGT phosphatidylinositol glycan anchor biosynthesis class T(PIGT) Homo sapiens
RPIA ribose 5-phosphate isomerase A(RPIA) Homo sapiens
ATP6V1H ATPase H+ transporting V1 subunit H(ATP6V1H) Homo sapiens
POLR3B RNA polymerase III subunit B(POLR3B) Homo sapiens
ACAD8 acyl-CoA dehydrogenase family member 8(ACAD8) Homo sapiens
MTAP methylthioadenosine phosphorylase(MTAP) Homo sapiens
ARSB arylsulfatase B(ARSB) Homo sapiens
PMVK phosphomevalonate kinase(PMVK) Homo sapiens
RDH16 retinol dehydrogenase 16 (all-trans)(RDH16) Homo sapiens
MTHFD1 methylenetetrahydrofolate dehydrogenase, cyclohydrolase and formyltetrahydrofolate synthetase 1(MTHFD1) Homo sapiens
ASAH1 N-acylsphingosine amidohydrolase 1(ASAH1) Homo sapiens
MTHFR methylenetetrahydrofolate reductase(MTHFR) Homo sapiens
GALNT11 polypeptide N-acetylgalactosaminyltransferase 11(GALNT11) Homo sapiens
ST6GALNAC3 ST6 N-acetylgalactosaminide alpha-2,6-sialyltransferase 3(ST6GALNAC3) Homo sapiens
ASL argininosuccinate lyase(ASL) Homo sapiens
FLAD1 flavin adenine dinucleotide synthetase 1(FLAD1) Homo sapiens
B3GNT2 UDP-GlcNAc:betaGal beta-1,3-N-acetylglucosaminyltransferase 2(B3GNT2) Homo sapiens
HSD17B6 hydroxysteroid 17-beta dehydrogenase 6(HSD17B6) Homo sapiens
ASMT acetylserotonin O-methyltransferase(ASMT) Homo sapiens
ASNS asparagine synthetase (glutamine-hydrolyzing)(ASNS) Homo sapiens
EBP emopamil binding protein (sterol isomerase)(EBP) Homo sapiens
ASS1 argininosuccinate synthase 1(ASS1) Homo sapiens
AOC3 amine oxidase, copper containing 3(AOC3) Homo sapiens
TPH2 tryptophan hydroxylase 2(TPH2) Homo sapiens
NT5C2 5'-nucleotidase, cytosolic II(NT5C2) Homo sapiens
FUT9 fucosyltransferase 9(FUT9) Homo sapiens
MTR 5-methyltetrahydrofolate-homocysteine methyltransferase(MTR) Homo sapiens
GALNTL5 polypeptide N-acetylgalactosaminyltransferase-like 5(GALNTL5) Homo sapiens
AGK acylglycerol kinase(AGK) Homo sapiens
OGDHL oxoglutarate dehydrogenase-like(OGDHL) Homo sapiens
POLD4 DNA polymerase delta 4, accessory subunit(POLD4) Homo sapiens
B3GAT1 beta-1,3-glucuronyltransferase 1(B3GAT1) Homo sapiens
UQCRQ ubiquinol-cytochrome c reductase complex III subunit VII(UQCRQ) Homo sapiens
SMPD1 sphingomyelin phosphodiesterase 1(SMPD1) Homo sapiens
ST6GALNAC4 ST6 N-acetylgalactosaminide alpha-2,6-sialyltransferase 4(ST6GALNAC4) Homo sapiens
PNPLA3 patatin like phospholipase domain containing 3(PNPLA3) Homo sapiens
SMPD2 sphingomyelin phosphodiesterase 2(SMPD2) Homo sapiens
ALDH4A1 aldehyde dehydrogenase 4 family member A1(ALDH4A1) Homo sapiens
SMS spermine synthase(SMS) Homo sapiens
ATIC 5-aminoimidazole-4-carboxamide ribonucleotide formyltransferase/IMP cyclohydrolase(ATIC) Homo sapiens
POLD3 DNA polymerase delta 3, accessory subunit(POLD3) Homo sapiens
G6PC2 glucose-6-phosphatase catalytic subunit 2(G6PC2) Homo sapiens
COASY Coenzyme A synthase(COASY) Homo sapiens
FUT1 fucosyltransferase 1 (H blood group)(FUT1) Homo sapiens
FUT2 fucosyltransferase 2(FUT2) Homo sapiens
FUT3 fucosyltransferase 3 (Lewis blood group)(FUT3) Homo sapiens
FUT4 fucosyltransferase 4(FUT4) Homo sapiens
FUT5 fucosyltransferase 5(FUT5) Homo sapiens
UGT2B11 UDP glucuronosyltransferase family 2 member B11(UGT2B11) Homo sapiens
FUT6 fucosyltransferase 6(FUT6) Homo sapiens
FUT7 fucosyltransferase 7(FUT7) Homo sapiens
FUT8 fucosyltransferase 8(FUT8) Homo sapiens
KDSR 3-ketodihydrosphingosine reductase(KDSR) Homo sapiens
CYP4F11 cytochrome P450 family 4 subfamily F member 11(CYP4F11) Homo sapiens
G6PC glucose-6-phosphatase catalytic subunit(G6PC) Homo sapiens
MOGAT3 monoacylglycerol O-acyltransferase 3(MOGAT3) Homo sapiens
G6PD glucose-6-phosphate dehydrogenase(G6PD) Homo sapiens
CSGALNACT1 chondroitin sulfate N-acetylgalactosaminyltransferase 1(CSGALNACT1) Homo sapiens
MUT methylmalonyl-CoA mutase(MUT) Homo sapiens
ATP5A1 ATP synthase, H+ transporting, mitochondrial F1 complex, alpha subunit 1, cardiac muscle(ATP5A1) Homo sapiens
INPP5J inositol polyphosphate-5-phosphatase J(INPP5J) Homo sapiens
HYAL2 hyaluronoglucosaminidase 2(HYAL2) Homo sapiens
GAA glucosidase alpha, acid(GAA) Homo sapiens
MVD mevalonate diphosphate decarboxylase(MVD) Homo sapiens
ALDH7A1 aldehyde dehydrogenase 7 family member A1(ALDH7A1) Homo sapiens
MVK mevalonate kinase(MVK) Homo sapiens
DGAT1 diacylglycerol O-acyltransferase 1(DGAT1) Homo sapiens
ACSL5 acyl-CoA synthetase long-chain family member 5(ACSL5) Homo sapiens
ATP5B ATP synthase, H+ transporting, mitochondrial F1 complex, beta polypeptide(ATP5B) Homo sapiens
SORD sorbitol dehydrogenase(SORD) Homo sapiens
ATP5C1 ATP synthase, H+ transporting, mitochondrial F1 complex, gamma polypeptide 1(ATP5C1) Homo sapiens
B4GALT4 beta-1,4-galactosyltransferase 4(B4GALT4) Homo sapiens
B4GALT3 beta-1,4-galactosyltransferase 3(B4GALT3) Homo sapiens
ACER2 alkaline ceramidase 2(ACER2) Homo sapiens
B4GALT2 beta-1,4-galactosyltransferase 2(B4GALT2) Homo sapiens
ST6GALNAC1 ST6 N-acetylgalactosaminide alpha-2,6-sialyltransferase 1(ST6GALNAC1) Homo sapiens
B3GALT4 beta-1,3-galactosyltransferase 4(B3GALT4) Homo sapiens
ATP5D ATP synthase, H+ transporting, mitochondrial F1 complex, delta subunit(ATP5D) Homo sapiens
B3GALNT1 beta-1,3-N-acetylgalactosaminyltransferase 1 (globoside blood group)(B3GALNT1) Homo sapiens
ATP5E ATP synthase, H+ transporting, mitochondrial F1 complex, epsilon subunit(ATP5E) Homo sapiens
B3GALT2 beta-1,3-galactosyltransferase 2(B3GALT2) Homo sapiens
ATP5F1 ATP synthase, H+ transporting, mitochondrial Fo complex subunit B1(ATP5F1) Homo sapiens
B3GALT1 beta-1,3-galactosyltransferase 1(B3GALT1) Homo sapiens
ATP5G1 ATP synthase, H+ transporting, mitochondrial Fo complex subunit C1 (subunit 9)(ATP5G1) Homo sapiens
ATP5G2 ATP synthase, H+ transporting, mitochondrial Fo complex subunit C2 (subunit 9)(ATP5G2) Homo sapiens
ATP5G3 ATP synthase, H+ transporting, mitochondrial Fo complex subunit C3 (subunit 9)(ATP5G3) Homo sapiens
ATP5I ATP synthase, H+ transporting, mitochondrial Fo complex subunit E(ATP5I) Homo sapiens
ATP5J ATP synthase, H+ transporting, mitochondrial Fo complex subunit F6(ATP5J) Homo sapiens
GAD1 glutamate decarboxylase 1(GAD1) Homo sapiens
ATP6V1A ATPase H+ transporting V1 subunit A(ATP6V1A) Homo sapiens
GAD2 glutamate decarboxylase 2(GAD2) Homo sapiens
ATP6V1B1 ATPase H+ transporting V1 subunit B1(ATP6V1B1) Homo sapiens
ATP6V1B2 ATPase H+ transporting V1 subunit B2(ATP6V1B2) Homo sapiens
CMPK1 cytidine/uridine monophosphate kinase 1(CMPK1) Homo sapiens
ATP6V0C ATPase H+ transporting V0 subunit c(ATP6V0C) Homo sapiens
POLR3K RNA polymerase III subunit K(POLR3K) Homo sapiens
ATP6V1C1 ATPase H+ transporting V1 subunit C1(ATP6V1C1) Homo sapiens
AHCYL1 adenosylhomocysteinase like 1(AHCYL1) Homo sapiens
ATP6V1E1 ATPase H+ transporting V1 subunit E1(ATP6V1E1) Homo sapiens
NMNAT2 nicotinamide nucleotide adenylyltransferase 2(NMNAT2) Homo sapiens
UAP1 UDP-N-acetylglucosamine pyrophosphorylase 1(UAP1) Homo sapiens
UPB1 beta-ureidopropionase 1(UPB1) Homo sapiens
GALC galactosylceramidase(GALC) Homo sapiens
SPAM1 sperm adhesion molecule 1(SPAM1) Homo sapiens
ATP6V0B ATPase H+ transporting V0 subunit b(ATP6V0B) Homo sapiens
GALE UDP-galactose-4-epimerase(GALE) Homo sapiens
ATP6V1G2 ATPase H+ transporting V1 subunit G2(ATP6V1G2) Homo sapiens
B4GALNT1 beta-1,4-N-acetyl-galactosaminyltransferase 1(B4GALNT1) Homo sapiens
ATP6V0A1 ATPase H+ transporting V0 subunit a1(ATP6V0A1) Homo sapiens
GALK1 galactokinase 1(GALK1) Homo sapiens
GALK2 galactokinase 2(GALK2) Homo sapiens
ATP6AP1 ATPase H+ transporting accessory protein 1(ATP6AP1) Homo sapiens
ATP5O ATP synthase, H+ transporting, mitochondrial F1 complex, O subunit(ATP5O) Homo sapiens
GALNS galactosamine (N-acetyl)-6-sulfatase(GALNS) Homo sapiens
GLS2 glutaminase 2(GLS2) Homo sapiens
GPAA1 glycosylphosphatidylinositol anchor attachment 1(GPAA1) Homo sapiens
GALNT1 polypeptide N-acetylgalactosaminyltransferase 1(GALNT1) Homo sapiens
LDHAL6A lactate dehydrogenase A like 6A(LDHAL6A) Homo sapiens
GALNT2 polypeptide N-acetylgalactosaminyltransferase 2(GALNT2) Homo sapiens
GALNT3 polypeptide N-acetylgalactosaminyltransferase 3(GALNT3) Homo sapiens
MBOAT1 membrane bound O-acyltransferase domain containing 1(MBOAT1) Homo sapiens
GALT galactose-1-phosphate uridylyltransferase(GALT) Homo sapiens
GAMT guanidinoacetate N-methyltransferase(GAMT) Homo sapiens
GANC glucosidase alpha, neutral C(GANC) Homo sapiens
GAPDH glyceraldehyde-3-phosphate dehydrogenase(GAPDH) Homo sapiens
AUH AU RNA binding methylglutaconyl-CoA hydratase(AUH) Homo sapiens
SPR sepiapterin reductase (7,8-dihydrobiopterin:NADP+ oxidoreductase)(SPR) Homo sapiens
MTHFD2 methylenetetrahydrofolate dehydrogenase (NADP+ dependent) 2, methenyltetrahydrofolate cyclohydrolase(MTHFD2) Homo sapiens
INPP5K inositol polyphosphate-5-phosphatase K(INPP5K) Homo sapiens
ACSS1 acyl-CoA synthetase short-chain family member 1(ACSS1) Homo sapiens
CDS2 CDP-diacylglycerol synthase 2(CDS2) Homo sapiens
SQLE squalene epoxidase(SQLE) Homo sapiens
GART phosphoribosylglycinamide formyltransferase, phosphoribosylglycinamide synthetase, phosphoribosylaminoimidazole synthetase(GART) Homo sapiens
BAAT bile acid-CoA:amino acid N-acyltransferase(BAAT) Homo sapiens
NAGLU N-acetyl-alpha-glucosaminidase(NAGLU) Homo sapiens
AKR1D1 aldo-keto reductase family 1 member D1(AKR1D1) Homo sapiens
LPCAT4 lysophosphatidylcholine acyltransferase 4(LPCAT4) Homo sapiens
SRM spermidine synthase(SRM) Homo sapiens
GATM glycine amidinotransferase(GATM) Homo sapiens
GBA glucosylceramidase beta(GBA) Homo sapiens
CMPK2 cytidine/uridine monophosphate kinase 2(CMPK2) Homo sapiens
GBE1 1,4-alpha-glucan branching enzyme 1(GBE1) Homo sapiens
BCAT1 branched chain amino acid transaminase 1(BCAT1) Homo sapiens
BCAT2 branched chain amino acid transaminase 2(BCAT2) Homo sapiens
P4HA3 prolyl 4-hydroxylase subunit alpha 3(P4HA3) Homo sapiens
GCDH glutaryl-CoA dehydrogenase(GCDH) Homo sapiens
BCKDHA branched chain keto acid dehydrogenase E1, alpha polypeptide(BCKDHA) Homo sapiens
BCKDHB branched chain keto acid dehydrogenase E1 subunit beta(BCKDHB) Homo sapiens
GCH1 GTP cyclohydrolase 1(GCH1) Homo sapiens
FBP2 fructose-bisphosphatase 2(FBP2) Homo sapiens
GCK glucokinase(GCK) Homo sapiens
NDUFA1 NADH:ubiquinone oxidoreductase subunit A1(NDUFA1) Homo sapiens
UROC1 urocanate hydratase 1(UROC1) Homo sapiens
MCCC2 methylcrotonoyl-CoA carboxylase 2(MCCC2) Homo sapiens
NDUFA2 NADH:ubiquinone oxidoreductase subunit A2(NDUFA2) Homo sapiens
NDUFA3 NADH:ubiquinone oxidoreductase subunit A3(NDUFA3) Homo sapiens
FTCD formimidoyltransferase cyclodeaminase(FTCD) Homo sapiens
NDUFA4 NDUFA4, mitochondrial complex associated(NDUFA4) Homo sapiens
GCNT1 glucosaminyl (N-acetyl) transferase 1, core 2(GCNT1) Homo sapiens
NDUFA5 NADH:ubiquinone oxidoreductase subunit A5(NDUFA5) Homo sapiens
GCNT2 glucosaminyl (N-acetyl) transferase 2, I-branching enzyme (I blood group)(GCNT2) Homo sapiens
NDUFA6 NADH:ubiquinone oxidoreductase subunit A6(NDUFA6) Homo sapiens
COQ3 coenzyme Q3, methyltransferase(COQ3) Homo sapiens
NDUFA7 NADH:ubiquinone oxidoreductase subunit A7(NDUFA7) Homo sapiens
ACSS2 acyl-CoA synthetase short-chain family member 2(ACSS2) Homo sapiens
NDUFA8 NADH:ubiquinone oxidoreductase subunit A8(NDUFA8) Homo sapiens
NDUFA9 NADH:ubiquinone oxidoreductase subunit A9(NDUFA9) Homo sapiens
GALNT7 polypeptide N-acetylgalactosaminyltransferase 7(GALNT7) Homo sapiens
SUCLG2 succinate-CoA ligase GDP-forming beta subunit(SUCLG2) Homo sapiens
NDUFA10 NADH:ubiquinone oxidoreductase subunit A10(NDUFA10) Homo sapiens
SUCLG1 succinate-CoA ligase alpha subunit(SUCLG1) Homo sapiens
NDUFAB1 NADH:ubiquinone oxidoreductase subunit AB1(NDUFAB1) Homo sapiens
COQ2 coenzyme Q2, polyprenyltransferase(COQ2) Homo sapiens
SUCLA2 succinate-CoA ligase ADP-forming beta subunit(SUCLA2) Homo sapiens
CMAS cytidine monophosphate N-acetylneuraminic acid synthetase(CMAS) Homo sapiens
NDUFB1 NADH:ubiquinone oxidoreductase subunit B1(NDUFB1) Homo sapiens
NDUFB2 NADH:ubiquinone oxidoreductase subunit B2(NDUFB2) Homo sapiens
NDUFB3 NADH:ubiquinone oxidoreductase subunit B3(NDUFB3) Homo sapiens
NDUFB4 NADH:ubiquinone oxidoreductase subunit B4(NDUFB4) Homo sapiens
HPSE heparanase(HPSE) Homo sapiens
NDUFB5 NADH:ubiquinone oxidoreductase subunit B5(NDUFB5) Homo sapiens
NDUFB6 NADH:ubiquinone oxidoreductase subunit B6(NDUFB6) Homo sapiens
NDUFB7 NADH:ubiquinone oxidoreductase subunit B7(NDUFB7) Homo sapiens
NDUFB8 NADH:ubiquinone oxidoreductase subunit B8(NDUFB8) Homo sapiens
MBOAT2 membrane bound O-acyltransferase domain containing 2(MBOAT2) Homo sapiens
NDUFB9 NADH:ubiquinone oxidoreductase subunit B9(NDUFB9) Homo sapiens
NDUFB10 NADH:ubiquinone oxidoreductase subunit B10(NDUFB10) Homo sapiens
DPM1 dolichyl-phosphate mannosyltransferase subunit 1, catalytic(DPM1) Homo sapiens
NDUFC1 NADH:ubiquinone oxidoreductase subunit C1(NDUFC1) Homo sapiens
BDH1 3-hydroxybutyrate dehydrogenase, type 1(BDH1) Homo sapiens
NDUFC2 NADH:ubiquinone oxidoreductase subunit C2(NDUFC2) Homo sapiens
NDUFS1 NADH:ubiquinone oxidoreductase core subunit S1(NDUFS1) Homo sapiens
NDUFS2 NADH:ubiquinone oxidoreductase core subunit S2(NDUFS2) Homo sapiens
GFPT1 glutamine--fructose-6-phosphate transaminase 1(GFPT1) Homo sapiens
DPM2 dolichyl-phosphate mannosyltransferase subunit 2, regulatory(DPM2) Homo sapiens
NDUFS3 NADH:ubiquinone oxidoreductase core subunit S3(NDUFS3) Homo sapiens
NAGS N-acetylglutamate synthase(NAGS) Homo sapiens
NDUFV1 NADH:ubiquinone oxidoreductase core subunit V1(NDUFV1) Homo sapiens
NDUFS4 NADH:ubiquinone oxidoreductase subunit S4(NDUFS4) Homo sapiens
INPP4B inositol polyphosphate-4-phosphatase type II B(INPP4B) Homo sapiens
NDUFS5 NADH:ubiquinone oxidoreductase subunit S5(NDUFS5) Homo sapiens
GGT1 gamma-glutamyltransferase 1(GGT1) Homo sapiens
NDUFS6 NADH:ubiquinone oxidoreductase subunit S6(NDUFS6) Homo sapiens
NDUFS8 NADH:ubiquinone oxidoreductase core subunit S8(NDUFS8) Homo sapiens
ME3 malic enzyme 3(ME3) Homo sapiens
NDUFV2 NADH:ubiquinone oxidoreductase core subunit V2(NDUFV2) Homo sapiens
B4GALT1 beta-1,4-galactosyltransferase 1(B4GALT1) Homo sapiens
BHMT betaine--homocysteine S-methyltransferase(BHMT) Homo sapiens
NDUFV3 NADH:ubiquinone oxidoreductase subunit V3(NDUFV3) Homo sapiens
GGT7 gamma-glutamyltransferase 7(GGT7) Homo sapiens
GGT5 gamma-glutamyltransferase 5(GGT5) Homo sapiens
GMPS guanine monophosphate synthase(GMPS) Homo sapiens
XYLT1 xylosyltransferase 1(XYLT1) Homo sapiens
XYLT2 xylosyltransferase 2(XYLT2) Homo sapiens
FUK fucokinase(FUK) Homo sapiens
NT5C1A 5'-nucleotidase, cytosolic IA(NT5C1A) Homo sapiens
ST6GAL2 ST6 beta-galactoside alpha-2,6-sialyltransferase 2(ST6GAL2) Homo sapiens
POLR3D RNA polymerase III subunit D(POLR3D) Homo sapiens
DHRS4 dehydrogenase/reductase 4(DHRS4) Homo sapiens
ALDH1A2 aldehyde dehydrogenase 1 family member A2(ALDH1A2) Homo sapiens
GK2 glycerol kinase 2(GK2) Homo sapiens
GANAB glucosidase II alpha subunit(GANAB) Homo sapiens
MAN1A2 mannosidase alpha class 1A member 2(MAN1A2) Homo sapiens
BPGM bisphosphoglycerate mutase(BPGM) Homo sapiens
PHOSPHO1 phosphoethanolamine/phosphocholine phosphatase(PHOSPHO1) Homo sapiens
GLB1 galactosidase beta 1(GLB1) Homo sapiens
SYNJ1 synaptojanin 1(SYNJ1) Homo sapiens
ST3GAL5 ST3 beta-galactoside alpha-2,3-sialyltransferase 5(ST3GAL5) Homo sapiens
ACSBG1 acyl-CoA synthetase bubblegum family member 1(ACSBG1) Homo sapiens
PLA2G12B phospholipase A2 group XIIB(PLA2G12B) Homo sapiens
SYNJ2 synaptojanin 2(SYNJ2) Homo sapiens
DGAT2 diacylglycerol O-acyltransferase 2(DGAT2) Homo sapiens
GCLC glutamate-cysteine ligase catalytic subunit(GCLC) Homo sapiens
HPGDS hematopoietic prostaglandin D synthase(HPGDS) Homo sapiens
GCLM glutamate-cysteine ligase modifier subunit(GCLM) Homo sapiens
GLDC glycine decarboxylase(GLDC) Homo sapiens
BST1 bone marrow stromal cell antigen 1(BST1) Homo sapiens
SPHK1 sphingosine kinase 1(SPHK1) Homo sapiens
BTD biotinidase(BTD) Homo sapiens
SGPL1 sphingosine-1-phosphate lyase 1(SGPL1) Homo sapiens
GLS glutaminase(GLS) Homo sapiens
GLUD1 glutamate dehydrogenase 1(GLUD1) Homo sapiens
GLUD2 glutamate dehydrogenase 2(GLUD2) Homo sapiens
A4GALT alpha 1,4-galactosyltransferase(A4GALT) Homo sapiens
UGT2A1 UDP glucuronosyltransferase family 2 member A1 complex locus(UGT2A1) Homo sapiens
GLUL glutamate-ammonia ligase(GLUL) Homo sapiens
PLCB1 phospholipase C beta 1(PLCB1) Homo sapiens
MTHFD2L methylenetetrahydrofolate dehydrogenase (NADP+ dependent) 2-like(MTHFD2L) Homo sapiens
GMDS GDP-mannose 4,6-dehydratase(GMDS) Homo sapiens
LIPT2 lipoyl(octanoyl) transferase 2 (putative)(LIPT2) Homo sapiens
MCEE methylmalonyl-CoA epimerase(MCEE) Homo sapiens
MCAT malonyl-CoA-acyl carrier protein transacylase(MCAT) Homo sapiens
COX7B2 cytochrome c oxidase subunit 7B2(COX7B2) Homo sapiens
COX4I2 cytochrome c oxidase subunit 4I2(COX4I2) Homo sapiens
NME1 NME/NM23 nucleoside diphosphate kinase 1(NME1) Homo sapiens
UQCR11 ubiquinol-cytochrome c reductase, complex III subunit XI(UQCR11) Homo sapiens
NME2 NME/NM23 nucleoside diphosphate kinase 2(NME2) Homo sapiens
NME3 NME/NM23 nucleoside diphosphate kinase 3(NME3) Homo sapiens
NME4 NME/NM23 nucleoside diphosphate kinase 4(NME4) Homo sapiens
GPT2 glutamic--pyruvic transaminase 2(GPT2) Homo sapiens
NNMT nicotinamide N-methyltransferase(NNMT) Homo sapiens
TALDO1 transaldolase 1(TALDO1) Homo sapiens
NOS1 nitric oxide synthase 1(NOS1) Homo sapiens
NOS2 nitric oxide synthase 2(NOS2) Homo sapiens
KYNU kynureninase(KYNU) Homo sapiens
NOS3 nitric oxide synthase 3(NOS3) Homo sapiens
GNS glucosamine (N-acetyl)-6-sulfatase(GNS) Homo sapiens
PIGO phosphatidylinositol glycan anchor biosynthesis class O(PIGO) Homo sapiens
SDS serine dehydratase(SDS) Homo sapiens
TAT tyrosine aminotransferase(TAT) Homo sapiens
ALG1 ALG1, chitobiosyldiphosphodolichol beta-mannosyltransferase(ALG1) Homo sapiens
GOT1 glutamic-oxaloacetic transaminase 1(GOT1) Homo sapiens
GOT2 glutamic-oxaloacetic transaminase 2(GOT2) Homo sapiens
SLC27A5 solute carrier family 27 member 5(SLC27A5) Homo sapiens
PNP purine nucleoside phosphorylase(PNP) Homo sapiens
PNLIPRP3 pancreatic lipase related protein 3(PNLIPRP3) Homo sapiens
CNDP1 carnosine dipeptidase 1(CNDP1) Homo sapiens
TBXAS1 thromboxane A synthase 1(TBXAS1) Homo sapiens
GPI glucose-6-phosphate isomerase(GPI) Homo sapiens
ACSL6 acyl-CoA synthetase long-chain family member 6(ACSL6) Homo sapiens
LIAS lipoic acid synthetase(LIAS) Homo sapiens
MGAM maltase-glucoamylase(MGAM) Homo sapiens
P4HA2 prolyl 4-hydroxylase subunit alpha 2(P4HA2) Homo sapiens
CAD carbamoyl-phosphate synthetase 2, aspartate transcarbamylase, and dihydroorotase(CAD) Homo sapiens
ATP6V0E1 ATPase H+ transporting V0 subunit e1(ATP6V0E1) Homo sapiens
MAT2B methionine adenosyltransferase 2B(MAT2B) Homo sapiens
NT5E 5'-nucleotidase ecto(NT5E) Homo sapiens
GPT glutamic--pyruvic transaminase(GPT) Homo sapiens
HGSNAT heparan-alpha-glucosaminide N-acetyltransferase(HGSNAT) Homo sapiens
AMDHD1 amidohydrolase domain containing 1(AMDHD1) Homo sapiens
PLCD4 phospholipase C delta 4(PLCD4) Homo sapiens
OAT ornithine aminotransferase(OAT) Homo sapiens
CAT catalase(CAT) Homo sapiens
AHCYL2 adenosylhomocysteinase like 2(AHCYL2) Homo sapiens
TDO2 tryptophan 2,3-dioxygenase(TDO2) Homo sapiens
OCRL OCRL, inositol polyphosphate-5-phosphatase(OCRL) Homo sapiens
ODC1 ornithine decarboxylase 1(ODC1) Homo sapiens
POLE3 DNA polymerase epsilon 3, accessory subunit(POLE3) Homo sapiens
PAPSS2 3'-phosphoadenosine 5'-phosphosulfate synthase 2(PAPSS2) Homo sapiens
PIP5K1C phosphatidylinositol-4-phosphate 5-kinase type 1 gamma(PIP5K1C) Homo sapiens
PAPSS1 3'-phosphoadenosine 5'-phosphosulfate synthase 1(PAPSS1) Homo sapiens
OGDH oxoglutarate dehydrogenase(OGDH) Homo sapiens
HIBADH 3-hydroxyisobutyrate dehydrogenase(HIBADH) Homo sapiens
CBR1 carbonyl reductase 1(CBR1) Homo sapiens
CBR3 carbonyl reductase 3(CBR3) Homo sapiens
CBS cystathionine-beta-synthase(CBS) Homo sapiens
ALG10B ALG10B, alpha-1,2-glucosyltransferase(ALG10B) Homo sapiens
STT3B STT3B, catalytic subunit of the oligosaccharyltransferase complex(STT3B) Homo sapiens
POLR3A RNA polymerase III subunit A(POLR3A) Homo sapiens
GSS glutathione synthetase(GSS) Homo sapiens
MLYCD malonyl-CoA decarboxylase(MLYCD) Homo sapiens
PIGQ phosphatidylinositol glycan anchor biosynthesis class Q(PIGQ) Homo sapiens
GSTZ1 glutathione S-transferase zeta 1(GSTZ1) Homo sapiens
TH tyrosine hydroxylase(TH) Homo sapiens
RGN regucalcin(RGN) Homo sapiens
OTC ornithine carbamoyltransferase(OTC) Homo sapiens
WBSCR17 Williams-Beuren syndrome chromosome region 17(WBSCR17) Homo sapiens
ATP6V0D1 ATPase H+ transporting V0 subunit d1(ATP6V0D1) Homo sapiens
ADO 2-aminoethanethiol dioxygenase(ADO) Homo sapiens
POLR1E RNA polymerase I subunit E(POLR1E) Homo sapiens
P4HA1 prolyl 4-hydroxylase subunit alpha 1(P4HA1) Homo sapiens
GUK1 guanylate kinase 1(GUK1) Homo sapiens
TK1 thymidine kinase 1(TK1) Homo sapiens
NANS N-acetylneuraminate synthase(NANS) Homo sapiens
TK2 thymidine kinase 2, mitochondrial(TK2) Homo sapiens
GUSB glucuronidase beta(GUSB) Homo sapiens
TKT transketolase(TKT) Homo sapiens
QPRT quinolinate phosphoribosyltransferase(QPRT) Homo sapiens
CD38 CD38 molecule(CD38) Homo sapiens
PAFAH1B1 platelet activating factor acetylhydrolase 1b regulatory subunit 1(PAFAH1B1) Homo sapiens
ALG10 ALG10, alpha-1,2-glucosyltransferase(ALG10) Homo sapiens
PAFAH1B2 platelet activating factor acetylhydrolase 1b catalytic subunit 2(PAFAH1B2) Homo sapiens
PAFAH1B3 platelet activating factor acetylhydrolase 1b catalytic subunit 3(PAFAH1B3) Homo sapiens
TGDS TDP-glucose 4,6-dehydratase(TGDS) Homo sapiens
PAFAH2 platelet activating factor acetylhydrolase 2(PAFAH2) Homo sapiens
PAH phenylalanine hydroxylase(PAH) Homo sapiens
TM7SF2 transmembrane 7 superfamily member 2(TM7SF2) Homo sapiens
DGKI diacylglycerol kinase iota(DGKI) Homo sapiens
HAAO 3-hydroxyanthranilate 3,4-dioxygenase(HAAO) Homo sapiens
CYP2U1 cytochrome P450 family 2 subfamily U member 1(CYP2U1) Homo sapiens
CDA cytidine deaminase(CDA) Homo sapiens
HSD17B10 hydroxysteroid 17-beta dehydrogenase 10(HSD17B10) Homo sapiens
HADHA hydroxyacyl-CoA dehydrogenase/3-ketoacyl-CoA thiolase/enoyl-CoA hydratase (trifunctional protein), alpha subunit(HADHA) Homo sapiens
HADHB hydroxyacyl-CoA dehydrogenase/3-ketoacyl-CoA thiolase/enoyl-CoA hydratase (trifunctional protein), beta subunit(HADHB) Homo sapiens
HADH hydroxyacyl-CoA dehydrogenase(HADH) Homo sapiens
HAL histidine ammonia-lyase(HAL) Homo sapiens
GALNT6 polypeptide N-acetylgalactosaminyltransferase 6(GALNT6) Homo sapiens
GALNT5 polypeptide N-acetylgalactosaminyltransferase 5(GALNT5) Homo sapiens
ACMSD aminocarboxymuconate semialdehyde decarboxylase(ACMSD) Homo sapiens
POLG2 DNA polymerase gamma 2, accessory subunit(POLG2) Homo sapiens
PC pyruvate carboxylase(PC) Homo sapiens
MMAB methylmalonic aciduria (cobalamin deficiency) cblB type(MMAB) Homo sapiens
ACSM2A acyl-CoA synthetase medium-chain family member 2A(ACSM2A) Homo sapiens
PCCA propionyl-CoA carboxylase alpha subunit(PCCA) Homo sapiens
PCCB propionyl-CoA carboxylase beta subunit(PCCB) Homo sapiens
NNT nicotinamide nucleotide transhydrogenase(NNT) Homo sapiens
SLC33A1 solute carrier family 33 member 1(SLC33A1) Homo sapiens
PCK1 phosphoenolpyruvate carboxykinase 1(PCK1) Homo sapiens
PCK2 phosphoenolpyruvate carboxykinase 2, mitochondrial(PCK2) Homo sapiens
MAN1B1 mannosidase alpha class 1B member 1(MAN1B1) Homo sapiens
ATP6V0A2 ATPase H+ transporting V0 subunit a2(ATP6V0A2) Homo sapiens
HDC histidine decarboxylase(HDC) Homo sapiens
PIGM phosphatidylinositol glycan anchor biosynthesis class M(PIGM) Homo sapiens
TPH1 tryptophan hydroxylase 1(TPH1) Homo sapiens
TPI1 triosephosphate isomerase 1(TPI1) Homo sapiens
CMBL carboxymethylenebutenolidase homolog(CMBL) Homo sapiens
PIGY phosphatidylinositol glycan anchor biosynthesis class Y(PIGY) Homo sapiens
HYAL4 hyaluronoglucosaminidase 4(HYAL4) Homo sapiens
HEXA hexosaminidase subunit alpha(HEXA) Homo sapiens
HEXB hexosaminidase subunit beta(HEXB) Homo sapiens
PIGN phosphatidylinositol glycan anchor biosynthesis class N(PIGN) Homo sapiens
TPO thyroid peroxidase(TPO) Homo sapiens
HGD homogentisate 1,2-dioxygenase(HGD) Homo sapiens
PCYT1A phosphate cytidylyltransferase 1, choline, alpha(PCYT1A) Homo sapiens
CDO1 cysteine dioxygenase type 1(CDO1) Homo sapiens
COX6B2 cytochrome c oxidase subunit 6B2(COX6B2) Homo sapiens
CDS1 CDP-diacylglycerol synthase 1(CDS1) Homo sapiens
MGAT4B mannosyl (alpha-1,3-)-glycoprotein beta-1,4-N-acetylglucosaminyltransferase, isozyme B(MGAT4B) Homo sapiens
SGMS2 sphingomyelin synthase 2(SGMS2) Homo sapiens
B4GALT7 beta-1,4-galactosyltransferase 7(B4GALT7) Homo sapiens
HK1 hexokinase 1(HK1) Homo sapiens
HK2 hexokinase 2(HK2) Homo sapiens
ACER1 alkaline ceramidase 1(ACER1) Homo sapiens
GCNT3 glucosaminyl (N-acetyl) transferase 3, mucin type(GCNT3) Homo sapiens
HK3 hexokinase 3(HK3) Homo sapiens
CEL carboxyl ester lipase(CEL) Homo sapiens
DHRS3 dehydrogenase/reductase 3(DHRS3) Homo sapiens
PDHA1 pyruvate dehydrogenase (lipoamide) alpha 1(PDHA1) Homo sapiens
PDHA2 pyruvate dehydrogenase (lipoamide) alpha 2(PDHA2) Homo sapiens
CES1 carboxylesterase 1(CES1) Homo sapiens
PDHB pyruvate dehydrogenase (lipoamide) beta(PDHB) Homo sapiens
ENPP1 ectonucleotide pyrophosphatase/phosphodiesterase 1(ENPP1) Homo sapiens
AMACR alpha-methylacyl-CoA racemase(AMACR) Homo sapiens
ENPP3 ectonucleotide pyrophosphatase/phosphodiesterase 3(ENPP3) Homo sapiens
MGAT4A mannosyl (alpha-1,3-)-glycoprotein beta-1,4-N-acetylglucosaminyltransferase, isozyme A(MGAT4A) Homo sapiens
GLYCTK glycerate kinase(GLYCTK) Homo sapiens
NDST4 N-deacetylase and N-sulfotransferase 4(NDST4) Homo sapiens
HLCS holocarboxylase synthetase(HLCS) Homo sapiens
DPM3 dolichyl-phosphate mannosyltransferase subunit 3(DPM3) Homo sapiens
HMBS hydroxymethylbilane synthase(HMBS) Homo sapiens
PPCDC phosphopantothenoylcysteine decarboxylase(PPCDC) Homo sapiens
PFAS phosphoribosylformylglycinamidine synthase(PFAS) Homo sapiens
HPSE2 heparanase 2 (inactive)(HPSE2) Homo sapiens
MGLL monoglyceride lipase(MGLL) Homo sapiens
ATP6V1F ATPase H+ transporting V1 subunit F(ATP6V1F) Homo sapiens
DGKH diacylglycerol kinase eta(DGKH) Homo sapiens
HMGCL 3-hydroxymethyl-3-methylglutaryl-CoA lyase(HMGCL) Homo sapiens
HMGCR 3-hydroxy-3-methylglutaryl-CoA reductase(HMGCR) Homo sapiens
AKR1C4 aldo-keto reductase family 1 member C4(AKR1C4) Homo sapiens
HMGCS1 3-hydroxy-3-methylglutaryl-CoA synthase 1(HMGCS1) Homo sapiens
HMGCS2 3-hydroxy-3-methylglutaryl-CoA synthase 2(HMGCS2) Homo sapiens
PLA2G2F phospholipase A2 group IIF(PLA2G2F) Homo sapiens
HAO1 hydroxyacid oxidase 1(HAO1) Homo sapiens
PFKL phosphofructokinase, liver type(PFKL) Homo sapiens
PFKM phosphofructokinase, muscle(PFKM) Homo sapiens
PFKP phosphofructokinase, platelet(PFKP) Homo sapiens
TST thiosulfate sulfurtransferase(TST) Homo sapiens
CHKA choline kinase alpha(CHKA) Homo sapiens
TSTA3 tissue specific transplantation antigen P35B(TSTA3) Homo sapiens
CHKB choline kinase beta(CHKB) Homo sapiens
POLA2 DNA polymerase alpha 2, accessory subunit(POLA2) Homo sapiens
UQCR10 ubiquinol-cytochrome c reductase, complex III subunit X(UQCR10) Homo sapiens
PGAM1 phosphoglycerate mutase 1(PGAM1) Homo sapiens
PGAM2 phosphoglycerate mutase 2(PGAM2) Homo sapiens
PGD phosphogluconate dehydrogenase(PGD) Homo sapiens
PGK1 phosphoglycerate kinase 1(PGK1) Homo sapiens
PGK2 phosphoglycerate kinase 2(PGK2) Homo sapiens
B4GALT6 beta-1,4-galactosyltransferase 6(B4GALT6) Homo sapiens
PGM1 phosphoglucomutase 1(PGM1) Homo sapiens
CKB creatine kinase B(CKB) Homo sapiens
TYMS thymidylate synthetase(TYMS) Homo sapiens
TYR tyrosinase(TYR) Homo sapiens
NDST3 N-deacetylase and N-sulfotransferase 3(NDST3) Homo sapiens
CKM creatine kinase, M-type(CKM) Homo sapiens
CKMT1B creatine kinase, mitochondrial 1B(CKMT1B) Homo sapiens
CKMT2 creatine kinase, mitochondrial 2(CKMT2) Homo sapiens
TYRP1 tyrosinase related protein 1(TYRP1) Homo sapiens
PRODH2 proline dehydrogenase 2(PRODH2) Homo sapiens
KL klotho(KL) Homo sapiens
CTPS2 CTP synthase 2(CTPS2) Homo sapiens
SGMS1 sphingomyelin synthase 1(SGMS1) Homo sapiens
PIGA phosphatidylinositol glycan anchor biosynthesis class A(PIGA) Homo sapiens
PIGC phosphatidylinositol glycan anchor biosynthesis class C(PIGC) Homo sapiens
PIGF phosphatidylinositol glycan anchor biosynthesis class F(PIGF) Homo sapiens
COX5A cytochrome c oxidase subunit 5A(COX5A) Homo sapiens
PIGH phosphatidylinositol glycan anchor biosynthesis class H(PIGH) Homo sapiens
GRHPR glyoxylate and hydroxypyruvate reductase(GRHPR) Homo sapiens
PIK3C2A phosphatidylinositol-4-phosphate 3-kinase catalytic subunit type 2 alpha(PIK3C2A) Homo sapiens
PIK3C2B phosphatidylinositol-4-phosphate 3-kinase catalytic subunit type 2 beta(PIK3C2B) Homo sapiens
PIK3C2G phosphatidylinositol-4-phosphate 3-kinase catalytic subunit type 2 gamma(PIK3C2G) Homo sapiens
PIK3C3 phosphatidylinositol 3-kinase catalytic subunit type 3(PIK3C3) Homo sapiens
HPD 4-hydroxyphenylpyruvate dioxygenase(HPD) Homo sapiens
LIPG lipase G, endothelial type(LIPG) Homo sapiens
PI4KA phosphatidylinositol 4-kinase alpha(PI4KA) Homo sapiens
PI4KB phosphatidylinositol 4-kinase beta(PI4KB) Homo sapiens
ALG14 ALG14, UDP-N-acetylglucosaminyltransferase subunit(ALG14) Homo sapiens
HPRT1 hypoxanthine phosphoribosyltransferase 1(HPRT1) Homo sapiens
ALG5 ALG5, dolichyl-phosphate beta-glucosyltransferase(ALG5) Homo sapiens
UGCG UDP-glucose ceramide glucosyltransferase(UGCG) Homo sapiens
PGAM4 phosphoglycerate mutase family member 4(PGAM4) Homo sapiens
UGDH UDP-glucose 6-dehydrogenase(UGDH) Homo sapiens
PIP5KL1 phosphatidylinositol-4-phosphate 5-kinase like 1(PIP5KL1) Homo sapiens
UGP2 UDP-glucose pyrophosphorylase 2(UGP2) Homo sapiens
PKLR pyruvate kinase, liver and RBC(PKLR) Homo sapiens
UGT2B4 UDP glucuronosyltransferase family 2 member B4(UGT2B4) Homo sapiens
PGLS 6-phosphogluconolactonase(PGLS) Homo sapiens
UGT2B7 UDP glucuronosyltransferase family 2 member B7(UGT2B7) Homo sapiens
UGT2B10 UDP glucuronosyltransferase family 2 member B10(UGT2B10) Homo sapiens
UGT2B15 UDP glucuronosyltransferase family 2 member B15(UGT2B15) Homo sapiens
UGT2B17 UDP glucuronosyltransferase family 2 member B17(UGT2B17) Homo sapiens
PLA2G1B phospholipase A2 group IB(PLA2G1B) Homo sapiens
UGT8 UDP glycosyltransferase 8(UGT8) Homo sapiens
PLA2G2A phospholipase A2 group IIA(PLA2G2A) Homo sapiens
PLA2G4A phospholipase A2 group IVA(PLA2G4A) Homo sapiens
PLA2G5 phospholipase A2 group V(PLA2G5) Homo sapiens
UCK2 uridine-cytidine kinase 2(UCK2) Homo sapiens
UMPS uridine monophosphate synthetase(UMPS) Homo sapiens
ALG8 ALG8, alpha-1,3-glucosyltransferase(ALG8) Homo sapiens
CHPF2 chondroitin polymerizing factor 2(CHPF2) Homo sapiens
PISD phosphatidylserine decarboxylase(PISD) Homo sapiens
UPP1 uridine phosphorylase 1(UPP1) Homo sapiens
ST8SIA5 ST8 alpha-N-acetyl-neuraminide alpha-2,8-sialyltransferase 5(ST8SIA5) Homo sapiens
PLCB2 phospholipase C beta 2(PLCB2) Homo sapiens
PLCB3 phospholipase C beta 3(PLCB3) Homo sapiens
HSD3B1 hydroxy-delta-5-steroid dehydrogenase, 3 beta- and steroid delta-isomerase 1(HSD3B1) Homo sapiens
PLCB4 phospholipase C beta 4(PLCB4) Homo sapiens
HSD3B2 hydroxy-delta-5-steroid dehydrogenase, 3 beta- and steroid delta-isomerase 2(HSD3B2) Homo sapiens
UQCRB ubiquinol-cytochrome c reductase binding protein(UQCRB) Homo sapiens
PLCD1 phospholipase C delta 1(PLCD1) Homo sapiens
PLCG1 phospholipase C gamma 1(PLCG1) Homo sapiens
UQCRC1 ubiquinol-cytochrome c reductase core protein I(UQCRC1) Homo sapiens
PLCG2 phospholipase C gamma 2(PLCG2) Homo sapiens
UQCRC2 ubiquinol-cytochrome c reductase core protein II(UQCRC2) Homo sapiens
PLD1 phospholipase D1(PLD1) Homo sapiens
UQCRFS1 ubiquinol-cytochrome c reductase, Rieske iron-sulfur polypeptide 1(UQCRFS1) Homo sapiens
UGT2B28 UDP glucuronosyltransferase family 2 member B28(UGT2B28) Homo sapiens
PLD2 phospholipase D2(PLD2) Homo sapiens
HSD11B1 hydroxysteroid 11-beta dehydrogenase 1(HSD11B1) Homo sapiens
PGP phosphoglycolate phosphatase(PGP) Homo sapiens
HSD11B2 hydroxysteroid 11-beta dehydrogenase 2(HSD11B2) Homo sapiens
UQCRH ubiquinol-cytochrome c reductase hinge protein(UQCRH) Homo sapiens
HSD17B1 hydroxysteroid 17-beta dehydrogenase 1(HSD17B1) Homo sapiens
UROD uroporphyrinogen decarboxylase(UROD) Homo sapiens
HSD17B3 hydroxysteroid 17-beta dehydrogenase 3(HSD17B3) Homo sapiens
UROS uroporphyrinogen III synthase(UROS) Homo sapiens
HSD17B2 hydroxysteroid 17-beta dehydrogenase 2(HSD17B2) Homo sapiens
HSD17B4 hydroxysteroid 17-beta dehydrogenase 4(HSD17B4) Homo sapiens
PYCR2 pyrroline-5-carboxylate reductase family member 2(PYCR2) Homo sapiens
NME7 NME/NM23 family member 7(NME7) Homo sapiens
GMPPB GDP-mannose pyrophosphorylase B(GMPPB) Homo sapiens
GMPPA GDP-mannose pyrophosphorylase A(GMPPA) Homo sapiens
IL4I1 interleukin 4 induced 1(IL4I1) Homo sapiens
ALG6 ALG6, alpha-1,3-glucosyltransferase(ALG6) Homo sapiens
GPAT2 glycerol-3-phosphate acyltransferase 2, mitochondrial(GPAT2) Homo sapiens
MGAT4C MGAT4 family member C(MGAT4C) Homo sapiens
MGAT5B mannosyl (alpha-1,6-)-glycoprotein beta-1,6-N-acetyl-glucosaminyltransferase, isozyme B(MGAT5B) Homo sapiens
UAP1L1 UDP-N-acetylglucosamine pyrophosphorylase 1 like 1(UAP1L1) Homo sapiens
GGPS1 geranylgeranyl diphosphate synthase 1(GGPS1) Homo sapiens
ALG12 ALG12, alpha-1,6-mannosyltransferase(ALG12) Homo sapiens
DNMT3L DNA methyltransferase 3 like(DNMT3L) Homo sapiens
PMM1 phosphomannomutase 1(PMM1) Homo sapiens
PCYT1B phosphate cytidylyltransferase 1, choline, beta(PCYT1B) Homo sapiens
PMM2 phosphomannomutase 2(PMM2) Homo sapiens
IPPK inositol-pentakisphosphate 2-kinase(IPPK) Homo sapiens
DMGDH dimethylglycine dehydrogenase(DMGDH) Homo sapiens
NDST1 N-deacetylase and N-sulfotransferase 1(NDST1) Homo sapiens
PIGL phosphatidylinositol glycan anchor biosynthesis class L(PIGL) Homo sapiens
ENPP7 ectonucleotide pyrophosphatase/phosphodiesterase 7(ENPP7) Homo sapiens
PSAT1 phosphoserine aminotransferase 1(PSAT1) Homo sapiens
PIGB phosphatidylinositol glycan anchor biosynthesis class B(PIGB) Homo sapiens
PGS1 phosphatidylglycerophosphate synthase 1(PGS1) Homo sapiens
POLR1A RNA polymerase I subunit A(POLR1A) Homo sapiens
PNLIP pancreatic lipase(PNLIP) Homo sapiens
PNLIPRP1 pancreatic lipase related protein 1(PNLIPRP1) Homo sapiens
COMT catechol-O-methyltransferase(COMT) Homo sapiens
PNMT phenylethanolamine N-methyltransferase(PNMT) Homo sapiens
NMNAT1 nicotinamide nucleotide adenylyltransferase 1(NMNAT1) Homo sapiens
GAL3ST1 galactose-3-O-sulfotransferase 1(GAL3ST1) Homo sapiens
SPTLC2 serine palmitoyltransferase long chain base subunit 2(SPTLC2) Homo sapiens
HYAL1 hyaluronoglucosaminidase 1(HYAL1) Homo sapiens
MTHFD1L methylenetetrahydrofolate dehydrogenase (NADP+ dependent) 1-like(MTHFD1L) Homo sapiens
POLA1 DNA polymerase alpha 1, catalytic subunit(POLA1) Homo sapiens
INPP5E inositol polyphosphate-5-phosphatase E(INPP5E) Homo sapiens
COX4I1 cytochrome c oxidase subunit 4I1(COX4I1) Homo sapiens
UGT1A10 UDP glucuronosyltransferase family 1 member A10(UGT1A10) Homo sapiens
ASAH2 N-acylsphingosine amidohydrolase 2(ASAH2) Homo sapiens
UGT1A8 UDP glucuronosyltransferase family 1 member A8(UGT1A8) Homo sapiens
POLD1 DNA polymerase delta 1, catalytic subunit(POLD1) Homo sapiens
CYP3A43 cytochrome P450 family 3 subfamily A member 43(CYP3A43) Homo sapiens
COX5B cytochrome c oxidase subunit 5B(COX5B) Homo sapiens
UGT1A7 UDP glucuronosyltransferase family 1 member A7(UGT1A7) Homo sapiens
POLD2 DNA polymerase delta 2, accessory subunit(POLD2) Homo sapiens
UGT1A6 UDP glucuronosyltransferase family 1 member A6(UGT1A6) Homo sapiens
POLE DNA polymerase epsilon, catalytic subunit(POLE) Homo sapiens
UGT1A5 UDP glucuronosyltransferase family 1 member A5(UGT1A5) Homo sapiens
POLE2 DNA polymerase epsilon 2, accessory subunit(POLE2) Homo sapiens
RRM2B ribonucleotide reductase regulatory TP53 inducible subunit M2B(RRM2B) Homo sapiens
POLG DNA polymerase gamma, catalytic subunit(POLG) Homo sapiens
PLA2G3 phospholipase A2 group III(PLA2G3) Homo sapiens
POLR2B RNA polymerase II subunit B(POLR2B) Homo sapiens
POLR2C RNA polymerase II subunit C(POLR2C) Homo sapiens
POLR2D RNA polymerase II subunit D(POLR2D) Homo sapiens
POLR2E RNA polymerase II subunit E(POLR2E) Homo sapiens
COX6A2 cytochrome c oxidase subunit 6A2(COX6A2) Homo sapiens
POLR2F RNA polymerase II subunit F(POLR2F) Homo sapiens
COX6B1 cytochrome c oxidase subunit 6B1(COX6B1) Homo sapiens
POLR2G RNA polymerase II subunit G(POLR2G) Homo sapiens
POLR2H RNA polymerase II subunit H(POLR2H) Homo sapiens
POLR1C RNA polymerase I subunit C(POLR1C) Homo sapiens
POLR2I RNA polymerase II subunit I(POLR2I) Homo sapiens
POLR2J RNA polymerase II subunit J(POLR2J) Homo sapiens
POLR2K RNA polymerase II subunit K(POLR2K) Homo sapiens
PTGES prostaglandin E synthase(PTGES) Homo sapiens
COX6C cytochrome c oxidase subunit 6C(COX6C) Homo sapiens
POLR2L RNA polymerase II subunit L(POLR2L) Homo sapiens
PON1 paraoxonase 1(PON1) Homo sapiens
COX7B cytochrome c oxidase subunit 7B(COX7B) Homo sapiens
PON2 paraoxonase 2(PON2) Homo sapiens
COX7C cytochrome c oxidase subunit 7C(COX7C) Homo sapiens
PON3 paraoxonase 3(PON3) Homo sapiens
COX8A cytochrome c oxidase subunit 8A(COX8A) Homo sapiens
COX10 COX10, heme A:farnesyltransferase cytochrome c oxidase assembly factor(COX10) Homo sapiens
UGT1A9 UDP glucuronosyltransferase family 1 member A9(UGT1A9) Homo sapiens
COX11 COX11, cytochrome c oxidase copper chaperone(COX11) Homo sapiens
XDH xanthine dehydrogenase(XDH) Homo sapiens
COX15 COX15, cytochrome c oxidase assembly homolog(COX15) Homo sapiens
THTPA thiamine triphosphatase(THTPA) Homo sapiens
ATP6V1G1 ATPase H+ transporting V1 subunit G1(ATP6V1G1) Homo sapiens
POLE4 DNA polymerase epsilon 4, accessory subunit(POLE4) Homo sapiens
ATP5J2 ATP synthase, H+ transporting, mitochondrial Fo complex subunit F2(ATP5J2) Homo sapiens
IDH1 isocitrate dehydrogenase (NADP(+)) 1, cytosolic(IDH1) Homo sapiens
IDH2 isocitrate dehydrogenase (NADP(+)) 2, mitochondrial(IDH2) Homo sapiens
CPOX coproporphyrinogen oxidase(CPOX) Homo sapiens
H6PD hexose-6-phosphate dehydrogenase/glucose 1-dehydrogenase(H6PD) Homo sapiens
IDH3A isocitrate dehydrogenase 3 (NAD(+)) alpha(IDH3A) Homo sapiens
IDH3B isocitrate dehydrogenase 3 (NAD(+)) beta(IDH3B) Homo sapiens
CPS1 carbamoyl-phosphate synthase 1(CPS1) Homo sapiens
IDH3G isocitrate dehydrogenase 3 (NAD(+)) gamma(IDH3G) Homo sapiens
IDI1 isopentenyl-diphosphate delta isomerase 1(IDI1) Homo sapiens
PPAT phosphoribosyl pyrophosphate amidotransferase(PPAT) Homo sapiens
IDS iduronate 2-sulfatase(IDS) Homo sapiens
IDUA iduronidase, alpha-L-(IDUA) Homo sapiens
ALG2 ALG2, alpha-1,3/1,6-mannosyltransferase(ALG2) Homo sapiens
PRDX6 peroxiredoxin 6(PRDX6) Homo sapiens
NMNAT3 nicotinamide nucleotide adenylyltransferase 3(NMNAT3) Homo sapiens
NDUFA11 NADH:ubiquinone oxidoreductase subunit A11(NDUFA11) Homo sapiens
PPOX protoporphyrinogen oxidase(PPOX) Homo sapiens
UGT1A4 UDP glucuronosyltransferase family 1 member A4(UGT1A4) Homo sapiens
UGT1A1 UDP glucuronosyltransferase family 1 member A1(UGT1A1) Homo sapiens
UGT1A3 UDP glucuronosyltransferase family 1 member A3(UGT1A3) Homo sapiens
AGXT2 alanine--glyoxylate aminotransferase 2(AGXT2) Homo sapiens
IDO2 indoleamine 2,3-dioxygenase 2(IDO2) Homo sapiens
GDA guanine deaminase(GDA) Homo sapiens
CRLS1 cardiolipin synthase 1(CRLS1) Homo sapiens
ACSM4 acyl-CoA synthetase medium-chain family member 4(ACSM4) Homo sapiens
CS citrate synthase(CS) Homo sapiens
PPT1 palmitoyl-protein thioesterase 1(PPT1) Homo sapiens
CYP2R1 cytochrome P450 family 2 subfamily R member 1(CYP2R1) Homo sapiens
GLCE glucuronic acid epimerase(GLCE) Homo sapiens
PRIM1 primase (DNA) subunit 1(PRIM1) Homo sapiens
GALNT9 polypeptide N-acetylgalactosaminyltransferase 9(GALNT9) Homo sapiens
ATP6V0E2 ATPase H+ transporting V0 subunit e2(ATP6V0E2) Homo sapiens
ATP6V0A4 ATPase H+ transporting V0 subunit a4(ATP6V0A4) Homo sapiens
PIGW phosphatidylinositol glycan anchor biosynthesis class W(PIGW) Homo sapiens
CTH cystathionine gamma-lyase(CTH) Homo sapiens
ADPGK ADP dependent glucokinase(ADPGK) Homo sapiens
PRODH proline dehydrogenase 1(PRODH) Homo sapiens
PRPS1 phosphoribosyl pyrophosphate synthetase 1(PRPS1) Homo sapiens
CYC1 cytochrome c1(CYC1) Homo sapiens
PRPS2 phosphoribosyl pyrophosphate synthetase 2(PRPS2) Homo sapiens
CYP1A1 cytochrome P450 family 1 subfamily A member 1(CYP1A1) Homo sapiens
B3GNT4 UDP-GlcNAc:betaGal beta-1,3-N-acetylglucosaminyltransferase 4(B3GNT4) Homo sapiens
CYP1A2 cytochrome P450 family 1 subfamily A member 2(CYP1A2) Homo sapiens
RDH8 retinol dehydrogenase 8 (all-trans)(RDH8) Homo sapiens
CYP2A6 cytochrome P450 family 2 subfamily A member 6(CYP2A6) Homo sapiens
CYP2A7 cytochrome P450 family 2 subfamily A member 7(CYP2A7) Homo sapiens
CYP3A7 cytochrome P450 family 3 subfamily A member 7(CYP3A7) Homo sapiens
SPHK2 sphingosine kinase 2(SPHK2) Homo sapiens
CYP2A13 cytochrome P450 family 2 subfamily A member 13(CYP2A13) Homo sapiens
TRIT1 tRNA isopentenyltransferase 1(TRIT1) Homo sapiens
PLB1 phospholipase B1(PLB1) Homo sapiens
CYP2B6 cytochrome P450 family 2 subfamily B member 6(CYP2B6) Homo sapiens
CYP2C19 cytochrome P450 family 2 subfamily C member 19(CYP2C19) Homo sapiens
NDUFS7 NADH:ubiquinone oxidoreductase core subunit S7(NDUFS7) Homo sapiens
CYP2C8 cytochrome P450 family 2 subfamily C member 8(CYP2C8) Homo sapiens
CYP2C9 cytochrome P450 family 2 subfamily C member 9(CYP2C9) Homo sapiens
CYP2C18 cytochrome P450 family 2 subfamily C member 18(CYP2C18) Homo sapiens
IMPA1 inositol monophosphatase 1(IMPA1) Homo sapiens
IMPA2 inositol monophosphatase 2(IMPA2) Homo sapiens
IMPDH1 inosine monophosphate dehydrogenase 1(IMPDH1) Homo sapiens
IMPDH2 inosine monophosphate dehydrogenase 2(IMPDH2) Homo sapiens
CYP2E1 cytochrome P450 family 2 subfamily E member 1(CYP2E1) Homo sapiens
NANP N-acetylneuraminic acid phosphatase(NANP) Homo sapiens
IDO1 indoleamine 2,3-dioxygenase 1(IDO1) Homo sapiens
CYP2J2 cytochrome P450 family 2 subfamily J member 2(CYP2J2) Homo sapiens
EARS2 glutamyl-tRNA synthetase 2, mitochondrial(EARS2) Homo sapiens
CYP3A4 cytochrome P450 family 3 subfamily A member 4(CYP3A4) Homo sapiens
CYP3A5 cytochrome P450 family 3 subfamily A member 5(CYP3A5) Homo sapiens
CYP4A11 cytochrome P450 family 4 subfamily A member 11(CYP4A11) Homo sapiens
INPP1 inositol polyphosphate-1-phosphatase(INPP1) Homo sapiens
CYP7A1 cytochrome P450 family 7 subfamily A member 1(CYP7A1) Homo sapiens
CYP8B1 cytochrome P450 family 8 subfamily B member 1(CYP8B1) Homo sapiens
INPP4A inositol polyphosphate-4-phosphatase type I A(INPP4A) Homo sapiens
CYP11A1 cytochrome P450 family 11 subfamily A member 1(CYP11A1) Homo sapiens
INPP5A inositol polyphosphate-5-phosphatase A(INPP5A) Homo sapiens
CYP11B1 cytochrome P450 family 11 subfamily B member 1(CYP11B1) Homo sapiens
INPP5B inositol polyphosphate-5-phosphatase B(INPP5B) Homo sapiens
CYP11B2 cytochrome P450 family 11 subfamily B member 2(CYP11B2) Homo sapiens
POLR3H RNA polymerase III subunit H(POLR3H) Homo sapiens
CYP17A1 cytochrome P450 family 17 subfamily A member 1(CYP17A1) Homo sapiens
INPPL1 inositol polyphosphate phosphatase like 1(INPPL1) Homo sapiens
CYP19A1 cytochrome P450 family 19 subfamily A member 1(CYP19A1) Homo sapiens
CYP27A1 cytochrome P450 family 27 subfamily A member 1(CYP27A1) Homo sapiens
CYP27B1 cytochrome P450 family 27 subfamily B member 1(CYP27B1) Homo sapiens
CYP51A1 cytochrome P450 family 51 subfamily A member 1(CYP51A1) Homo sapiens
ACSM1 acyl-CoA synthetase medium-chain family member 1(ACSM1) Homo sapiens
AGPAT3 1-acylglycerol-3-phosphate O-acyltransferase 3(AGPAT3) Homo sapiens
PTDSS1 phosphatidylserine synthase 1(PTDSS1) Homo sapiens
AGPAT4 1-acylglycerol-3-phosphate O-acyltransferase 4(AGPAT4) Homo sapiens
BDH2 3-hydroxybutyrate dehydrogenase, type 2(BDH2) Homo sapiens
DAD1 defender against cell death 1(DAD1) Homo sapiens
NDUFA4L2 NDUFA4, mitochondrial complex associated like 2(NDUFA4L2) Homo sapiens
DGKA diacylglycerol kinase alpha(DGKA) Homo sapiens
DGKB diacylglycerol kinase beta(DGKB) Homo sapiens
DGKG diacylglycerol kinase gamma(DGKG) Homo sapiens
DGKQ diacylglycerol kinase theta(DGKQ) Homo sapiens
DAO D-amino acid oxidase(DAO) Homo sapiens
C1GALT1 core 1 synthase, glycoprotein-N-acetylgalactosamine 3-beta-galactosyltransferase 1(C1GALT1) Homo sapiens
PTDSS2 phosphatidylserine synthase 2(PTDSS2) Homo sapiens
DBH dopamine beta-hydroxylase(DBH) Homo sapiens
IDI2 isopentenyl-diphosphate delta isomerase 2(IDI2) Homo sapiens
MCCC1 methylcrotonoyl-CoA carboxylase 1(MCCC1) Homo sapiens
PSPH phosphoserine phosphatase(PSPH) Homo sapiens
UCK1 uridine-cytidine kinase 1(UCK1) Homo sapiens
DBT dihydrolipoamide branched chain transacylase E2(DBT) Homo sapiens
DCK deoxycytidine kinase(DCK) Homo sapiens
PTGDS prostaglandin D2 synthase(PTGDS) Homo sapiens
DCTD dCMP deaminase(DCTD) Homo sapiens
DCT dopachrome tautomerase(DCT) Homo sapiens
PTGIS prostaglandin I2 synthase(PTGIS) Homo sapiens
DDC dopa decarboxylase(DDC) Homo sapiens
PTGS1 prostaglandin-endoperoxide synthase 1(PTGS1) Homo sapiens
PTGS2 prostaglandin-endoperoxide synthase 2(PTGS2) Homo sapiens
AK7 adenylate kinase 7(AK7) Homo sapiens
DDOST dolichyl-diphosphooligosaccharide--protein glycosyltransferase non-catalytic subunit(DDOST) Homo sapiens
PHGDH phosphoglycerate dehydrogenase(PHGDH) Homo sapiens
LCLAT1 lysocardiolipin acyltransferase 1(LCLAT1) Homo sapiens
B3GAT3 beta-1,3-glucuronyltransferase 3(B3GAT3) Homo sapiens
STT3A STT3A, catalytic subunit of the oligosaccharyltransferase complex(STT3A) Homo sapiens
ITPA inosine triphosphatase(ITPA) Homo sapiens
ITPK1 inositol-tetrakisphosphate 1-kinase(ITPK1) Homo sapiens
NT5M 5',3'-nucleotidase, mitochondrial(NT5M) Homo sapiens
ITPKA inositol-trisphosphate 3-kinase A(ITPKA) Homo sapiens
ITPKB inositol-trisphosphate 3-kinase B(ITPKB) Homo sapiens
NSDHL NAD(P) dependent steroid dehydrogenase-like(NSDHL) Homo sapiens
IVD isovaleryl-CoA dehydrogenase(IVD) Homo sapiens
B3GNT6 UDP-GlcNAc:betaGal beta-1,3-N-acetylglucosaminyltransferase 6(B3GNT6) Homo sapiens
MOGS mannosyl-oligosaccharide glucosidase(MOGS) Homo sapiens
CHPT1 choline phosphotransferase 1(CHPT1) Homo sapiens
LPCAT2 lysophosphatidylcholine acyltransferase 2(LPCAT2) Homo sapiens
HIBCH 3-hydroxyisobutyryl-CoA hydrolase(HIBCH) Homo sapiens
PLA2G2D phospholipase A2 group IID(PLA2G2D) Homo sapiens
PLA2G12A phospholipase A2 group XIIA(PLA2G12A) Homo sapiens
PTS 6-pyruvoyltetrahydropterin synthase(PTS) Homo sapiens
AK5 adenylate kinase 5(AK5) Homo sapiens
GALNT8 polypeptide N-acetylgalactosaminyltransferase 8(GALNT8) Homo sapiens
UCKL1 uridine-cytidine kinase 1 like 1(UCKL1) Homo sapiens
DGUOK deoxyguanosine kinase(DGUOK) Homo sapiens
PIGX phosphatidylinositol glycan anchor biosynthesis class X(PIGX) Homo sapiens
DHCR7 7-dehydrocholesterol reductase(DHCR7) Homo sapiens
DHCR24 24-dehydrocholesterol reductase(DHCR24) Homo sapiens
GNPDA2 glucosamine-6-phosphate deaminase 2(GNPDA2) Homo sapiens
DHFR dihydrofolate reductase(DHFR) Homo sapiens
AKR1B10 aldo-keto reductase family 1 member B10(AKR1B10) Homo sapiens
DHODH dihydroorotate dehydrogenase (quinone)(DHODH) Homo sapiens
GBGT1 globoside alpha-1,3-N-acetylgalactosaminyltransferase 1(GBGT1) Homo sapiens
PDXP pyridoxal phosphatase(PDXP) Homo sapiens
NADK NAD kinase(NADK) Homo sapiens
PYCR1 pyrroline-5-carboxylate reductase 1(PYCR1) Homo sapiens
ALDH18A1 aldehyde dehydrogenase 18 family member A1(ALDH18A1) Homo sapiens
PCYT2 phosphate cytidylyltransferase 2, ethanolamine(PCYT2) Homo sapiens
DLAT dihydrolipoamide S-acetyltransferase(DLAT) Homo sapiens
DLD dihydrolipoamide dehydrogenase(DLD) Homo sapiens
ACSM5 acyl-CoA synthetase medium-chain family member 5(ACSM5) Homo sapiens
DLST dihydrolipoamide S-succinyltransferase(DLST) Homo sapiens
ACSBG2 acyl-CoA synthetase bubblegum family member 2(ACSBG2) Homo sapiens
OXSM 3-oxoacyl-ACP synthase, mitochondrial(OXSM) Homo sapiens
KHK ketohexokinase(KHK) Homo sapiens
XYLB xylulokinase(XYLB) Homo sapiens
GFPT2 glutamine-fructose-6-phosphate transaminase 2(GFPT2) Homo sapiens
GAPDHS glyceraldehyde-3-phosphate dehydrogenase, spermatogenic(GAPDHS) Homo sapiens
SARDH sarcosine dehydrogenase(SARDH) Homo sapiens
CHPF chondroitin polymerizing factor(CHPF) Homo sapiens
QARS glutaminyl-tRNA synthetase(QARS) Homo sapiens
QDPR quinoid dihydropteridine reductase(QDPR) Homo sapiens
ALDH5A1 aldehyde dehydrogenase 5 family member A1(ALDH5A1) Homo sapiens
PYCRL pyrroline-5-carboxylate reductase-like(PYCRL) Homo sapiens
HSD17B8 hydroxysteroid 17-beta dehydrogenase 8(HSD17B8) Homo sapiens
FDXACB1 ferredoxin-fold anticodon binding domain containing 1(FDXACB1) Homo sapiens
ACSS3 acyl-CoA synthetase short-chain family member 3(ACSS3) Homo sapiens
DNMT1 DNA methyltransferase 1(DNMT1) Homo sapiens
TRDMT1 tRNA aspartic acid methyltransferase 1(TRDMT1) Homo sapiens
DNMT3A DNA methyltransferase 3 alpha(DNMT3A) Homo sapiens
DNMT3B DNA methyltransferase 3 beta(DNMT3B) Homo sapiens
ADSSL1 adenylosuccinate synthase like 1(ADSSL1) Homo sapiens
GALNTL6 polypeptide N-acetylgalactosaminyltransferase-like 6(GALNTL6) Homo sapiens
PLA2G7 phospholipase A2 group VII(PLA2G7) Homo sapiens
GALNT14 polypeptide N-acetylgalactosaminyltransferase 14(GALNT14) Homo sapiens
DPAGT1 dolichyl-phosphate N-acetylglucosaminephosphotransferase 1(DPAGT1) Homo sapiens
PLCZ1 phospholipase C zeta 1(PLCZ1) Homo sapiens
DPYD dihydropyrimidine dehydrogenase(DPYD) Homo sapiens
DPYS dihydropyrimidinase(DPYS) Homo sapiens
GNPDA1 glucosamine-6-phosphate deaminase 1(GNPDA1) Homo sapiens
PANK3 pantothenate kinase 3(PANK3) Homo sapiens
GNE glucosamine (UDP-N-acetyl)-2-epimerase/N-acetylmannosamine kinase(GNE) Homo sapiens
PIGK phosphatidylinositol glycan anchor biosynthesis class K(PIGK) Homo sapiens
POLR2J3 RNA polymerase II subunit J3(POLR2J3) Homo sapiens
MAN1C1 mannosidase alpha class 1C member 1(MAN1C1) Homo sapiens
DTYMK deoxythymidylate kinase(DTYMK) Homo sapiens
PIGS phosphatidylinositol glycan anchor biosynthesis class S(PIGS) Homo sapiens
TUSC3 tumor suppressor candidate 3(TUSC3) Homo sapiens
COQ6 coenzyme Q6, monooxygenase(COQ6) Homo sapiens
DUT deoxyuridine triphosphatase(DUT) Homo sapiens
RDH10 retinol dehydrogenase 10 (all-trans)(RDH10) Homo sapiens
LALBA lactalbumin alpha(LALBA) Homo sapiens
RDH12 retinol dehydrogenase 12 (all-trans/9-cis/11-cis)(RDH12) Homo sapiens
B3GALT6 beta-1,3-galactosyltransferase 6(B3GALT6) Homo sapiens
ALG11 ALG11, alpha-1,2-mannosyltransferase(ALG11) Homo sapiens
GALNT12 polypeptide N-acetylgalactosaminyltransferase 12(GALNT12) Homo sapiens
COX17 COX17, cytochrome c oxidase copper chaperone(COX17) Homo sapiens
REV3L REV3 like, DNA directed polymerase zeta catalytic subunit(REV3L) Homo sapiens
LCT lactase(LCT) Homo sapiens
SAT2 spermidine/spermine N1-acetyltransferase family member 2(SAT2) Homo sapiens
TYMP thymidine phosphorylase(TYMP) Homo sapiens
LDHA lactate dehydrogenase A(LDHA) Homo sapiens
PIGU phosphatidylinositol glycan anchor biosynthesis class U(PIGU) Homo sapiens
PPCS phosphopantothenoylcysteine synthetase(PPCS) Homo sapiens
ECHS1 enoyl-CoA hydratase, short chain 1(ECHS1) Homo sapiens
LDHB lactate dehydrogenase B(LDHB) Homo sapiens
LDHC lactate dehydrogenase C(LDHC) Homo sapiens
LAP3 leucine aminopeptidase 3(LAP3) Homo sapiens
PDHX pyruvate dehydrogenase complex component X(PDHX) Homo sapiens
CYP4A22 cytochrome P450 family 4 subfamily A member 22(CYP4A22) Homo sapiens
PNPO pyridoxamine 5'-phosphate oxidase(PNPO) Homo sapiens
APIP APAF1 interacting protein(APIP) Homo sapiens
POLR1D RNA polymerase I subunit D(POLR1D) Homo sapiens
CRYL1 crystallin lambda 1(CRYL1) Homo sapiens
TNNI3K TNNI3 interacting kinase(TNNI3K) Homo sapiens
LIPC lipase C, hepatic type(LIPC) Homo sapiens
NADSYN1 NAD synthetase 1(NADSYN1) Homo sapiens
MECR mitochondrial trans-2-enoyl-CoA reductase(MECR) Homo sapiens
RDH11 retinol dehydrogenase 11 (all-trans/9-cis/11-cis)(RDH11) Homo sapiens
EHHADH enoyl-CoA hydratase and 3-hydroxyacyl CoA dehydrogenase(EHHADH) Homo sapiens
AASS aminoadipate-semialdehyde synthase(AASS) Homo sapiens
UGT2A3 UDP glucuronosyltransferase family 2 member A3(UGT2A3) Homo sapiens
ETNK2 ethanolamine kinase 2(ETNK2) Homo sapiens
ST6GALNAC5 ST6 N-acetylgalactosaminide alpha-2,6-sialyltransferase 5(ST6GALNAC5) Homo sapiens
DHRS9 dehydrogenase/reductase 9(DHRS9) Homo sapiens
PANK4 pantothenate kinase 4(PANK4) Homo sapiens
COX8C cytochrome c oxidase subunit 8C(COX8C) Homo sapiens
AGMAT agmatinase(AGMAT) Homo sapiens
HSD17B12 hydroxysteroid 17-beta dehydrogenase 12(HSD17B12) Homo sapiens
LSS lanosterol synthase (2,3-oxidosqualene-lanosterol cyclase)(LSS) Homo sapiens
LTA4H leukotriene A4 hydrolase(LTA4H) Homo sapiens
CHSY3 chondroitin sulfate synthase 3(CHSY3) Homo sapiens
ALG3 ALG3, alpha-1,3- mannosyltransferase(ALG3) Homo sapiens
ADI1 acireductone dioxygenase 1(ADI1) Homo sapiens
NME6 NME/NM23 nucleoside diphosphate kinase 6(NME6) Homo sapiens
AADAT aminoadipate aminotransferase(AADAT) Homo sapiens
HYI hydroxypyruvate isomerase (putative)(HYI) Homo sapiens
ENO1 enolase 1(ENO1) Homo sapiens
RPE ribulose-5-phosphate-3-epimerase(RPE) Homo sapiens
UPP2 uridine phosphorylase 2(UPP2) Homo sapiens
ENO2 enolase 2(ENO2) Homo sapiens
HAO2 hydroxyacid oxidase 2(HAO2) Homo sapiens
ENO3 enolase 3(ENO3) Homo sapiens
PGM2 phosphoglucomutase 2(PGM2) Homo sapiens
DCXR dicarbonyl and L-xylulose reductase(DCXR) Homo sapiens
B3GAT2 beta-1,3-glucuronyltransferase 2(B3GAT2) Homo sapiens
COQ7 coenzyme Q7, hydroxylase(COQ7) Homo sapiens
ACSM2B acyl-CoA synthetase medium-chain family member 2B(ACSM2B) Homo sapiens
PLCE1 phospholipase C epsilon 1(PLCE1) Homo sapiens
ALG13 ALG13, UDP-N-acetylglucosaminyltransferase subunit(ALG13) Homo sapiens
DGKZ
MGAT3
GOT1
GALNTL6
OGDHL
DGKB
PIP5K1B
ATP6V1G2
ITPKA
DGKE
GALNT9
GLS2
NMNAT2
NDST3
WBSCR17
GAD2
AK5
GDA
HMBS
RP11-155D18.11
POLR2J3
NME2
SDHC
CYP51A1
CKMT1B

## Sheet: 58hub gene
ID
ACAA1
AK6
ALDH6A1
AMT
BDH2
COQ3
COX4I1
COX7A1
COX7A2
DUT
ETNPPL
GSTZ1
LIPT1
MCEE
NDUFA12
NDUFA13
NDUFA4
NDUFAB1
NDUFB1
NDUFB10
NDUFB3
NDUFB6
NDUFB9
NDUFS4
NDUFV3
NME7
NT5C3A
OXSM
PDHB
PIGF
PIGP
PIGT
POLR2G
POLR2I
PPA1
PPA2
PSMA2
PSMB5
PSMD10
PSME1
PTGDS
PTGES3
RNF181
RPS27A
SKP1
THTPA
TKTL1
TPI1
TPM1
TRIM69
UBE2E1
UQCR11
UQCRB
UQCRC1
UQCRFS1
UQCRH
UQCRQ
