# Supplementary material for: Weighted Co-Expression Network Analysis Identifies RNF181 as a Causal Gene of Coronary Artery Disease
Source: Front Genet. 2022 Feb 10;12:818813. doi: 10.3389/fgene.2021.818813 (PMC8867041; doi:10.3389/fgene.2021.818813)
Supplement: Supplementary file 8 [file Table1.XLSX]

## Sheet: 158Maker
Official_gene_symbol	Ensembl_gene_id	Species	Gene Name
TDRKH	ENSG00000182134	Homo sapiens	tudor and KH domain containing(TDRKH)
PRDM8	ENSG00000152784	Homo sapiens	PR/SET domain 8(PRDM8)
ANKRD13B	ENSG00000198720	Homo sapiens	ankyrin repeat domain 13B(ANKRD13B)
SCARB1	ENSG00000073060	Homo sapiens	scavenger receptor class B member 1(SCARB1)
TEX41	ENSG00000226674	Homo sapiens	testis expressed 41 (non-protein coding)(TEX41)
IRS1	ENSG00000169047	Homo sapiens	insulin receptor substrate 1(IRS1)
NDUFA12	ENSG00000184752	Homo sapiens	NADH:ubiquinone oxidoreductase subunit A12(NDUFA12)
MAP3K7CL	ENSG00000156265	Homo sapiens	MAP3K7 C-terminal like(MAP3K7CL)
HP	ENSG00000257017	Homo sapiens	haptoglobin(HP)
UBE2Z	ENSG00000159202	Homo sapiens	ubiquitin conjugating enzyme E2 Z(UBE2Z)
FGF5	ENSG00000138675	Homo sapiens	fibroblast growth factor 5(FGF5)
ARHGAP42	ENSG00000165895	Homo sapiens	Rho GTPase activating protein 42(ARHGAP42)
EDNRA	ENSG00000151617	Homo sapiens	endothelin receptor type A(EDNRA)
HHAT	ENSG00000054392	Homo sapiens	hedgehog acyltransferase(HHAT)
SNRPD2	ENSG00000125743	Homo sapiens	small nuclear ribonucleoprotein D2 polypeptide(SNRPD2)
DHX58	ENSG00000108771	Homo sapiens	DExH-box helicase 58(DHX58)
BCAP29	ENSG00000075790	Homo sapiens	B-cell receptor associated protein 29(BCAP29)
CCDC92	ENSG00000119242	Homo sapiens	coiled-coil domain containing 92(CCDC92)
ANKS1A	ENSG00000064999	Homo sapiens	ankyrin repeat and sterile alpha motif domain containing 1A(ANKS1A)
IL6R	ENSG00000160712	Homo sapiens	interleukin 6 receptor(IL6R)
TRIM22	ENSG00000132274	Homo sapiens	tripartite motif containing 22(TRIM22)
TNS1	ENSG00000079308	Homo sapiens	tensin 1(TNS1)
SWAP70	ENSG00000133789	Homo sapiens	SWAP switching B-cell complex 70kDa subunit(SWAP70)
PRKCE	ENSG00000171132	Homo sapiens	protein kinase C epsilon(PRKCE)
HNF1A	ENSG00000135100	Homo sapiens	HNF1 homeobox A(HNF1A)
TEX2	ENSG00000136478	Homo sapiens	testis expressed 2(TEX2)
ATP1B1	ENSG00000143153	Homo sapiens	ATPase Na+/K+ transporting subunit beta 1(ATP1B1)
PROCR	ENSG00000101000	Homo sapiens	protein C receptor(PROCR)
CFDP1	ENSG00000153774	Homo sapiens	craniofacial development protein 1(CFDP1)
COL4A2	ENSG00000134871	Homo sapiens	collagen type IV alpha 2 chain(COL4A2)
HNRNPUL1	ENSG00000105323	Homo sapiens	heterogeneous nuclear ribonucleoprotein U like 1(HNRNPUL1)
LOX	ENSG00000113083	Homo sapiens	lysyl oxidase(LOX)
COL4A1	ENSG00000187498	Homo sapiens	collagen type IV alpha 1 chain(COL4A1)
HHIPL1	ENSG00000182218	Homo sapiens	HHIP like 1(HHIPL1)
ZNF831	ENSG00000124203	Homo sapiens	zinc finger protein 831(ZNF831)
HDGFL1	ENSG00000112273	Homo sapiens	hepatoma derived growth factor-like 1(HDGFL1)
ZFPM2	ENSG00000169946	Homo sapiens	zinc finger protein:: FOG family member 2(ZFPM2)
LPA	ENSG00000198670	Homo sapiens	lipoprotein(a)(LPA)
TRIB1	ENSG00000173334	Homo sapiens	tribbles pseudokinase 1(TRIB1)
CFTR	ENSG00000001626	Homo sapiens	cystic fibrosis transmembrane conductance regulator(CFTR)
MAD1L1	ENSG00000002822	Homo sapiens	MAD1 mitotic arrest deficient like 1(MAD1L1)
SLC22A4	ENSG00000197208	Homo sapiens	solute carrier family 22 member 4(SLC22A4)
KCNE2	ENSG00000159197	Homo sapiens	potassium voltage-gated channel subfamily E regulatory subunit 2(KCNE2)
ARHGEF26	ENSG00000114790	Homo sapiens	Rho guanine nucleotide exchange factor 26(ARHGEF26)
CTR9	ENSG00000198730	Homo sapiens	CTR9 homolog:: Paf1/RNA polymerase II complex component(CTR9)
HTRA1	ENSG00000166033	Homo sapiens	HtrA serine peptidase 1(HTRA1)
LPL	ENSG00000175445	Homo sapiens	lipoprotein lipase(LPL)
ABO	ENSG00000175164	Homo sapiens	ABO blood group (transferase A:: alpha 1-3-N-acetylgalactosaminyltransferase; transferase B:: alpha 1-3-galactosyltransferase)(ABO)
C2	ENSG00000166278	Homo sapiens	complement C2(C2)
CAMSAP2	ENSG00000118200	Homo sapiens	calmodulin regulated spectrin associated protein family member 2(CAMSAP2)
ZNF827	ENSG00000151612	Homo sapiens	zinc finger protein 827(ZNF827)
PDGFD	ENSG00000170962	Homo sapiens	platelet derived growth factor D(PDGFD)
PRDM16	ENSG00000142611	Homo sapiens	PR/SET domain 16(PRDM16)
SERPINH1	ENSG00000149257	Homo sapiens	serpin family H member 1(SERPINH1)
HOXC4	ENSG00000198353	Homo sapiens	homeobox C4(HOXC4)
PLCG1	ENSG00000124181	Homo sapiens	phospholipase C gamma 1(PLCG1)
PLTP	ENSG00000100979	Homo sapiens	phospholipid transfer protein(PLTP)
KLHDC10	ENSG00000128607	Homo sapiens	kelch domain containing 10(KLHDC10)
TGFB1	ENSG00000105329	Homo sapiens	transforming growth factor beta 1(TGFB1)
SMAD3	ENSG00000166949	Homo sapiens	SMAD family member 3(SMAD3)
TIPARP	ENSG00000163659	Homo sapiens	TCDD inducible poly(ADP-ribose) polymerase(TIPARP)
PCIF1	ENSG00000100982	Homo sapiens	PDX1 C-terminal inhibiting factor 1(PCIF1)
FN1	ENSG00000115414	Homo sapiens	fibronectin 1(FN1)
NBEAL1	ENSG00000144426	Homo sapiens	neurobeachin like 1(NBEAL1)
TRIP4	ENSG00000103671	Homo sapiens	thyroid hormone receptor interactor 4(TRIP4)
DNAJC13	ENSG00000138246	Homo sapiens	DnaJ heat shock protein family (Hsp40) member C13(DNAJC13)
ARHGAP26	ENSG00000145819	Homo sapiens	Rho GTPase activating protein 26(ARHGAP26)
PARP12	ENSG00000059378	Homo sapiens	poly(ADP-ribose) polymerase family member 12(PARP12)
SMARCA4	ENSG00000127616	Homo sapiens	SWI/SNF related:: matrix associated:: actin dependent regulator of chromatin:: subfamily a:: member 4(SMARCA4)
COPRS	ENSG00000172301	Homo sapiens	coordinator of PRMT5 and differentiation stimulator(COPRS)
ZC3HC1	ENSG00000091732	Homo sapiens	zinc finger C3HC-type containing 1(ZC3HC1)
STAG1	ENSG00000118007	Homo sapiens	stromal antigen 1(STAG1)
BMP1	ENSG00000168487	Homo sapiens	bone morphogenetic protein 1(BMP1)
IL5	ENSG00000113525	Homo sapiens	interleukin 5(IL5)
CXCL12	ENSG00000107562	Homo sapiens	C-X-C motif chemokine ligand 12(CXCL12)
NAT2	ENSG00000156006	Homo sapiens	N-acetyltransferase 2(NAT2)
PDE3A	ENSG00000172572	Homo sapiens	phosphodiesterase 3A(PDE3A)
HNRNPD	ENSG00000138668	Homo sapiens	heterogeneous nuclear ribonucleoprotein D(HNRNPD)
CORO6	ENSG00000167549	Homo sapiens	coronin 6(CORO6)
PEMT	ENSG00000133027	Homo sapiens	phosphatidylethanolamine N-methyltransferase(PEMT)
MRVI1	ENSG00000072952	Homo sapiens	murine retrovirus integration site 1 homolog(MRVI1)
CDKN1A	ENSG00000124762	Homo sapiens	cyclin dependent kinase inhibitor 1A(CDKN1A)
FLT1	ENSG00000102755	Homo sapiens	fms related tyrosine kinase 1(FLT1)
RTP3	ENSG00000163825	Homo sapiens	receptor transporter protein 3(RTP3)
SERPINA1	ENSG00000197249	Homo sapiens	serpin family A member 1(SERPINA1)
ITGB5	ENSG00000082781	Homo sapiens	integrin subunit beta 5(ITGB5)
GPR22	ENSG00000172209	Homo sapiens	G protein-coupled receptor 22(GPR22)
LMOD1	ENSG00000163431	Homo sapiens	leiomodin 1(LMOD1)
FHL3	ENSG00000183386	Homo sapiens	four and a half LIM domains 3(FHL3)
PCSK9	ENSG00000169174	Homo sapiens	proprotein convertase subtilisin/kexin type 9(PCSK9)
N4BP2L2	ENSG00000244754	Homo sapiens	NEDD4 binding protein 2 like 2(N4BP2L2)
SMG6	ENSG00000070366	Homo sapiens	SMG6:: nonsense mediated mRNA decay factor(SMG6)
MC4R	ENSG00000166603	Homo sapiens	melanocortin 4 receptor(MC4R)
TRIM6	ENSG00000121236	Homo sapiens	tripartite motif containing 6(TRIM6)
SH3PXD2A	ENSG00000107957	Homo sapiens	SH3 and PX domains 2A(SH3PXD2A)
TRIM5	ENSG00000132256	Homo sapiens	tripartite motif containing 5(TRIM5)
STBD1	ENSG00000118804	Homo sapiens	starch binding domain 1(STBD1)
MCF2L	ENSG00000126217	Homo sapiens	MCF.2 cell line derived transforming sequence like(MCF2L)
RAC1	ENSG00000136238	Homo sapiens	ras-related C3 botulinum toxin substrate 1 (rho family:: small GTP binding protein Rac1)(RAC1)
NCK1	ENSG00000158092	Homo sapiens	NCK adaptor protein 1(NCK1)
ADAMTS7	ENSG00000136378	Homo sapiens	ADAM metallopeptidase with thrombospondin type 1 motif 7(ADAMTS7)
BCAS3	ENSG00000141376	Homo sapiens	BCAS3:: microtubule associated cell migration factor(BCAS3)
PLEKHG1	ENSG00000120278	Homo sapiens	pleckstrin homology and RhoGEF domain containing G1(PLEKHG1)
SHROOM3	ENSG00000138771	Homo sapiens	shroom family member 3(SHROOM3)
KSR2	ENSG00000171435	Homo sapiens	kinase suppressor of ras 2(KSR2)
APOA5	ENSG00000110243	Homo sapiens	apolipoprotein A5(APOA5)
RHOA	ENSG00000067560	Homo sapiens	ras homolog family member A(RHOA)
GIP	ENSG00000159224	Homo sapiens	gastric inhibitory polypeptide(GIP)
PSMA3	ENSG00000100567	Homo sapiens	proteasome subunit alpha 3(PSMA3)
MRAS	ENSG00000158186	Homo sapiens	muscle RAS oncogene homolog(MRAS)
ADORA2A	ENSG00000128271	Homo sapiens	adenosine A2a receptor(ADORA2A)
NME7	ENSG00000143156	Homo sapiens	NME/NM23 family member 7(NME7)
PALLD	ENSG00000129116	Homo sapiens	palladin:: cytoskeletal associated protein(PALLD)
PECAM1	ENSG00000261371	Homo sapiens	platelet and endothelial cell adhesion molecule 1(PECAM1)
COL6A3	ENSG00000163359	Homo sapiens	collagen type VI alpha 3 chain(COL6A3)
CDH13	ENSG00000140945	Homo sapiens	cadherin 13(CDH13)
PDE5A	ENSG00000138735	Homo sapiens	phosphodiesterase 5A(PDE5A)
ANGPTL4	ENSG00000167772	Homo sapiens	angiopoietin like 4(ANGPTL4)
MFGE8	ENSG00000140545	Homo sapiens	milk fat globule-EGF factor 8 protein(MFGE8)
PRIM2	ENSG00000146143	Homo sapiens	primase (DNA) subunit 2(PRIM2)
CDC123	ENSG00000151465	Homo sapiens	cell division cycle 123(CDC123)
FOXC1	ENSG00000054598	Homo sapiens	forkhead box C1(FOXC1)
LRP1	ENSG00000123384	Homo sapiens	LDL receptor related protein 1(LRP1)
GOSR2	ENSG00000262633	Homo sapiens	golgi SNAP receptor complex member 2(GOSR2)
GOSR2	ENSG00000108433	Homo sapiens	golgi SNAP receptor complex member 2(GOSR2)
FIGN	ENSG00000182263	Homo sapiens	fidgetin:: microtubule severing factor(FIGN)
FURIN	ENSG00000140564	Homo sapiens	furin:: paired basic amino acid cleaving enzyme(FURIN)
PLG	ENSG00000122194	Homo sapiens	plasminogen(PLG)
HSD17B12	ENSG00000149084	Homo sapiens	hydroxysteroid 17-beta dehydrogenase 12(HSD17B12)
HDAC9	ENSG00000048052	Homo sapiens	histone deacetylase 9(HDAC9)
CYP17A1	ENSG00000148795	Homo sapiens	cytochrome P450 family 17 subfamily A member 1(CYP17A1)
ARNTL	ENSG00000133794	Homo sapiens	aryl hydrocarbon receptor nuclear translocator like(ARNTL)
ALS2CL	ENSG00000178038	Homo sapiens	ALS2 C-terminal like(ALS2CL)
FGD6	ENSG00000180263	Homo sapiens	FYVE:: RhoGEF and PH domain containing 6(FGD6)
FCHO1	ENSG00000130475	Homo sapiens	FCH domain only 1(FCHO1)
ZNF589	ENSG00000164048	Homo sapiens	zinc finger protein 589(ZNF589)
SH2B3	ENSG00000111252	Homo sapiens	SH2B adaptor protein 3(SH2B3)
RPL17	ENSG00000265681	Homo sapiens	ribosomal protein L17(RPL17)
CENPW	ENSG00000203760	Homo sapiens	centromere protein W(CENPW)
MAP3K1	ENSG00000095015	Homo sapiens	mitogen-activated protein kinase kinase kinase 1(MAP3K1)
CDKN2A	ENSG00000147889	Homo sapiens	cyclin dependent kinase inhibitor 2A(CDKN2A)
SORT1	ENSG00000134243	Homo sapiens	sortilin 1(SORT1)
NOS3	ENSG00000164867	Homo sapiens	nitric oxide synthase 3(NOS3)
DAB2IP	ENSG00000136848	Homo sapiens	DAB2 interacting protein(DAB2IP)
APOC3	ENSG00000110245	Homo sapiens	apolipoprotein C3(APOC3)
PPP2R3A	ENSG00000073711	Homo sapiens	protein phosphatase 2 regulatory subunit B''alpha(PPP2R3A)
FAM213A	ENSG00000122378	Homo sapiens	family with sequence similarity 213 member A(FAM213A)
KLF4	ENSG00000136826	Homo sapiens	Kruppel like factor 4(KLF4)
AGT	ENSG00000135744	Homo sapiens	angiotensinogen(AGT)
VEGFA	ENSG00000112715	Homo sapiens	vascular endothelial growth factor A(VEGFA)
RAD50	ENSG00000113522	Homo sapiens	RAD50 double strand break repair protein(RAD50)
TSPAN14	ENSG00000108219	Homo sapiens	tetraspanin 14(TSPAN14)
RGS12	ENSG00000159788	Homo sapiens	regulator of G-protein signaling 12(RGS12)
CCM2	ENSG00000136280	Homo sapiens	CCM2 scaffolding protein(CCM2)
PI16	ENSG00000164530	Homo sapiens	peptidase inhibitor 16(PI16)
BCAR1	ENSG00000050820	Homo sapiens	BCAR1:: Cas family scaffolding protein(BCAR1)
SIPA1	ENSG00000213445	Homo sapiens	signal-induced proliferation-associated 1(SIPA1)
MAD2L1	ENSG00000164109	Homo sapiens	MAD2 mitotic arrest deficient-like 1 (yeast)(MAD2L1)

## Sheet: GWAS<5E-8
DATE ADDED TO CATALOG	PUBMEDID	FIRST AUTHOR	DATE	JOURNAL	LINK	STUDY	DISEASE/TRAIT	INITIAL SAMPLE SIZE	REPLICATION SAMPLE SIZE	REGION	CHR_ID	CHR_POS	REPORTED GENE(S)	CACNB4	MAPPED_GENE	UPSTREAM_GENE_ID	DOWNSTREAM_GENE_ID	SNP_GENE_IDS	UPSTREAM_GENE_DISTANCE	DOWNSTREAM_GENE_DISTANCE	STRONGEST SNP-RISK ALLELE	SNPS	MERGED	SNP_ID_CURRENT	CONTEXT	INTERGENIC	RISK ALLELE FREQUENCY	P-VALUE	PVALUE_MLOG	P-VALUE (TEXT)	OR or BETA	95% CI (TEXT)	PLATFORM [SNPS PASSING QC]	CNV	MAPPED_TRAIT	MAPPED_TRAIT_URI	STUDY ACCESSION	GENOTYPING TECHNOLOGY
2011-08-12	21779181	Gorlova O	2011-07-14	PLoS Genet	www.ncbi.nlm.nih.gov/pubmed/21779181	Identification of novel genetic markers associated with clinical phenotypes of systemic sclerosis through a genome-wide association strategy.	Systemic sclerosis	2,296 European ancestry cases, 5,172 European ancestry controls	3,175 European ancestry cases, 4,210 European ancestry controls	6p21.32	6	32701379	HLA-DQB1		HLA-DQB1 - MTCO3P1	ENSG00000231939	ENSG00000228845		32996	4745	rs9275390-?	rs9275390	0	9275390	regulatory_region_variant	1	0.25	3e-54	53.5229	(ACA positive)	2.38	[2.13-2.67]	Illumina [NR] (imputed)	N	systemic scleroderma	http://www.ebi.ac.uk/efo/EFO_0000717	GCST001156	Genome-wide genotyping array
2019-03-11	30573655	Acosta-Herrera M	2018-12-20	Ann Rheum Dis	www.ncbi.nlm.nih.gov/pubmed/30573655	Genome-wide meta-analysis reveals shared new loci in systemic seropositive rheumatic diseases.	Systemic seropositive rheumatic diseases (Systemic sclerosis or systemic lupus erythematosus or rheumatoid arthritis or idiopathic inflammatory myopathies)	up to 4,595 European ancestry rheumatoid arthritis cases, up to 3,154 European ancestry systemic lupus erythematosus cases, up to 2,281 European ancestry systemic sclerosis cases, up to 1,674 European ancestry idiopathic inflammatory myopathy cases, 19,704 European ancestry controls	NA	2q32.3	2	191108308	STAT4		STAT4			ENSG00000138378			rs10174238-?	rs10174238	0	10174238	intron_variant	0	NR	3e-42	41.5229		1.36986	[1.25-1.49]	Illumina [6450125] (imputed)	N	systemic scleroderma, rheumatoid arthritis, myositis, systemic lupus erythematosus	http://www.ebi.ac.uk/efo/EFO_0000717, http://www.ebi.ac.uk/efo/EFO_0000685, http://www.ebi.ac.uk/efo/EFO_0000783, http://www.ebi.ac.uk/efo/EFO_0002690	GCST007278	Genome-wide genotyping array
2019-03-11	30573655	Acosta-Herrera M	2018-12-20	Ann Rheum Dis	www.ncbi.nlm.nih.gov/pubmed/30573655	Genome-wide meta-analysis reveals shared new loci in systemic seropositive rheumatic diseases.	Systemic seropositive rheumatic diseases (Systemic sclerosis or systemic lupus erythematosus or rheumatoid arthritis or idiopathic inflammatory myopathies)	up to 4,595 European ancestry rheumatoid arthritis cases, up to 3,154 European ancestry systemic lupus erythematosus cases, up to 2,281 European ancestry systemic sclerosis cases, up to 1,674 European ancestry idiopathic inflammatory myopathy cases, 19,704 European ancestry controls	NA	7q32.1	7	129007888	TNPO3		TNPO3			ENSG00000064419			rs13238352-T	rs13238352	0	13238352	intron_variant	0	NR	1e-38	38		1.44	[1.30-1.60]	Illumina [6450125] (imputed)	N	systemic scleroderma, rheumatoid arthritis, myositis, systemic lupus erythematosus	http://www.ebi.ac.uk/efo/EFO_0000717, http://www.ebi.ac.uk/efo/EFO_0000685, http://www.ebi.ac.uk/efo/EFO_0000783, http://www.ebi.ac.uk/efo/EFO_0002690	GCST007278	Genome-wide genotyping array
2021-03-05	33495596	Tadros R	2021-01-25	Nat Genet	www.ncbi.nlm.nih.gov/pubmed/33495596	Shared genetic pathways contribute to risk of hypertrophic and dilated cardiomyopathies with opposite directions of effect.	Hypertrophic cardiomyopathy	1,733 European ancestry cases, 6,628 European ancestry controls	2,694 European ancestry cases, 47,486 European ancestry controls	10q26.11	10	119659975	BAG3		BAG3			ENSG00000151929			rs17099139-G	rs17099139	0	17099139	intron_variant	0	0.2907	2e-38	37.699		1.43481	1.36-1.52	Illumina [6530233] (imputed)	N	hypertrophic cardiomyopathy	http://www.ebi.ac.uk/efo/EFO_0000538	GCST011211	Genome-wide genotyping array
2021-03-05	33495596	Tadros R	2021-01-25	Nat Genet	www.ncbi.nlm.nih.gov/pubmed/33495596	Shared genetic pathways contribute to risk of hypertrophic and dilated cardiomyopathies with opposite directions of effect.	Hypertrophic cardiomyopathy	1,733 European ancestry cases, 6,628 European ancestry controls	2,694 European ancestry cases, 47,486 European ancestry controls	18q12.2	18	36673782	FHOD3		FHOD3			ENSG00000134775			rs503274-C	rs503274	0	503274	intron_variant	0	0.3105	3e-38	37.5229		1.4157	1.34-1.49	Illumina [6530233] (imputed)	N	hypertrophic cardiomyopathy	http://www.ebi.ac.uk/efo/EFO_0000538	GCST011211	Genome-wide genotyping array
2021-03-05	33495596	Tadros R	2021-01-25	Nat Genet	www.ncbi.nlm.nih.gov/pubmed/33495596	Shared genetic pathways contribute to risk of hypertrophic and dilated cardiomyopathies with opposite directions of effect.	Dilated cardiomyopathy (MTAG)	5,521 cases, 397,323 controls	NA	10q26.11	10	119670121	BAG3		BAG3			ENSG00000151929			rs2234962-T	rs2234962	0	2234962	missense_variant	0	0.7785	7e-38	37.1549		1.20801	1.17-1.24	Affymetrix, Illumina [up to 7736182] (imputed)	N	dilated cardiomyopathy	http://www.ebi.ac.uk/efo/EFO_0000407	GCST011202	Genome-wide genotyping array
2011-08-03	21750679	Allanore Y	2011-07-07	PLoS Genet	www.ncbi.nlm.nih.gov/pubmed/21750679	Genome-wide scan identifies TNIP1, PSORS1C1, and RHOB as novel risk loci for systemic sclerosis.	Systemic sclerosis	564 European ancestry cases, 1,776 European ancestry controls	1,682 European ancestry cases, 3,926 European ancestry controls	6p21.32	6	32696074	HLA, DQB1		HLA-DQB1 - MTCO3P1	ENSG00000231939	ENSG00000228845		27691	10050	rs6457617-T	rs6457617	0	6457617	intergenic_variant	1	0.5	2e-37	36.699		1.61	[1.49-1.72]	Illumina [489814]	N	systemic scleroderma	http://www.ebi.ac.uk/efo/EFO_0000717	GCST001146	Genome-wide genotyping array
2021-03-05	33495596	Tadros R	2021-01-25	Nat Genet	www.ncbi.nlm.nih.gov/pubmed/33495596	Shared genetic pathways contribute to risk of hypertrophic and dilated cardiomyopathies with opposite directions of effect.	Dilated cardiomyopathy	5,521 cases, 397,323 controls	NA	10q26.11	10	119670121	BAG3		BAG3			ENSG00000151929			rs2234962-T	rs2234962	0	2234962	missense_variant	0	0.7785	2e-32	31.699			[NR]	Affymetrix, Illumina [up to 7736182] (imputed)	N	dilated cardiomyopathy	http://www.ebi.ac.uk/efo/EFO_0000407	GCST011210	Genome-wide genotyping array
2018-04-26	24387989	Mayes MD	2014-01-02	Am J Hum Genet	www.ncbi.nlm.nih.gov/pubmed/24387989	Immunochip analysis identifies multiple susceptibility loci for systemic sclerosis.	Systemic sclerosis	671 European ancestry ACA-positive cases, 347 European ancestry ATA-positive cases, 815 European ancestry cases, 3,466 European ancestry controls	1,387 European ancestry ACA-positive cases, 896 European ancestry ATA-positive cases, 1,734 European ancestry cases, 5,935 European ancestry controls	3p14.3	3	58197909	DNASE1L3		DNASE1L3			ENSG00000163687			rs35677470-A	rs35677470	0	35677470	missense_variant	0	0.05949	4e-31	30.3979	(ACA positive)	2.0283		Illumina [126270]	N	systemic scleroderma	http://www.ebi.ac.uk/efo/EFO_0000717	GCST005534	Targeted genotyping array [ImmunoChip]
2013-12-11	23740937	Martin JE	2013-06-10	Hum Mol Genet	www.ncbi.nlm.nih.gov/pubmed/23740937	A systemic sclerosis and systemic lupus erythematosus pan-meta-GWAS reveals new shared susceptibility loci.	Systemic lupus erythematosus and Systemic sclerosis	up to 2,761 European ancestry systemic sclerosis cases, 769 European ancestry systemic lupus erythematosus cases, 7,381 European ancestry controls	up to 1,578 European ancestry systemic sclerosis cases, 1,727 European ancestry systemic lupus erythematosus cases, 6,893 European ancestry controls	7q32.1	7	129055929	TNPO3, IRF5		TPI1P2			ENSG00000230359			rs13239597-?	rs13239597	0	13239597	non_coding_transcript_exon_variant	0	NR	1e-29	29		1.664	[NR]	Illumina [NR]	N	systemic scleroderma, systemic lupus erythematosus	http://www.ebi.ac.uk/efo/EFO_0000717, http://www.ebi.ac.uk/efo/EFO_0002690	GCST002069	Genome-wide genotyping array
2019-03-11	30573655	Acosta-Herrera M	2018-12-20	Ann Rheum Dis	www.ncbi.nlm.nih.gov/pubmed/30573655	Genome-wide meta-analysis reveals shared new loci in systemic seropositive rheumatic diseases.	Systemic seropositive rheumatic diseases (Systemic sclerosis or systemic lupus erythematosus or rheumatoid arthritis or idiopathic inflammatory myopathies)	up to 4,595 European ancestry rheumatoid arthritis cases, up to 3,154 European ancestry systemic lupus erythematosus cases, up to 2,281 European ancestry systemic sclerosis cases, up to 1,674 European ancestry idiopathic inflammatory myopathy cases, 19,704 European ancestry controls	NA	1p13.2	1	113761186	PHTF1-RSBN1		PHTF1 - RSBN1	ENSG00000116793	ENSG00000081019		1697	646	rs6679677-A	rs6679677	0	6679677	intergenic_variant	1	NR	2e-28	27.699		1.34	[1.21-1.49]	Illumina [6450125] (imputed)	N	systemic scleroderma, rheumatoid arthritis, myositis, systemic lupus erythematosus	http://www.ebi.ac.uk/efo/EFO_0000717, http://www.ebi.ac.uk/efo/EFO_0000685, http://www.ebi.ac.uk/efo/EFO_0000783, http://www.ebi.ac.uk/efo/EFO_0002690	GCST007278	Genome-wide genotyping array
2019-03-11	30573655	Acosta-Herrera M	2018-12-20	Ann Rheum Dis	www.ncbi.nlm.nih.gov/pubmed/30573655	Genome-wide meta-analysis reveals shared new loci in systemic seropositive rheumatic diseases.	Systemic seropositive rheumatic diseases (Systemic sclerosis or systemic lupus erythematosus or rheumatoid arthritis or idiopathic inflammatory myopathies)	up to 4,595 European ancestry rheumatoid arthritis cases, up to 3,154 European ancestry systemic lupus erythematosus cases, up to 2,281 European ancestry systemic sclerosis cases, up to 1,674 European ancestry idiopathic inflammatory myopathy cases, 19,704 European ancestry controls	NA	1p13.2	1	113834946	PTPN22		PTPN22, AL137856.1			ENSG00000134242, ENSG00000231128			rs2476601-?	rs2476601	0	2476601	missense_variant	0	NR	2e-28	27.699		1.33333	[1.2-1.49]	Illumina [6450125] (imputed)	N	systemic scleroderma, rheumatoid arthritis, myositis, systemic lupus erythematosus	http://www.ebi.ac.uk/efo/EFO_0000717, http://www.ebi.ac.uk/efo/EFO_0000685, http://www.ebi.ac.uk/efo/EFO_0000783, http://www.ebi.ac.uk/efo/EFO_0002690	GCST007278	Genome-wide genotyping array
2011-08-12	21779181	Gorlova O	2011-07-14	PLoS Genet	www.ncbi.nlm.nih.gov/pubmed/21779181	Identification of novel genetic markers associated with clinical phenotypes of systemic sclerosis through a genome-wide association strategy.	Systemic sclerosis	2,296 European ancestry cases, 5,172 European ancestry controls	3,175 European ancestry cases, 4,210 European ancestry controls	6p21.32	6	32441753	HLA-DRA		HLA-DRA, HLA-DRA, HLA-DRA, HLA-DRA, HLA-DRA, HLA-DRA, HLA-DRA			ENSG00000228987, ENSG00000206308, ENSG00000230726, ENSG00000204287, ENSG00000226260, ENSG00000227993, ENSG00000234794			rs3129882-?	rs3129882	0	3129882	intron_variant	0	0.44	2e-27	26.699	(ATA positive)	2.17	[1.88-2.50]	Illumina [NR] (imputed)	N	systemic scleroderma	http://www.ebi.ac.uk/efo/EFO_0000717	GCST001156	Genome-wide genotyping array
2021-03-05	33495596	Tadros R	2021-01-25	Nat Genet	www.ncbi.nlm.nih.gov/pubmed/33495596	Shared genetic pathways contribute to risk of hypertrophic and dilated cardiomyopathies with opposite directions of effect.	Dilated cardiomyopathy (MTAG)	5,521 cases, 397,323 controls	NA	1p36.13	1	15972817	ZBTB17		ZBTB17			ENSG00000116809			rs10927875-C	rs10927875	0	10927875	intron_variant	0	0.6729	8e-25	24.0969		1.1383	1.11-1.17	Affymetrix, Illumina [up to 7736182] (imputed)	N	dilated cardiomyopathy	http://www.ebi.ac.uk/efo/EFO_0000407	GCST011202	Genome-wide genotyping array
2021-03-05	33495596	Tadros R	2021-01-25	Nat Genet	www.ncbi.nlm.nih.gov/pubmed/33495596	Shared genetic pathways contribute to risk of hypertrophic and dilated cardiomyopathies with opposite directions of effect.	Hypertrophic cardiomyopathy (MTAG)	1,733 European ancestry cases, 6,628 European ancestry controls	NA	10q26.11	10	119659975	BAG3		BAG3			ENSG00000151929			rs17099139-G	rs17099139	0	17099139	intron_variant	0	0.2907	1e-24	24		1.46024	1.34-1.59	Illumina [6530233] (imputed)	N	hypertrophic cardiomyopathy	http://www.ebi.ac.uk/efo/EFO_0000538	GCST011205	Genome-wide genotyping array
2018-11-05	30247649	Gonzalez-Serna D	2018-09-21	Rheumatology (Oxford)	www.ncbi.nlm.nih.gov/pubmed/30247649	Analysis of the genetic component of systemic sclerosis in Iranian and Turkish populations through a genome-wide association study.	Systemic sclerosis	764 Middle Eastern ancestry cases, 1,343 Middle Eastern ancestry controls	NA				HLA-DRB1								HLA-DRB1*11:04-?	HLA-DRB1*11:04	0			1	NR	2e-24	23.699		3.14	[2.52-3.91]	Illumina [5698748] (imputed)	N	systemic scleroderma	http://www.ebi.ac.uk/efo/EFO_0000717	GCST006493	Genome-wide genotyping array
2019-11-28	31672989	Lopez-Isac E	2019-10-31	Nat Commun	www.ncbi.nlm.nih.gov/pubmed/31672989	GWAS for systemic sclerosis identifies multiple risk loci and highlights fibrotic and vasculopathy pathways.	Systemic sclerosis	9,095 European ancestry cases, 17,584 European ancestry controls	NA	2q32.2	2	191038032	STAT4		STAT4			ENSG00000138378			rs3821236-A	rs3821236	0	3821236	intron_variant	0	0.2	2e-23	22.699		1.31		Illumina [4723365]	N	systemic scleroderma	http://www.ebi.ac.uk/efo/EFO_0000717	GCST009131	Genome-wide genotyping array
2019-03-11	30573655	Acosta-Herrera M	2018-12-20	Ann Rheum Dis	www.ncbi.nlm.nih.gov/pubmed/30573655	Genome-wide meta-analysis reveals shared new loci in systemic seropositive rheumatic diseases.	Systemic seropositive rheumatic diseases (Systemic sclerosis or systemic lupus erythematosus or rheumatoid arthritis or idiopathic inflammatory myopathies)	up to 4,595 European ancestry rheumatoid arthritis cases, up to 3,154 European ancestry systemic lupus erythematosus cases, up to 2,281 European ancestry systemic sclerosis cases, up to 1,674 European ancestry idiopathic inflammatory myopathy cases, 19,704 European ancestry controls	NA	6q23.3	6	137922602	TNFAIP3		AL591468.1 - LINC02528	ENSG00000287393	ENSG00000226004		19026	20477	rs58721818-T	rs58721818	0	58721818	regulatory_region_variant	1	NR	5e-23	22.301		1.64	[1.46-1.84]	Illumina [6450125] (imputed)	N	systemic scleroderma, rheumatoid arthritis, myositis, systemic lupus erythematosus	http://www.ebi.ac.uk/efo/EFO_0000717, http://www.ebi.ac.uk/efo/EFO_0000685, http://www.ebi.ac.uk/efo/EFO_0000783, http://www.ebi.ac.uk/efo/EFO_0002690	GCST007278	Genome-wide genotyping array
2019-03-11	30573655	Acosta-Herrera M	2018-12-20	Ann Rheum Dis	www.ncbi.nlm.nih.gov/pubmed/30573655	Genome-wide meta-analysis reveals shared new loci in systemic seropositive rheumatic diseases.	Systemic seropositive rheumatic diseases (Systemic sclerosis or systemic lupus erythematosus or rheumatoid arthritis or idiopathic inflammatory myopathies)	up to 4,595 European ancestry rheumatoid arthritis cases, up to 3,154 European ancestry systemic lupus erythematosus cases, up to 2,281 European ancestry systemic sclerosis cases, up to 1,674 European ancestry idiopathic inflammatory myopathy cases, 19,704 European ancestry controls	NA	8p23.1	8	11484371	FAM167A-BLK		AF131216.5 - BLK	ENSG00000284957	ENSG00000136573		3303	2523	rs2736337-C	rs2736337	0	2736337	regulatory_region_variant	1	NR	5e-22	21.301		1.23	[1.17-1.30]	Illumina [6450125] (imputed)	N	systemic scleroderma, rheumatoid arthritis, myositis, systemic lupus erythematosus	http://www.ebi.ac.uk/efo/EFO_0000717, http://www.ebi.ac.uk/efo/EFO_0000685, http://www.ebi.ac.uk/efo/EFO_0000783, http://www.ebi.ac.uk/efo/EFO_0002690	GCST007278	Genome-wide genotyping array
2021-03-05	33495596	Tadros R	2021-01-25	Nat Genet	www.ncbi.nlm.nih.gov/pubmed/33495596	Shared genetic pathways contribute to risk of hypertrophic and dilated cardiomyopathies with opposite directions of effect.	Hypertrophic cardiomyopathy (MTAG)	1,733 European ancestry cases, 6,628 European ancestry controls	NA	18q12.2	18	36673782	FHOD3		FHOD3			ENSG00000134775			rs503274-C	rs503274	0	503274	intron_variant	0	0.3105	2e-21	20.699		1.52105	1.40-1.66	Illumina [6530233] (imputed)	N	hypertrophic cardiomyopathy	http://www.ebi.ac.uk/efo/EFO_0000538	GCST011205	Genome-wide genotyping array
2021-03-05	33495596	Tadros R	2021-01-25	Nat Genet	www.ncbi.nlm.nih.gov/pubmed/33495596	Shared genetic pathways contribute to risk of hypertrophic and dilated cardiomyopathies with opposite directions of effect.	Hypertrophic cardiomyopathy	1,733 European ancestry cases, 6,628 European ancestry controls	2,694 European ancestry cases, 47,486 European ancestry controls	1p36.13	1	16012818	HSPB7		SRARP - HSPB7	ENSG00000183888	ENSG00000173641		4011	1210	rs10927886-G	rs10927886	0	10927886	TF_binding_site_variant	1	0.4148	2e-21	20.699		1.27074	1.21-1.34	Illumina [6530233] (imputed)	N	hypertrophic cardiomyopathy	http://www.ebi.ac.uk/efo/EFO_0000538	GCST011211	Genome-wide genotyping array
2019-11-28	31672989	Lopez-Isac E	2019-10-31	Nat Commun	www.ncbi.nlm.nih.gov/pubmed/31672989	GWAS for systemic sclerosis identifies multiple risk loci and highlights fibrotic and vasculopathy pathways.	Systemic sclerosis	9,095 European ancestry cases, 17,584 European ancestry controls	NA	7q32.1	7	129011468	IRF5, TNPO3		TNPO3			ENSG00000064419			rs36073657-T	rs36073657	0	36073657	intron_variant	0	0.1	3e-21	20.5229		1.4		Illumina [4723365]	N	systemic scleroderma	http://www.ebi.ac.uk/efo/EFO_0000717	GCST009131	Genome-wide genotyping array
2019-11-28	31672989	Lopez-Isac E	2019-10-31	Nat Commun	www.ncbi.nlm.nih.gov/pubmed/31672989	GWAS for systemic sclerosis identifies multiple risk loci and highlights fibrotic and vasculopathy pathways.	Systemic sclerosis	9,095 European ancestry cases, 17,584 European ancestry controls	NA	8p23.1	8	11486464	FAM167A, BLK		AF131216.5 - BLK	ENSG00000284957	ENSG00000136573		5396	430	rs2736340-T	rs2736340	0	2736340	intergenic_variant	1	0.24	3e-21	20.5229		1.24		Illumina [4723365]	N	systemic scleroderma	http://www.ebi.ac.uk/efo/EFO_0000717	GCST009131	Genome-wide genotyping array
2011-08-12	21779181	Gorlova O	2011-07-14	PLoS Genet	www.ncbi.nlm.nih.gov/pubmed/21779181	Identification of novel genetic markers associated with clinical phenotypes of systemic sclerosis through a genome-wide association strategy.	Systemic sclerosis	2,296 European ancestry cases, 5,172 European ancestry controls	3,175 European ancestry cases, 4,210 European ancestry controls	6p21.32	6	32222629	NOTCH4		NOTCH4, NOTCH4, NOTCH4, NOTCH4, NOTCH4, NOTCH4			ENSG00000235396, ENSG00000223355, ENSG00000204301, ENSG00000232339, ENSG00000234876, ENSG00000206312			rs443198-?	rs443198	0	443198	synonymous_variant	0	0.63	9e-21	20.0458	(ACA positive)	1.82	[1.59-2.04]	Illumina [NR] (imputed)	N	systemic scleroderma	http://www.ebi.ac.uk/efo/EFO_0000717	GCST001156	Genome-wide genotyping array
2018-04-26	24387989	Mayes MD	2014-01-02	Am J Hum Genet	www.ncbi.nlm.nih.gov/pubmed/24387989	Immunochip analysis identifies multiple susceptibility loci for systemic sclerosis.	Limited cutaneous systemic scleroderma	1,127 European ancestry cases, 3,466 European ancestry controls	2,507 European ancestry cases, 5,935 European ancestry controls	3p14.3	3	58197909	DNASE1L3		DNASE1L3			ENSG00000163687			rs35677470-A	rs35677470	0	35677470	missense_variant	0	0.05949	1e-20	20		1.6241		Illumina [126270]	N	limited scleroderma	http://www.ebi.ac.uk/efo/EFO_1001017	GCST005533	Targeted genotyping array [ImmunoChip]
2011-08-12	21779181	Gorlova O	2011-07-14	PLoS Genet	www.ncbi.nlm.nih.gov/pubmed/21779181	Identification of novel genetic markers associated with clinical phenotypes of systemic sclerosis through a genome-wide association strategy.	Systemic sclerosis	2,296 European ancestry cases, 5,172 European ancestry controls	3,175 European ancestry cases, 4,210 European ancestry controls	6p21.32	6	33075103	HLA-DPA1, HLA-DPB1		HLA-DPA1, HLA-DPA1, HLA-DPA1, HLA-DPA1, HLA-DPA1, HLA-DPA1, HLA-DPA1, HLA-DPA1			ENSG00000224103, ENSG00000206291, ENSG00000235844, ENSG00000231389, ENSG00000168384, ENSG00000228163, ENSG00000229685, ENSG00000236177			rs987870-?	rs987870	0	987870	intron_variant	0	0.15	2e-20	19.699	(ATA positive)	2.09	[1.78-2.45]	Illumina [NR] (imputed)	N	systemic scleroderma	http://www.ebi.ac.uk/efo/EFO_0000717	GCST001156	Genome-wide genotyping array
2021-03-05	33495596	Tadros R	2021-01-25	Nat Genet	www.ncbi.nlm.nih.gov/pubmed/33495596	Shared genetic pathways contribute to risk of hypertrophic and dilated cardiomyopathies with opposite directions of effect.	Hypertrophic cardiomyopathy (MTAG)	1,733 European ancestry cases, 6,628 European ancestry controls	NA	6p21.2	6	36668303	CDKN1A		RNU1-88P - AL121715.1	ENSG00000238554	ENSG00000251864		28631	4535	rs66761782-C	rs66761782	0	66761782	regulatory_region_variant	1	0.26	2e-19	18.699		1.2884	1.18-1.41	Illumina [6530233] (imputed)	N	hypertrophic cardiomyopathy	http://www.ebi.ac.uk/efo/EFO_0000538	GCST011205	Genome-wide genotyping array
2021-03-05	33495596	Tadros R	2021-01-25	Nat Genet	www.ncbi.nlm.nih.gov/pubmed/33495596	Shared genetic pathways contribute to risk of hypertrophic and dilated cardiomyopathies with opposite directions of effect.	Hypertrophic cardiomyopathy	1,733 European ancestry cases, 6,628 European ancestry controls	2,694 European ancestry cases, 47,486 European ancestry controls	6q22.31	6	118333145	SLC35F1		SLC35F1 - AL589993.1	ENSG00000196376	ENSG00000216809		15469	119324	rs12212795-C	rs12212795	0	12212795	intergenic_variant	1	0.0574	1e-18	18		1.56925	1.42-1.73	Illumina [6530233] (imputed)	N	hypertrophic cardiomyopathy	http://www.ebi.ac.uk/efo/EFO_0000538	GCST011211	Genome-wide genotyping array
2021-03-05	33495596	Tadros R	2021-01-25	Nat Genet	www.ncbi.nlm.nih.gov/pubmed/33495596	Shared genetic pathways contribute to risk of hypertrophic and dilated cardiomyopathies with opposite directions of effect.	Dilated cardiomyopathy	5,521 cases, 397,323 controls	NA	1p36.13	1	15972817	ZBTB17		ZBTB17			ENSG00000116809			rs10927875-C	rs10927875	0	10927875	intron_variant	0	0.6729	6e-18	17.2218			[NR]	Affymetrix, Illumina [up to 7736182] (imputed)	N	dilated cardiomyopathy	http://www.ebi.ac.uk/efo/EFO_0000407	GCST011210	Genome-wide genotyping array
2019-03-11	30573655	Acosta-Herrera M	2018-12-20	Ann Rheum Dis	www.ncbi.nlm.nih.gov/pubmed/30573655	Genome-wide meta-analysis reveals shared new loci in systemic seropositive rheumatic diseases.	Systemic seropositive rheumatic diseases (Systemic sclerosis or systemic lupus erythematosus or rheumatoid arthritis or idiopathic inflammatory myopathies)	up to 4,595 European ancestry rheumatoid arthritis cases, up to 3,154 European ancestry systemic lupus erythematosus cases, up to 2,281 European ancestry systemic sclerosis cases, up to 1,674 European ancestry idiopathic inflammatory myopathy cases, 19,704 European ancestry controls	NA	2q32.2	2	191068557	STAT4		STAT4			ENSG00000138378			rs13389408-C	rs13389408	0	13389408	3_prime_UTR_variant	0	NR	3e-17	16.5229		1.27	[1.20-1.34]	Illumina [6450125] (imputed)	N	systemic scleroderma, rheumatoid arthritis, myositis, systemic lupus erythematosus	http://www.ebi.ac.uk/efo/EFO_0000717, http://www.ebi.ac.uk/efo/EFO_0000685, http://www.ebi.ac.uk/efo/EFO_0000783, http://www.ebi.ac.uk/efo/EFO_0002690	GCST007278	Genome-wide genotyping array
2010-05-03	20383147	Radstake TR	2010-04-11	Nat Genet	www.ncbi.nlm.nih.gov/pubmed/20383147	Genome-wide association study of systemic sclerosis identifies CD247 as a new susceptibility locus.	Systemic sclerosis	2,296 European ancestry cases, 5,171 European ancestry controls	2,753 European ancestry cases, 4,569 European ancestry controls	6p21.32	6	32696074	HLA-DQB1		HLA-DQB1 - MTCO3P1	ENSG00000231939	ENSG00000228845		27691	10050	rs6457617-?	rs6457617	0	6457617	intergenic_variant	1	0.53	4e-17	16.3979		1.37	[1.28-1.47]	Illumina [279621]	N	systemic scleroderma	http://www.ebi.ac.uk/efo/EFO_0000717	GCST000650	Genome-wide genotyping array
2021-03-05	33495596	Tadros R	2021-01-25	Nat Genet	www.ncbi.nlm.nih.gov/pubmed/33495596	Shared genetic pathways contribute to risk of hypertrophic and dilated cardiomyopathies with opposite directions of effect.	Hypertrophic cardiomyopathy	1,733 European ancestry cases, 6,628 European ancestry controls	2,694 European ancestry cases, 47,486 European ancestry controls	22q11.23	22	23829118	SMARCB1		SMARCB1, SMARCB1			ENSG00000099956, ENSG00000275837			rs2186370-A	rs2186370	0	2186370	intron_variant	0	0.2187	5e-17	16.301		1.29357	1.22-1.37	Illumina [6530233] (imputed)	N	hypertrophic cardiomyopathy	http://www.ebi.ac.uk/efo/EFO_0000538	GCST011211	Genome-wide genotyping array
2019-03-11	30573655	Acosta-Herrera M	2018-12-20	Ann Rheum Dis	www.ncbi.nlm.nih.gov/pubmed/30573655	Genome-wide meta-analysis reveals shared new loci in systemic seropositive rheumatic diseases.	Systemic seropositive rheumatic diseases (Systemic sclerosis or systemic lupus erythematosus or rheumatoid arthritis or idiopathic inflammatory myopathies)	up to 4,595 European ancestry rheumatoid arthritis cases, up to 3,154 European ancestry systemic lupus erythematosus cases, up to 2,281 European ancestry systemic sclerosis cases, up to 1,674 European ancestry idiopathic inflammatory myopathy cases, 19,704 European ancestry controls	NA	7q32.1	7	128949579	IRF5		IRF5			ENSG00000128604			rs10954214-T	rs10954214	0	10954214	3_prime_UTR_variant	0	NR	7e-17	16.1549		1.18	[1.13-1.23]	Illumina [6450125] (imputed)	N	systemic scleroderma, rheumatoid arthritis, myositis, systemic lupus erythematosus	http://www.ebi.ac.uk/efo/EFO_0000717, http://www.ebi.ac.uk/efo/EFO_0000685, http://www.ebi.ac.uk/efo/EFO_0000783, http://www.ebi.ac.uk/efo/EFO_0002690	GCST007278	Genome-wide genotyping array
2021-03-05	33495596	Tadros R	2021-01-25	Nat Genet	www.ncbi.nlm.nih.gov/pubmed/33495596	Shared genetic pathways contribute to risk of hypertrophic and dilated cardiomyopathies with opposite directions of effect.	Hypertrophic cardiomyopathy (MTAG)	1,733 European ancestry cases, 6,628 European ancestry controls	NA	15q25.3	15	84806850	ZNF592		ZNF592 - ALPK3	ENSG00000166716	ENSG00000136383		405	9830	rs11073729-C	rs11073729	0	11073729	intergenic_variant	1	0.4579	1e-16	16		1.20358	1.11-1.30	Illumina [6530233] (imputed)	N	hypertrophic cardiomyopathy	http://www.ebi.ac.uk/efo/EFO_0000538	GCST011205	Genome-wide genotyping array
2021-03-05	33495596	Tadros R	2021-01-25	Nat Genet	www.ncbi.nlm.nih.gov/pubmed/33495596	Shared genetic pathways contribute to risk of hypertrophic and dilated cardiomyopathies with opposite directions of effect.	Hypertrophic cardiomyopathy	1,733 European ancestry cases, 6,628 European ancestry controls	2,694 European ancestry cases, 47,486 European ancestry controls	17q24.2	17	66307675	PRKCA		PRKCA			ENSG00000154229			rs9892651-T	rs9892651	0	9892651	intron_variant	0	0.5861	2e-16	15.699		1.24611	1.18-1.31	Illumina [6530233] (imputed)	N	hypertrophic cardiomyopathy	http://www.ebi.ac.uk/efo/EFO_0000538	GCST011211	Genome-wide genotyping array
2018-04-26	24387989	Mayes MD	2014-01-02	Am J Hum Genet	www.ncbi.nlm.nih.gov/pubmed/24387989	Immunochip analysis identifies multiple susceptibility loci for systemic sclerosis.	Systemic sclerosis	671 European ancestry ACA-positive cases, 347 European ancestry ATA-positive cases, 815 European ancestry cases, 3,466 European ancestry controls	1,387 European ancestry ACA-positive cases, 896 European ancestry ATA-positive cases, 1,734 European ancestry cases, 5,935 European ancestry controls	3p14.3	3	58197909	DNASE1L3		DNASE1L3			ENSG00000163687			rs35677470-A	rs35677470	0	35677470	missense_variant	0	0.05949	3e-16	15.5229		1.4677		Illumina [126270]	N	systemic scleroderma	http://www.ebi.ac.uk/efo/EFO_0000717	GCST005534	Targeted genotyping array [ImmunoChip]
2021-03-05	33495596	Tadros R	2021-01-25	Nat Genet	www.ncbi.nlm.nih.gov/pubmed/33495596	Shared genetic pathways contribute to risk of hypertrophic and dilated cardiomyopathies with opposite directions of effect.	Hypertrophic cardiomyopathy	1,733 European ancestry cases, 6,628 European ancestry controls	2,694 European ancestry cases, 47,486 European ancestry controls	17q21.31	17	46709946	NSF		NSF, NSF, NSF			ENSG00000278174, ENSG00000276262, ENSG00000073969			rs1378358-T	rs1378358	0	1378358	intron_variant	0	0.2314	7e-16	15.1549		1.28135	1.21-1.36	Illumina [6530233] (imputed)	N	hypertrophic cardiomyopathy	http://www.ebi.ac.uk/efo/EFO_0000538	GCST011211	Genome-wide genotyping array
2021-03-05	33495596	Tadros R	2021-01-25	Nat Genet	www.ncbi.nlm.nih.gov/pubmed/33495596	Shared genetic pathways contribute to risk of hypertrophic and dilated cardiomyopathies with opposite directions of effect.	Hypertrophic cardiomyopathy (MTAG)	1,733 European ancestry cases, 6,628 European ancestry controls	NA	22q11.23	22	23829118	SMARCB1		SMARCB1, SMARCB1			ENSG00000099956, ENSG00000275837			rs2186370-A	rs2186370	0	2186370	intron_variant	0	0.2187	2e-15	14.699		1.20611	1.09-1.34	Illumina [6530233] (imputed)	N	hypertrophic cardiomyopathy	http://www.ebi.ac.uk/efo/EFO_0000538	GCST011205	Genome-wide genotyping array
2021-03-05	33495596	Tadros R	2021-01-25	Nat Genet	www.ncbi.nlm.nih.gov/pubmed/33495596	Shared genetic pathways contribute to risk of hypertrophic and dilated cardiomyopathies with opposite directions of effect.	Hypertrophic cardiomyopathy	1,733 European ancestry cases, 6,628 European ancestry controls	2,694 European ancestry cases, 47,486 European ancestry controls	6p21.2	6	36668303	CDKN1A		RNU1-88P - AL121715.1	ENSG00000238554	ENSG00000251864		28631	4535	rs66761782-C	rs66761782	0	66761782	regulatory_region_variant	1	0.26	3e-15	14.5229		1.24616	1.18-1.32	Illumina [6530233] (imputed)	N	hypertrophic cardiomyopathy	http://www.ebi.ac.uk/efo/EFO_0000538	GCST011211	Genome-wide genotyping array
2019-11-28	31672989	Lopez-Isac E	2019-10-31	Nat Commun	www.ncbi.nlm.nih.gov/pubmed/31672989	GWAS for systemic sclerosis identifies multiple risk loci and highlights fibrotic and vasculopathy pathways.	Systemic sclerosis	9,095 European ancestry cases, 17,584 European ancestry controls	NA	16q24.1	16	85938316	IRF8		AC092723.5			ENSG00000285163			rs11117420-?	rs11117420	0	11117420	intron_variant	0	0.81	4e-15	14.3979		1.23457		Illumina [4723365]	N	systemic scleroderma	http://www.ebi.ac.uk/efo/EFO_0000717	GCST009131	Genome-wide genotyping array
2019-03-11	30573655	Acosta-Herrera M	2018-12-20	Ann Rheum Dis	www.ncbi.nlm.nih.gov/pubmed/30573655	Genome-wide meta-analysis reveals shared new loci in systemic seropositive rheumatic diseases.	Systemic seropositive rheumatic diseases (Systemic sclerosis or systemic lupus erythematosus or rheumatoid arthritis or idiopathic inflammatory myopathies)	up to 4,595 European ancestry rheumatoid arthritis cases, up to 3,154 European ancestry systemic lupus erythematosus cases, up to 2,281 European ancestry systemic sclerosis cases, up to 1,674 European ancestry idiopathic inflammatory myopathy cases, 19,704 European ancestry controls	NA	1q25.3	1	183563445	NCF2		NCF2, SMG7			ENSG00000116701, ENSG00000116698			rs17849502-T	rs17849502	0	17849502	missense_variant	0	NR	4e-15	14.3979		1.36	[1.16-1.59]	Illumina [6450125] (imputed)	N	systemic scleroderma, rheumatoid arthritis, myositis, systemic lupus erythematosus	http://www.ebi.ac.uk/efo/EFO_0000717, http://www.ebi.ac.uk/efo/EFO_0000685, http://www.ebi.ac.uk/efo/EFO_0000783, http://www.ebi.ac.uk/efo/EFO_0002690	GCST007278	Genome-wide genotyping array
2019-11-28	31672989	Lopez-Isac E	2019-10-31	Nat Commun	www.ncbi.nlm.nih.gov/pubmed/31672989	GWAS for systemic sclerosis identifies multiple risk loci and highlights fibrotic and vasculopathy pathways.	Systemic sclerosis	9,095 European ancestry cases, 17,584 European ancestry controls	NA	15q24.1	15	74785026	CSK		CSK			ENSG00000103653			rs1378942-C	rs1378942	0	1378942	intron_variant	0	0.39	2e-14	13.699		1.18		Illumina [4723365]	N	systemic scleroderma	http://www.ebi.ac.uk/efo/EFO_0000717	GCST009131	Genome-wide genotyping array
2018-04-30	29293537	Gorlova OY	2018-01-02	PLoS One	www.ncbi.nlm.nih.gov/pubmed/29293537	Gene-level association analysis of systemic sclerosis: A comparison of African-Americans and White populations.	Systemic sclerosis (anti-centromere-positive)	671 European ancestry cases, 3,466 European ancestry controls, 21 African American cases, 260 African American controls	NA	1q23.3	1	161638578	FCGR3B, FCGR2C		FCGR3B - FCGR2B	ENSG00000162747	ENSG00000072694		6615	24569	rs4554699-?	rs4554699	0	4554699	intergenic_variant	1	NR	6e-14	13.2218	(EA)			Illumina [126270]	N	anti-centromere-antibody-positive systemic scleroderma	http://www.ebi.ac.uk/efo/EFO_0008536	GCST005552	Targeted genotyping array [Immunochip]
2021-03-05	33495596	Tadros R	2021-01-25	Nat Genet	www.ncbi.nlm.nih.gov/pubmed/33495596	Shared genetic pathways contribute to risk of hypertrophic and dilated cardiomyopathies with opposite directions of effect.	Dilated cardiomyopathy (MTAG)	5,521 cases, 397,323 controls	NA	6p21.2	6	36665292	CDKN1A		RNU1-88P - AL121715.1	ENSG00000238554	ENSG00000251864		25620	7546	rs4713999-G	rs4713999	0	4713999	intergenic_variant	1	0.6683	7e-14	13.1549		1.11008	1.08-1.14	Affymetrix, Illumina [up to 7736182] (imputed)	N	dilated cardiomyopathy	http://www.ebi.ac.uk/efo/EFO_0000407	GCST011202	Genome-wide genotyping array
2021-03-05	33495596	Tadros R	2021-01-25	Nat Genet	www.ncbi.nlm.nih.gov/pubmed/33495596	Shared genetic pathways contribute to risk of hypertrophic and dilated cardiomyopathies with opposite directions of effect.	Dilated cardiomyopathy (MTAG)	5,521 cases, 397,323 controls	NA	2q31.2	2	178693639	TTN		TTN, TTN-AS1			ENSG00000155657, ENSG00000237298			rs2042995-T	rs2042995	0	2042995	missense_variant	0	0.7759	1e-13	13		1.11053	1.08-1.14	Affymetrix, Illumina [up to 7736182] (imputed)	N	dilated cardiomyopathy	http://www.ebi.ac.uk/efo/EFO_0000407	GCST011202	Genome-wide genotyping array
2019-03-11	30573655	Acosta-Herrera M	2018-12-20	Ann Rheum Dis	www.ncbi.nlm.nih.gov/pubmed/30573655	Genome-wide meta-analysis reveals shared new loci in systemic seropositive rheumatic diseases.	Systemic seropositive rheumatic diseases (Systemic sclerosis or systemic lupus erythematosus or rheumatoid arthritis or idiopathic inflammatory myopathies)	up to 4,595 European ancestry rheumatoid arthritis cases, up to 3,154 European ancestry systemic lupus erythematosus cases, up to 2,281 European ancestry systemic sclerosis cases, up to 1,674 European ancestry idiopathic inflammatory myopathy cases, 19,704 European ancestry controls	NA	22q11.21	22	21630805	YDJC		YDJC - CCDC116	ENSG00000161179	ENSG00000161180		741	1911	rs5754467-G	rs5754467	0	5754467	TF_binding_site_variant	1	NR	1e-13	13		1.2	[1.13-1.27]	Illumina [6450125] (imputed)	N	systemic scleroderma, rheumatoid arthritis, myositis, systemic lupus erythematosus	http://www.ebi.ac.uk/efo/EFO_0000717, http://www.ebi.ac.uk/efo/EFO_0000685, http://www.ebi.ac.uk/efo/EFO_0000783, http://www.ebi.ac.uk/efo/EFO_0002690	GCST007278	Genome-wide genotyping array
2011-08-03	21750679	Allanore Y	2011-07-07	PLoS Genet	www.ncbi.nlm.nih.gov/pubmed/21750679	Genome-wide scan identifies TNIP1, PSORS1C1, and RHOB as novel risk loci for systemic sclerosis.	Systemic sclerosis	564 European ancestry cases, 1,776 European ancestry controls	1,682 European ancestry cases, 3,926 European ancestry controls	2q32.2	2	191099907	STAT4		STAT4			ENSG00000138378			rs7574865-T	rs7574865	0	7574865	intron_variant	0	0.22	2e-13	12.699		1.38	[1.27-1.50]	Illumina [489814]	N	systemic scleroderma	http://www.ebi.ac.uk/efo/EFO_0000717	GCST001146	Genome-wide genotyping array
2010-05-03	20383147	Radstake TR	2010-04-11	Nat Genet	www.ncbi.nlm.nih.gov/pubmed/20383147	Genome-wide association study of systemic sclerosis identifies CD247 as a new susceptibility locus.	Systemic sclerosis	2,296 European ancestry cases, 5,171 European ancestry controls	2,753 European ancestry cases, 4,569 European ancestry controls	7q32.1	7	128954129	TNPO, IRF5		AC025594.2 - TNPO3	ENSG00000275106	ENSG00000064419		813	51	rs10488631-C	rs10488631	0	10488631	intergenic_variant	1	NR	2e-13	12.699		1.5	[1.35-1.67]	Illumina [279621]	N	systemic scleroderma	http://www.ebi.ac.uk/efo/EFO_0000717	GCST000650	Genome-wide genotyping array
2018-04-30	29293537	Gorlova OY	2018-01-02	PLoS One	www.ncbi.nlm.nih.gov/pubmed/29293537	Gene-level association analysis of systemic sclerosis: A comparison of African-Americans and White populations.	Limited cutaneous systemic scleroderma	1,087 European ancestry cases, 3,466 European ancestry controls, 82 African American cases, 260 African American controls	NA	1q23.3	1	161638578	FCGR2C		FCGR3B - FCGR2B	ENSG00000162747	ENSG00000072694		6615	24569	rs4554699-?	rs4554699	0	4554699	intergenic_variant	1	NR	3e-13	12.5229				Illumina [126270]	N	limited scleroderma	http://www.ebi.ac.uk/efo/EFO_1001017	GCST005555	Targeted genotyping array [Immunochip]
2018-04-30	29293537	Gorlova OY	2018-01-02	PLoS One	www.ncbi.nlm.nih.gov/pubmed/29293537	Gene-level association analysis of systemic sclerosis: A comparison of African-Americans and White populations.	Limited cutaneous systemic scleroderma	1,087 European ancestry cases, 3,466 European ancestry controls, 82 African American cases, 260 African American controls	NA	1q23.3	1	161638578	FCGR3B		FCGR3B - FCGR2B	ENSG00000162747	ENSG00000072694		6615	24569	rs4554699-?	rs4554699	0	4554699	intergenic_variant	1	NR	3e-13	12.5229				Illumina [126270]	N	limited scleroderma	http://www.ebi.ac.uk/efo/EFO_1001017	GCST005555	Targeted genotyping array [Immunochip]
2021-03-05	33495596	Tadros R	2021-01-25	Nat Genet	www.ncbi.nlm.nih.gov/pubmed/33495596	Shared genetic pathways contribute to risk of hypertrophic and dilated cardiomyopathies with opposite directions of effect.	Hypertrophic cardiomyopathy (MTAG)	1,733 European ancestry cases, 6,628 European ancestry controls	NA	17q21.31	17	46709946	NSF		NSF, NSF, NSF			ENSG00000278174, ENSG00000276262, ENSG00000073969			rs1378358-T	rs1378358	0	1378358	intron_variant	0	0.2314	5e-13	12.301		1.33763	1.22-1.47	Illumina [6530233] (imputed)	N	hypertrophic cardiomyopathy	http://www.ebi.ac.uk/efo/EFO_0000538	GCST011205	Genome-wide genotyping array
2018-04-30	29293537	Gorlova OY	2018-01-02	PLoS One	www.ncbi.nlm.nih.gov/pubmed/29293537	Gene-level association analysis of systemic sclerosis: A comparison of African-Americans and White populations.	Systemic sclerosis	1,833 European ancestry cases, 3,466 European ancestry controls, 291 African American cases, 260 African American controls	NA	2q32.3	2	191108308	STAT4		STAT4			ENSG00000138378			rs10174238-?	rs10174238	0	10174238	intron_variant	0	NR	5e-13	12.301	(EA)			Illumina [126270]	N	systemic scleroderma	http://www.ebi.ac.uk/efo/EFO_0000717	GCST005554	Targeted genotyping array [Immunochip]
2021-03-05	33495596	Tadros R	2021-01-25	Nat Genet	www.ncbi.nlm.nih.gov/pubmed/33495596	Shared genetic pathways contribute to risk of hypertrophic and dilated cardiomyopathies with opposite directions of effect.	Hypertrophic cardiomyopathy (MTAG)	1,733 European ancestry cases, 6,628 European ancestry controls	NA	1p36.13	1	16012818	HSPB7		SRARP - HSPB7	ENSG00000183888	ENSG00000173641		4011	1210	rs10927886-G	rs10927886	0	10927886	TF_binding_site_variant	1	0.4148	7e-13	12.1549		1.27673	1.18-1.38	Illumina [6530233] (imputed)	N	hypertrophic cardiomyopathy	http://www.ebi.ac.uk/efo/EFO_0000538	GCST011205	Genome-wide genotyping array
2020-04-17	30572963	Marquez A	2018-12-20	Genome Med	www.ncbi.nlm.nih.gov/pubmed/30572963	Meta-analysis of Immunochip data of four autoimmune diseases reveals novel single-disease and cross-phenotype associations.	Systemic sclerosis	3,477 European ancestry cases, 22,308 European ancestry controls	NA	3p14.3	3	58197909	DNASE1L3		DNASE1L3			ENSG00000163687			rs35677470-A	rs35677470	0	35677470	missense_variant	0	0.08	1e-12	12		1.60292		Illumina [252970]	N	systemic scleroderma	http://www.ebi.ac.uk/efo/EFO_0000717	GCST009876	Targeted genotyping array [ImmunoChip]
2017-09-28	28679651	Meziane I	2017-07-04	Haematologica	www.ncbi.nlm.nih.gov/pubmed/28679651	Genome-wide association study of clinical parameters in immunoglobulin light chain amyloidosis in three patient cohorts.	Immunoglobulin light chain (AL) amyloidosis (serum Ig light chain only lambda/kappa based profile)	535 cases, controls	NA	11q13.3	11	69648142	NR		CCND1			ENSG00000110092			rs9344-G	rs9344	0	9344	splice_region_variant	0	NR	2e-12	11.699		1.62	[1.42-1.85]	NR [NR]	N	AL amyloidosis, IgG isotype profile measurement	http://www.orpha.net/ORDO/Orphanet_85443, http://www.ebi.ac.uk/efo/EFO_0008366	GCST004811	Genome-wide genotyping array
2020-04-17	30572963	Marquez A	2018-12-20	Genome Med	www.ncbi.nlm.nih.gov/pubmed/30572963	Meta-analysis of Immunochip data of four autoimmune diseases reveals novel single-disease and cross-phenotype associations.	Systemic sclerosis	3,477 European ancestry cases, 22,308 European ancestry controls	NA	8p23.1	8	11501603	BLK		BLK			ENSG00000136573			rs2736346-A	rs2736346	0	2736346	intron_variant	0	0.245	2e-12	11.699		1.30515		Illumina [252970]	N	systemic scleroderma	http://www.ebi.ac.uk/efo/EFO_0000717	GCST009876	Targeted genotyping array [ImmunoChip]
2020-04-17	30572963	Marquez A	2018-12-20	Genome Med	www.ncbi.nlm.nih.gov/pubmed/30572963	Meta-analysis of Immunochip data of four autoimmune diseases reveals novel single-disease and cross-phenotype associations.	Systemic sclerosis	3,477 European ancestry cases, 22,308 European ancestry controls	NA	7q32.1	7	128932712	IRF5		AC025594.1 - IRF5	ENSG00000224163	ENSG00000128604		18649	4745	rs4731532-A	rs4731532	0	4731532	intergenic_variant	1	0.506	2e-12	11.699		1.23179		Illumina [252970]	N	systemic scleroderma	http://www.ebi.ac.uk/efo/EFO_0000717	GCST009876	Targeted genotyping array [ImmunoChip]
2019-11-28	31672989	Lopez-Isac E	2019-10-31	Nat Commun	www.ncbi.nlm.nih.gov/pubmed/31672989	GWAS for systemic sclerosis identifies multiple risk loci and highlights fibrotic and vasculopathy pathways.	Systemic sclerosis	9,095 European ancestry cases, 17,584 European ancestry controls	NA	5q33.1	5	151076171	TNIP1		TNIP1			ENSG00000145901			rs3792783-G	rs3792783	0	3792783	intron_variant	0	0.16	2e-12	11.699		1.2		Illumina [4723365]	N	systemic scleroderma	http://www.ebi.ac.uk/efo/EFO_0000717	GCST009131	Genome-wide genotyping array
2011-08-12	21779181	Gorlova O	2011-07-14	PLoS Genet	www.ncbi.nlm.nih.gov/pubmed/21779181	Identification of novel genetic markers associated with clinical phenotypes of systemic sclerosis through a genome-wide association strategy.	Systemic sclerosis	2,296 European ancestry cases, 5,172 European ancestry controls	3,175 European ancestry cases, 4,210 European ancestry controls	16q24.1	16	85958099	IRF8		AC092723.5 - AC092723.4	ENSG00000285163	ENSG00000285040		9275	5229	rs11642873-?	rs11642873	0	11642873	intergenic_variant	1	0.81	2e-12	11.699	(IcSSc)	1.33	[1.23-1.45]	Illumina [NR] (imputed)	N	systemic scleroderma	http://www.ebi.ac.uk/efo/EFO_0000717	GCST001160	Genome-wide genotyping array
2018-04-26	24387989	Mayes MD	2014-01-02	Am J Hum Genet	www.ncbi.nlm.nih.gov/pubmed/24387989	Immunochip analysis identifies multiple susceptibility loci for systemic sclerosis.	Systemic sclerosis	671 European ancestry ACA-positive cases, 347 European ancestry ATA-positive cases, 815 European ancestry cases, 3,466 European ancestry controls	1,387 European ancestry ACA-positive cases, 896 European ancestry ATA-positive cases, 1,734 European ancestry cases, 5,935 European ancestry controls	2q32.2	2	191057148	STAT4		STAT4, AC067945.3			ENSG00000138378, ENSG00000288064			rs11893432-?	rs11893432	0	11893432	intron_variant	0		3e-12	11.5229		1.44		Illumina [126270]	N	systemic scleroderma	http://www.ebi.ac.uk/efo/EFO_0000717	GCST005534	Targeted genotyping array [ImmunoChip]
2011-04-29	21459883	Villard E	2011-04-01	Eur Heart J	www.ncbi.nlm.nih.gov/pubmed/21459883	A genome-wide association study identifies two loci associated with heart failure due to dilated cardiomyopathy.	Idiopathic dilated cardiomyopathy	1,179 European ancestry cases, 1,108 European ancestry controls	1,165 European ancestry cases, 1,302 European ancestry controls	10q26.11	10	119670121	BAG3		BAG3			ENSG00000151929			rs2234962-?	rs2234962	0	2234962	missense_variant	0	NR	4e-12	11.3979		1.52	[1.22-1.89]	Illumina [517382]	N	dilated cardiomyopathy	http://www.ebi.ac.uk/efo/EFO_0000407	GCST001023	Genome-wide genotyping array
2021-03-05	33495596	Tadros R	2021-01-25	Nat Genet	www.ncbi.nlm.nih.gov/pubmed/33495596	Shared genetic pathways contribute to risk of hypertrophic and dilated cardiomyopathies with opposite directions of effect.	Hypertrophic cardiomyopathy	1,733 European ancestry cases, 6,628 European ancestry controls	2,694 European ancestry cases, 47,486 European ancestry controls	10q25.2	10	112728053	VTI1A		VTI1A			ENSG00000151532			rs11196078-A	rs11196078	0	11196078	intron_variant	0	0.259	4e-12	11.3979		1.2179	1.15-1.29	Illumina [6530233] (imputed)	N	hypertrophic cardiomyopathy	http://www.ebi.ac.uk/efo/EFO_0000538	GCST011211	Genome-wide genotyping array
2019-03-11	30573655	Acosta-Herrera M	2018-12-20	Ann Rheum Dis	www.ncbi.nlm.nih.gov/pubmed/30573655	Genome-wide meta-analysis reveals shared new loci in systemic seropositive rheumatic diseases.	Systemic seropositive rheumatic diseases (Systemic sclerosis or systemic lupus erythematosus or rheumatoid arthritis or idiopathic inflammatory myopathies)	up to 4,595 European ancestry rheumatoid arthritis cases, up to 3,154 European ancestry systemic lupus erythematosus cases, up to 2,281 European ancestry systemic sclerosis cases, up to 1,674 European ancestry idiopathic inflammatory myopathy cases, 19,704 European ancestry controls	NA	6q21	6	106121395	PRDM1-ATG5		ATG5			ENSG00000057663			rs802791-?	rs802791	0	802791	intron_variant	0	NR	4e-12	11.3979		1.14943	[1.09-1.2]	Illumina [6450125] (imputed)	N	systemic scleroderma, rheumatoid arthritis, myositis, systemic lupus erythematosus	http://www.ebi.ac.uk/efo/EFO_0000717, http://www.ebi.ac.uk/efo/EFO_0000685, http://www.ebi.ac.uk/efo/EFO_0000783, http://www.ebi.ac.uk/efo/EFO_0002690	GCST007278	Genome-wide genotyping array
2019-03-11	30573655	Acosta-Herrera M	2018-12-20	Ann Rheum Dis	www.ncbi.nlm.nih.gov/pubmed/30573655	Genome-wide meta-analysis reveals shared new loci in systemic seropositive rheumatic diseases.	Systemic seropositive rheumatic diseases (Systemic sclerosis or systemic lupus erythematosus or rheumatoid arthritis or idiopathic inflammatory myopathies)	up to 4,595 European ancestry rheumatoid arthritis cases, up to 3,154 European ancestry systemic lupus erythematosus cases, up to 2,281 European ancestry systemic sclerosis cases, up to 1,674 European ancestry idiopathic inflammatory myopathy cases, 19,704 European ancestry controls	NA	5q33.3	5	160460329	PTTG1-MIR3142HG		MIR3142HG			ENSG00000253522			rs2431098-G	rs2431098	0	2431098	intron_variant	0	NR	5e-12	11.301		1.12	[1.05-1.20]	Illumina [6450125] (imputed)	N	systemic scleroderma, rheumatoid arthritis, myositis, systemic lupus erythematosus	http://www.ebi.ac.uk/efo/EFO_0000717, http://www.ebi.ac.uk/efo/EFO_0000685, http://www.ebi.ac.uk/efo/EFO_0000783, http://www.ebi.ac.uk/efo/EFO_0002690	GCST007278	Genome-wide genotyping array
2021-03-05	33495596	Tadros R	2021-01-25	Nat Genet	www.ncbi.nlm.nih.gov/pubmed/33495596	Shared genetic pathways contribute to risk of hypertrophic and dilated cardiomyopathies with opposite directions of effect.	Hypertrophic cardiomyopathy	1,733 European ancestry cases, 6,628 European ancestry controls	2,694 European ancestry cases, 47,486 European ancestry controls	15q25.3	15	84806850	ZNF592		ZNF592 - ALPK3	ENSG00000166716	ENSG00000136383		405	9830	rs11073729-C	rs11073729	0	11073729	intergenic_variant	1	0.4579	8e-12	11.0969		1.1904	1.13-1.25	Illumina [6530233] (imputed)	N	hypertrophic cardiomyopathy	http://www.ebi.ac.uk/efo/EFO_0000538	GCST011211	Genome-wide genotyping array
2021-03-05	33495596	Tadros R	2021-01-25	Nat Genet	www.ncbi.nlm.nih.gov/pubmed/33495596	Shared genetic pathways contribute to risk of hypertrophic and dilated cardiomyopathies with opposite directions of effect.	Dilated cardiomyopathy (MTAG)	5,521 cases, 397,323 controls	NA	7q32.1	7	128848680	FLNC		FLNC			ENSG00000128591			rs2291569-G	rs2291569	0	2291569	missense_variant	0	0.9163	9e-12	11.0458		1.1622	1.11-1.21	Affymetrix, Illumina [up to 7736182] (imputed)	N	dilated cardiomyopathy	http://www.ebi.ac.uk/efo/EFO_0000407	GCST011202	Genome-wide genotyping array
2017-09-28	28679651	Meziane I	2017-07-04	Haematologica	www.ncbi.nlm.nih.gov/pubmed/28679651	Genome-wide association study of clinical parameters in immunoglobulin light chain amyloidosis in three patient cohorts.	Immunoglobulin light chain (AL) amyloidosis (serum Ig light chain only lambda based profile)	404 cases, controls	NA	11q13.3	11	69648142	NR		CCND1			ENSG00000110092			rs9344-G	rs9344	0	9344	splice_region_variant	0	NR	1e-11	11		1.7	[1.46-1.98]	NR [NR]	N	AL amyloidosis, IgG isotype profile measurement	http://www.orpha.net/ORDO/Orphanet_85443, http://www.ebi.ac.uk/efo/EFO_0008366	GCST004804	Genome-wide genotyping array
2018-04-30	29293537	Gorlova OY	2018-01-02	PLoS One	www.ncbi.nlm.nih.gov/pubmed/29293537	Gene-level association analysis of systemic sclerosis: A comparison of African-Americans and White populations.	Limited cutaneous systemic scleroderma	1,087 European ancestry cases, 3,466 European ancestry controls, 82 African American cases, 260 African American controls	NA	2q32.3	2	191108308	STAT4		STAT4			ENSG00000138378			rs10174238-?	rs10174238	0	10174238	intron_variant	0	NR	1e-11	11				Illumina [126270]	N	limited scleroderma	http://www.ebi.ac.uk/efo/EFO_1001017	GCST005555	Targeted genotyping array [Immunochip]
2020-07-08	32024964	Gonzalez-Serna D	2020-02-05	Sci Rep	www.ncbi.nlm.nih.gov/pubmed/32024964	A cross-disease meta-GWAS identifies four new susceptibility loci shared between systemic sclerosis and Crohn's disease.	Crohn's disease or systemic sclerosis	2,281 European ancestry systemic sclerosis cases, 1,988 European ancestry Crohn???s disease cases, 7,388 European ancestry controls	3,453 European ancestry systemic sclerosis cases, 2,600 European ancestry Crohn???s disease cases, 7,180 European ancestry controls	1p31.3	1	67336688	IL12RB2		IL12RB2			ENSG00000081985			rs6659932-A	rs6659932	0	6659932	intron_variant	0		1e-11	11			[NR]	Illumina [5994231] (imputed)	N	systemic scleroderma, Crohn's disease	http://www.ebi.ac.uk/efo/EFO_0000717, http://www.ebi.ac.uk/efo/EFO_0000384	GCST010124	Genome-wide genotyping array
2019-11-28	31672989	Lopez-Isac E	2019-10-31	Nat Commun	www.ncbi.nlm.nih.gov/pubmed/31672989	GWAS for systemic sclerosis identifies multiple risk loci and highlights fibrotic and vasculopathy pathways.	Systemic sclerosis	9,095 European ancestry cases, 17,584 European ancestry controls	NA	1q24.2	1	167451188	CD247		CD247			ENSG00000198821			rs2056626-?	rs2056626	0	2056626	intron_variant	0	0.61	1e-11	11		1.23457		Illumina [4723365]	N	systemic scleroderma	http://www.ebi.ac.uk/efo/EFO_0000717	GCST009131	Genome-wide genotyping array
2019-03-11	30573655	Acosta-Herrera M	2018-12-20	Ann Rheum Dis	www.ncbi.nlm.nih.gov/pubmed/30573655	Genome-wide meta-analysis reveals shared new loci in systemic seropositive rheumatic diseases.	Systemic seropositive rheumatic diseases (Systemic sclerosis or systemic lupus erythematosus or rheumatoid arthritis or idiopathic inflammatory myopathies)	up to 4,595 European ancestry rheumatoid arthritis cases, up to 3,154 European ancestry systemic lupus erythematosus cases, up to 2,281 European ancestry systemic sclerosis cases, up to 1,674 European ancestry idiopathic inflammatory myopathy cases, 19,704 European ancestry controls	NA	5q33.1	5	151058916	TNIP1		TNIP1			ENSG00000145901			rs4958880-A	rs4958880	0	4958880	intron_variant	0	NR	1e-11	11		1.16	[1.10-1.22]	Illumina [6450125] (imputed)	N	systemic scleroderma, rheumatoid arthritis, myositis, systemic lupus erythematosus	http://www.ebi.ac.uk/efo/EFO_0000717, http://www.ebi.ac.uk/efo/EFO_0000685, http://www.ebi.ac.uk/efo/EFO_0000783, http://www.ebi.ac.uk/efo/EFO_0002690	GCST007278	Genome-wide genotyping array
2011-08-12	21779181	Gorlova O	2011-07-14	PLoS Genet	www.ncbi.nlm.nih.gov/pubmed/21779181	Identification of novel genetic markers associated with clinical phenotypes of systemic sclerosis through a genome-wide association strategy.	Systemic sclerosis	2,296 European ancestry cases, 5,172 European ancestry controls	3,175 European ancestry cases, 4,210 European ancestry controls	6p21.32	6	32623148	HLA-DRB1, HLA-DQA1		HLA-DRB1 - HLA-DQA1	ENSG00000206240	ENSG00000196735		33300	5031	rs3129763-?	rs3129763	0	3129763	TF_binding_site_variant	1	0.25	1e-11	11	(ATA positive)	1.65	[1.42-1.91]	Illumina [NR] (imputed)	N	systemic scleroderma	http://www.ebi.ac.uk/efo/EFO_0000717	GCST001156	Genome-wide genotyping array
2018-04-26	24387989	Mayes MD	2014-01-02	Am J Hum Genet	www.ncbi.nlm.nih.gov/pubmed/24387989	Immunochip analysis identifies multiple susceptibility loci for systemic sclerosis.	Systemic sclerosis	671 European ancestry ACA-positive cases, 347 European ancestry ATA-positive cases, 815 European ancestry cases, 3,466 European ancestry controls	1,387 European ancestry ACA-positive cases, 896 European ancestry ATA-positive cases, 1,734 European ancestry cases, 5,935 European ancestry controls	3q25.33	3	159976265	SCHIP1, IL12A		IL12A-AS1			ENSG00000244040			rs77583790-A	rs77583790	0	77583790	intron_variant	0	0.004013	1e-11	11		2.5673		Illumina [126270]	N	systemic scleroderma	http://www.ebi.ac.uk/efo/EFO_0000717	GCST005534	Targeted genotyping array [ImmunoChip]
2021-03-05	33495596	Tadros R	2021-01-25	Nat Genet	www.ncbi.nlm.nih.gov/pubmed/33495596	Shared genetic pathways contribute to risk of hypertrophic and dilated cardiomyopathies with opposite directions of effect.	Dilated cardiomyopathy (MTAG)	5,521 cases, 397,323 controls	NA	8q24.13	8	124845117	MTSS1		LINC00964, AC100858.3			ENSG00000249816, ENSG00000255491			rs12541595-G	rs12541595	0	12541595	intron_variant	0	0.69	2e-11	10.699		1.10042	1.07-1.13	Affymetrix, Illumina [up to 7736182] (imputed)	N	dilated cardiomyopathy	http://www.ebi.ac.uk/efo/EFO_0000407	GCST011202	Genome-wide genotyping array
2018-04-26	24387989	Mayes MD	2014-01-02	Am J Hum Genet	www.ncbi.nlm.nih.gov/pubmed/24387989	Immunochip analysis identifies multiple susceptibility loci for systemic sclerosis.	Limited cutaneous systemic scleroderma	1,127 European ancestry cases, 3,466 European ancestry controls	2,507 European ancestry cases, 5,935 European ancestry controls	3q25.33	3	159976265	SCHIP1, IL12A		IL12A-AS1			ENSG00000244040			rs77583790-A	rs77583790	0	77583790	intron_variant	0	0.004013	2e-11	10.699		2.814		Illumina [126270]	N	limited scleroderma	http://www.ebi.ac.uk/efo/EFO_1001017	GCST005533	Targeted genotyping array [ImmunoChip]
2020-07-08	32024964	Gonzalez-Serna D	2020-02-05	Sci Rep	www.ncbi.nlm.nih.gov/pubmed/32024964	A cross-disease meta-GWAS identifies four new susceptibility loci shared between systemic sclerosis and Crohn's disease.	Crohn's disease or systemic sclerosis	2,281 European ancestry systemic sclerosis cases, 1,988 European ancestry Crohn???s disease cases, 7,388 European ancestry controls	3,453 European ancestry systemic sclerosis cases, 2,600 European ancestry Crohn???s disease cases, 7,180 European ancestry controls	5q31.1	5	132496822	IRF1		AC116366.3			ENSG00000283782			rs2548998-G	rs2548998	0	2548998	intron_variant	0		2e-11	10.699			[NR]	Illumina [5994231] (imputed)	N	systemic scleroderma, Crohn's disease	http://www.ebi.ac.uk/efo/EFO_0000717, http://www.ebi.ac.uk/efo/EFO_0000384	GCST010124	Genome-wide genotyping array
2019-11-28	31672989	Lopez-Isac E	2019-10-31	Nat Commun	www.ncbi.nlm.nih.gov/pubmed/31672989	GWAS for systemic sclerosis identifies multiple risk loci and highlights fibrotic and vasculopathy pathways.	Systemic sclerosis	9,095 European ancestry cases, 17,584 European ancestry controls	NA	11q23.3	11	118768644	DDX6		DDX6			ENSG00000110367			rs11217020-?	rs11217020	0	11217020	intron_variant	0	0.8	2e-11	10.699		1.19048		Illumina [4723365]	N	systemic scleroderma	http://www.ebi.ac.uk/efo/EFO_0000717	GCST009131	Genome-wide genotyping array
2021-03-05	33495596	Tadros R	2021-01-25	Nat Genet	www.ncbi.nlm.nih.gov/pubmed/33495596	Shared genetic pathways contribute to risk of hypertrophic and dilated cardiomyopathies with opposite directions of effect.	Dilated cardiomyopathy (MTAG)	5,521 cases, 397,323 controls	NA	15q25.2	15	84657289	NMB		NMB			ENSG00000197696			rs1051168-T	rs1051168	0	1051168	missense_variant	0	0.2591	3e-11	10.5229		1.09344	1.06-1.12	Affymetrix, Illumina [up to 7736182] (imputed)	N	dilated cardiomyopathy	http://www.ebi.ac.uk/efo/EFO_0000407	GCST011202	Genome-wide genotyping array
2021-03-05	33495596	Tadros R	2021-01-25	Nat Genet	www.ncbi.nlm.nih.gov/pubmed/33495596	Shared genetic pathways contribute to risk of hypertrophic and dilated cardiomyopathies with opposite directions of effect.	Hypertrophic cardiomyopathy	1,733 European ancestry cases, 6,628 European ancestry controls	2,694 European ancestry cases, 47,486 European ancestry controls	10q22.2	10	73646383	SYNPO2L		SYNPO2L			ENSG00000166317			rs3740293-C	rs3740293	0	3740293	3_prime_UTR_variant	0	0.1464	3e-11	10.5229		1.27221	1.18-1.37	Illumina [6530233] (imputed)	N	hypertrophic cardiomyopathy	http://www.ebi.ac.uk/efo/EFO_0000538	GCST011211	Genome-wide genotyping array
2013-12-11	23740937	Martin JE	2013-06-10	Hum Mol Genet	www.ncbi.nlm.nih.gov/pubmed/23740937	A systemic sclerosis and systemic lupus erythematosus pan-meta-GWAS reveals new shared susceptibility loci.	Systemic lupus erythematosus and Systemic sclerosis	up to 2,761 European ancestry systemic sclerosis cases, 769 European ancestry systemic lupus erythematosus cases, 7,381 European ancestry controls	up to 1,578 European ancestry systemic sclerosis cases, 1,727 European ancestry systemic lupus erythematosus cases, 6,893 European ancestry controls	2q32.2	2	191075725	STAT4		STAT4			ENSG00000138378			rs7601754-?	rs7601754	0	7601754	intron_variant	0	NR	3e-11	10.5229		1.32	[NR]	Illumina [NR]	N	systemic scleroderma, systemic lupus erythematosus	http://www.ebi.ac.uk/efo/EFO_0000717, http://www.ebi.ac.uk/efo/EFO_0002690	GCST002069	Genome-wide genotyping array
2021-03-05	33495596	Tadros R	2021-01-25	Nat Genet	www.ncbi.nlm.nih.gov/pubmed/33495596	Shared genetic pathways contribute to risk of hypertrophic and dilated cardiomyopathies with opposite directions of effect.	Dilated cardiomyopathy (MTAG)	5,521 cases, 397,323 controls	NA	22q11.23	22	23829118	SMARCB1		SMARCB1, SMARCB1			ENSG00000099956, ENSG00000275837			rs2186370-G	rs2186370	0	2186370	intron_variant	0	0.8086	4e-11	10.3979		1.1168	1.08-1.15	Affymetrix, Illumina [up to 7736182] (imputed)	N	dilated cardiomyopathy	http://www.ebi.ac.uk/efo/EFO_0000407	GCST011202	Genome-wide genotyping array
2020-04-17	30572963	Marquez A	2018-12-20	Genome Med	www.ncbi.nlm.nih.gov/pubmed/30572963	Meta-analysis of Immunochip data of four autoimmune diseases reveals novel single-disease and cross-phenotype associations.	Systemic sclerosis	3,477 European ancestry cases, 22,308 European ancestry controls	NA	19p13.11	19	18079534	IL12RB1		IL12RB1			ENSG00000096996			rs8109496-?	rs8109496	0	8109496	intron_variant	0	0.8	4e-11	10.3979		1.30267		Illumina [252970]	N	systemic scleroderma	http://www.ebi.ac.uk/efo/EFO_0000717	GCST009876	Targeted genotyping array [ImmunoChip]
2018-04-30	29293537	Gorlova OY	2018-01-02	PLoS One	www.ncbi.nlm.nih.gov/pubmed/29293537	Gene-level association analysis of systemic sclerosis: A comparison of African-Americans and White populations.	Systemic sclerosis	1,833 European ancestry cases, 3,466 European ancestry controls, 291 African American cases, 260 African American controls	NA	2q32.2	2	191057148	STAT1		STAT4, AC067945.3			ENSG00000138378, ENSG00000288064			rs11893432-?	rs11893432	0	11893432	intron_variant	0	NR	4e-11	10.3979	(EA)			Illumina [126270]	N	systemic scleroderma	http://www.ebi.ac.uk/efo/EFO_0000717	GCST005554	Targeted genotyping array [Immunochip]
2021-03-05	33495596	Tadros R	2021-01-25	Nat Genet	www.ncbi.nlm.nih.gov/pubmed/33495596	Shared genetic pathways contribute to risk of hypertrophic and dilated cardiomyopathies with opposite directions of effect.	Hypertrophic cardiomyopathy (MTAG)	1,733 European ancestry cases, 6,628 European ancestry controls	NA	10q22.2	10	73646383	SYNPO2L		SYNPO2L			ENSG00000166317			rs3740293-C	rs3740293	0	3740293	3_prime_UTR_variant	0	0.1464	5e-11	10.301		1.33123	1.19-1.49	Illumina [6530233] (imputed)	N	hypertrophic cardiomyopathy	http://www.ebi.ac.uk/efo/EFO_0000538	GCST011205	Genome-wide genotyping array
2019-11-28	31672989	Lopez-Isac E	2019-10-31	Nat Commun	www.ncbi.nlm.nih.gov/pubmed/31672989	GWAS for systemic sclerosis identifies multiple risk loci and highlights fibrotic and vasculopathy pathways.	Systemic sclerosis	9,095 European ancestry cases, 17,584 European ancestry controls	NA	4p16.3	4	971991	DGKQ		DGKQ			ENSG00000145214			rs11724804-A	rs11724804	0	11724804	intron_variant	0	0.44	5e-11	10.301		1.17		Illumina [4723365]	N	systemic scleroderma	http://www.ebi.ac.uk/efo/EFO_0000717	GCST009131	Genome-wide genotyping array
2013-12-11	23740937	Martin JE	2013-06-10	Hum Mol Genet	www.ncbi.nlm.nih.gov/pubmed/23740937	A systemic sclerosis and systemic lupus erythematosus pan-meta-GWAS reveals new shared susceptibility loci.	Systemic lupus erythematosus and Systemic sclerosis	up to 2,761 European ancestry systemic sclerosis cases, 769 European ancestry systemic lupus erythematosus cases, 7,381 European ancestry controls	up to 1,578 European ancestry systemic sclerosis cases, 1,727 European ancestry systemic lupus erythematosus cases, 6,893 European ancestry controls	3p14.3	3	58345459	PXK		PXK			ENSG00000168297			rs2176082-?	rs2176082	0	2176082	intron_variant	0		5e-11	10.301	(ACA)	1.21	[NR]	Illumina [NR]	N	systemic scleroderma, systemic lupus erythematosus	http://www.ebi.ac.uk/efo/EFO_0000717, http://www.ebi.ac.uk/efo/EFO_0002690	GCST002069	Genome-wide genotyping array
2019-03-11	30573655	Acosta-Herrera M	2018-12-20	Ann Rheum Dis	www.ncbi.nlm.nih.gov/pubmed/30573655	Genome-wide meta-analysis reveals shared new loci in systemic seropositive rheumatic diseases.	Systemic seropositive rheumatic diseases (Systemic sclerosis or systemic lupus erythematosus or rheumatoid arthritis or idiopathic inflammatory myopathies)	up to 4,595 European ancestry rheumatoid arthritis cases, up to 3,154 European ancestry systemic lupus erythematosus cases, up to 2,281 European ancestry systemic sclerosis cases, up to 1,674 European ancestry idiopathic inflammatory myopathy cases, 19,704 European ancestry controls	NA	1p31.3	1	67336688	IL12RB2		IL12RB2			ENSG00000081985			rs6659932-?	rs6659932	0	6659932	intron_variant	0	NR	6e-11	10.2218		1.17647	[1.1-0.01]	Illumina [6450125] (imputed)	N	systemic scleroderma, rheumatoid arthritis, myositis, systemic lupus erythematosus	http://www.ebi.ac.uk/efo/EFO_0000717, http://www.ebi.ac.uk/efo/EFO_0000685, http://www.ebi.ac.uk/efo/EFO_0000783, http://www.ebi.ac.uk/efo/EFO_0002690	GCST007278	Genome-wide genotyping array
2019-03-11	30573655	Acosta-Herrera M	2018-12-20	Ann Rheum Dis	www.ncbi.nlm.nih.gov/pubmed/30573655	Genome-wide meta-analysis reveals shared new loci in systemic seropositive rheumatic diseases.	Systemic seropositive rheumatic diseases (Systemic sclerosis or systemic lupus erythematosus or rheumatoid arthritis or idiopathic inflammatory myopathies)	up to 4,595 European ancestry rheumatoid arthritis cases, up to 3,154 European ancestry systemic lupus erythematosus cases, up to 2,281 European ancestry systemic sclerosis cases, up to 1,674 European ancestry idiopathic inflammatory myopathy cases, 19,704 European ancestry controls	NA	2q32.2	2	190700031	NAB1		AC006460.1			ENSG00000228509			rs744600-?	rs744600	0	744600	intron_variant	0	NR	7e-11	10.1549		1.13636	[1.09-1.18]	Illumina [6450125] (imputed)	N	systemic scleroderma, rheumatoid arthritis, myositis, systemic lupus erythematosus	http://www.ebi.ac.uk/efo/EFO_0000717, http://www.ebi.ac.uk/efo/EFO_0000685, http://www.ebi.ac.uk/efo/EFO_0000783, http://www.ebi.ac.uk/efo/EFO_0002690	GCST007278	Genome-wide genotyping array
2017-05-12	28025584	da Silva Filho MI	2016-12-27	Leukemia	www.ncbi.nlm.nih.gov/pubmed/28025584	Genome-wide association study of immunoglobulin light chain amyloidosis in three patient cohorts: comparison with myeloma.	Immunoglobulin light chain (AL) amyloidosis	1,229 cases, 7,526 controls	NA	11q13.3	11	69648142	CCND1		CCND1			ENSG00000110092			rs9344-G	rs9344	0	9344	splice_region_variant	0	0.56	8e-11	10.0969		1.35	[1.23-1.48]	Affymetrix, Illumina [NR] (imputed)	N	AL amyloidosis	http://www.orpha.net/ORDO/Orphanet_85443	GCST004028	Genome-wide genotyping array
2021-03-05	33495596	Tadros R	2021-01-25	Nat Genet	www.ncbi.nlm.nih.gov/pubmed/33495596	Shared genetic pathways contribute to risk of hypertrophic and dilated cardiomyopathies with opposite directions of effect.	Hypertrophic cardiomyopathy	1,733 European ancestry cases, 6,628 European ancestry controls	2,694 European ancestry cases, 47,486 European ancestry controls	3q26.31	3	172067378	FNDC3B		FNDC3B			ENSG00000075420			rs9647379-C	rs9647379	0	9647379	intron_variant	0	0.4201	8e-11	10.0969		1.19845	1.13-1.27	Illumina [6530233] (imputed)	N	hypertrophic cardiomyopathy	http://www.ebi.ac.uk/efo/EFO_0000538	GCST011211	Genome-wide genotyping array
2017-09-28	28679651	Meziane I	2017-07-04	Haematologica	www.ncbi.nlm.nih.gov/pubmed/28679651	Genome-wide association study of clinical parameters in immunoglobulin light chain amyloidosis in three patient cohorts.	Immunoglobulin light chain (AL) amyloidosis (serum Ig lambda profile)	345 cases, controls	NA	11q13.3	11	69648142	NR		CCND1			ENSG00000110092			rs9344-G	rs9344	0	9344	splice_region_variant	0	NR	9e-11	10.0458		1.4	[1.27-1.55]	NR [NR]	N	AL amyloidosis, IgG isotype profile measurement	http://www.orpha.net/ORDO/Orphanet_85443, http://www.ebi.ac.uk/efo/EFO_0008366	GCST004809	Genome-wide genotyping array
2017-06-21	28314753	Terao C	2017-03-17	Ann Rheum Dis	www.ncbi.nlm.nih.gov/pubmed/28314753	Transethnic meta-analysis identifies GSDMA and PRDM1 as susceptibility genes to systemic sclerosis.	Systemic sclerosis	700 Japanese ancestry cases, 1,797 Japanese ancestry controls, 564 European ancestry cases, 1,776 European ancestry controls	564 Japanese ancestry cases, 1,863 Japanese ancestry controls, 2,592 European ancestry cases, 9,315 European ancestry controls	17q21.1	17	39965740	LRRC3C, ORMDL3, GSDMB, GSDMA		GSDMA			ENSG00000167914			rs3894194-A	rs3894194	0	3894194	missense_variant	0	NR	1e-10	10		0.166	[0.12-0.22] unit decrease	Illumina [3610917] (imputed)	N	systemic scleroderma	http://www.ebi.ac.uk/efo/EFO_0000717	GCST004202	Genome-wide genotyping array
2020-07-08	32024964	Gonzalez-Serna D	2020-02-05	Sci Rep	www.ncbi.nlm.nih.gov/pubmed/32024964	A cross-disease meta-GWAS identifies four new susceptibility loci shared between systemic sclerosis and Crohn's disease.	Crohn's disease or systemic sclerosis	2,281 European ancestry systemic sclerosis cases, 1,988 European ancestry Crohn???s disease cases, 7,388 European ancestry controls	3,453 European ancestry systemic sclerosis cases, 2,600 European ancestry Crohn???s disease cases, 7,180 European ancestry controls	6p21.31	6	33512961	ZBTB9, BAK1		ZBTB9 - GGNBP1	ENSG00000213588	ENSG00000204188		55417	27085	rs68191-C	rs68191	0	68191	regulatory_region_variant	1		1e-10	10			[NR]	Illumina [5994231] (imputed)	N	systemic scleroderma, Crohn's disease	http://www.ebi.ac.uk/efo/EFO_0000717, http://www.ebi.ac.uk/efo/EFO_0000384	GCST010124	Genome-wide genotyping array
2019-11-28	31672989	Lopez-Isac E	2019-10-31	Nat Commun	www.ncbi.nlm.nih.gov/pubmed/31672989	GWAS for systemic sclerosis identifies multiple risk loci and highlights fibrotic and vasculopathy pathways.	Systemic sclerosis	9,095 European ancestry cases, 17,584 European ancestry controls	NA	3p14.3	3	58389559	FLNB, DNASE1L3, PXK		PXK			ENSG00000168297			rs4076852-G	rs4076852	0	4076852	intron_variant	0	0.26	1e-10	10		1.16		Illumina [4723365]	N	systemic scleroderma	http://www.ebi.ac.uk/efo/EFO_0000717	GCST009131	Genome-wide genotyping array
2013-12-11	23740937	Martin JE	2013-06-10	Hum Mol Genet	www.ncbi.nlm.nih.gov/pubmed/23740937	A systemic sclerosis and systemic lupus erythematosus pan-meta-GWAS reveals new shared susceptibility loci.	Systemic lupus erythematosus and Systemic sclerosis	up to 2,761 European ancestry systemic sclerosis cases, 769 European ancestry systemic lupus erythematosus cases, 7,381 European ancestry controls	up to 1,578 European ancestry systemic sclerosis cases, 1,727 European ancestry systemic lupus erythematosus cases, 6,893 European ancestry controls	16p11.2	16	31315385	ITGAM		ITGAM			ENSG00000169896			rs11860650-?	rs11860650	0	11860650	intron_variant	0	NR	1e-10	10		1.319	[NR]	Illumina [NR]	N	systemic scleroderma, systemic lupus erythematosus	http://www.ebi.ac.uk/efo/EFO_0000717, http://www.ebi.ac.uk/efo/EFO_0002690	GCST002069	Genome-wide genotyping array
2013-12-11	23740937	Martin JE	2013-06-10	Hum Mol Genet	www.ncbi.nlm.nih.gov/pubmed/23740937	A systemic sclerosis and systemic lupus erythematosus pan-meta-GWAS reveals new shared susceptibility loci.	Systemic lupus erythematosus and Systemic sclerosis	up to 2,761 European ancestry systemic sclerosis cases, 769 European ancestry systemic lupus erythematosus cases, 7,381 European ancestry controls	up to 1,578 European ancestry systemic sclerosis cases, 1,727 European ancestry systemic lupus erythematosus cases, 6,893 European ancestry controls	1p34.3	1	35442850	KIAA0319L		KIAA0319L			ENSG00000142687			rs2275247-?	rs2275247	0	2275247	intron_variant	0		1e-10	10	(lcSSc)	1.51	[NR]	Illumina [NR]	N	systemic scleroderma, systemic lupus erythematosus	http://www.ebi.ac.uk/efo/EFO_0000717, http://www.ebi.ac.uk/efo/EFO_0002690	GCST002069	Genome-wide genotyping array
2018-04-26	24387989	Mayes MD	2014-01-02	Am J Hum Genet	www.ncbi.nlm.nih.gov/pubmed/24387989	Immunochip analysis identifies multiple susceptibility loci for systemic sclerosis.	Systemic sclerosis	671 European ancestry ACA-positive cases, 347 European ancestry ATA-positive cases, 815 European ancestry cases, 3,466 European ancestry controls	1,387 European ancestry ACA-positive cases, 896 European ancestry ATA-positive cases, 1,734 European ancestry cases, 5,935 European ancestry controls	7q32.1	7	129044262	IRF5		TNPO3			ENSG00000064419			rs62478615-?	rs62478615	0	62478615	intron_variant	0		1e-10	10		1.53		Illumina [126270]	N	systemic scleroderma	http://www.ebi.ac.uk/efo/EFO_0000717	GCST005534	Targeted genotyping array [ImmunoChip]
2021-03-05	33495596	Tadros R	2021-01-25	Nat Genet	www.ncbi.nlm.nih.gov/pubmed/33495596	Shared genetic pathways contribute to risk of hypertrophic and dilated cardiomyopathies with opposite directions of effect.	Hypertrophic cardiomyopathy (MTAG)	1,733 European ancestry cases, 6,628 European ancestry controls	NA	10q25.2	10	112728053	VTI1A		VTI1A			ENSG00000151532			rs11196078-A	rs11196078	0	11196078	intron_variant	0	0.259	2e-10	9.69897		1.25885	1.15-1.38	Illumina [6530233] (imputed)	N	hypertrophic cardiomyopathy	http://www.ebi.ac.uk/efo/EFO_0000538	GCST011205	Genome-wide genotyping array
2021-03-05	33495596	Tadros R	2021-01-25	Nat Genet	www.ncbi.nlm.nih.gov/pubmed/33495596	Shared genetic pathways contribute to risk of hypertrophic and dilated cardiomyopathies with opposite directions of effect.	Hypertrophic cardiomyopathy (MTAG)	1,733 European ancestry cases, 6,628 European ancestry controls	NA	6q22.31	6	118333145	SLC35F1		SLC35F1 - AL589993.1	ENSG00000196376	ENSG00000216809		15469	119324	rs12212795-C	rs12212795	0	12212795	intergenic_variant	1	0.0574	2e-10	9.69897		1.69283	1.43-2.01	Illumina [6530233] (imputed)	N	hypertrophic cardiomyopathy	http://www.ebi.ac.uk/efo/EFO_0000538	GCST011205	Genome-wide genotyping array
2021-03-05	33495596	Tadros R	2021-01-25	Nat Genet	www.ncbi.nlm.nih.gov/pubmed/33495596	Shared genetic pathways contribute to risk of hypertrophic and dilated cardiomyopathies with opposite directions of effect.	Hypertrophic cardiomyopathy	1,733 European ancestry cases, 6,628 European ancestry controls	2,694 European ancestry cases, 47,486 European ancestry controls	5q11.2	5	57715642	ACTBL2		AC008780.2 - AC106822.1	ENSG00000287709	ENSG00000249198		35800	35550	rs2191445-T	rs2191445	0	2191445	intergenic_variant	1	0.7841	2e-10	9.69897		1.23981	1.16-1.32	Illumina [6530233] (imputed)	N	hypertrophic cardiomyopathy	http://www.ebi.ac.uk/efo/EFO_0000538	GCST011211	Genome-wide genotyping array
2018-04-30	29293537	Gorlova OY	2018-01-02	PLoS One	www.ncbi.nlm.nih.gov/pubmed/29293537	Gene-level association analysis of systemic sclerosis: A comparison of African-Americans and White populations.	Systemic sclerosis	1,833 European ancestry cases, 3,466 European ancestry controls, 291 African American cases, 260 African American controls	NA	7q32.1	7	129068743	TNPO3		AC018639.1 - AC011005.2	ENSG00000242162	ENSG00000241102		2281	26558	rs17340351-?	rs17340351	0	17340351	intergenic_variant	1	NR	2e-10	9.69897	(EA)			Illumina [126270]	N	systemic scleroderma	http://www.ebi.ac.uk/efo/EFO_0000717	GCST005554	Targeted genotyping array [Immunochip]
2019-11-28	31672989	Lopez-Isac E	2019-10-31	Nat Commun	www.ncbi.nlm.nih.gov/pubmed/31672989	GWAS for systemic sclerosis identifies multiple risk loci and highlights fibrotic and vasculopathy pathways.	Systemic sclerosis	9,095 European ancestry cases, 17,584 European ancestry controls	NA	3q13.33	3	119397303	POGLUT1, TIMMDC1, CD80, ARHGAP31		ARHGAP31			ENSG00000031081			rs9884090-?	rs9884090	0	9884090	intron_variant	0	0.84	2e-10	9.69897		1.20482		Illumina [4723365]	N	systemic scleroderma	http://www.ebi.ac.uk/efo/EFO_0000717	GCST009131	Genome-wide genotyping array
2019-11-28	31672989	Lopez-Isac E	2019-10-31	Nat Commun	www.ncbi.nlm.nih.gov/pubmed/31672989	GWAS for systemic sclerosis identifies multiple risk loci and highlights fibrotic and vasculopathy pathways.	Systemic sclerosis	9,095 European ancestry cases, 17,584 European ancestry controls	NA	3q25.33	3	160015740	IL12A		IL12A-AS1			ENSG00000244040			rs589446-?	rs589446	0	589446	non_coding_transcript_exon_variant	0	0.65	2e-10	9.69897		1.16279		Illumina [4723365]	N	systemic scleroderma	http://www.ebi.ac.uk/efo/EFO_0000717	GCST009131	Genome-wide genotyping array
2019-03-11	30573655	Acosta-Herrera M	2018-12-20	Ann Rheum Dis	www.ncbi.nlm.nih.gov/pubmed/30573655	Genome-wide meta-analysis reveals shared new loci in systemic seropositive rheumatic diseases.	Systemic seropositive rheumatic diseases (Systemic sclerosis or systemic lupus erythematosus or rheumatoid arthritis or idiopathic inflammatory myopathies)	up to 4,595 European ancestry rheumatoid arthritis cases, up to 3,154 European ancestry systemic lupus erythematosus cases, up to 2,281 European ancestry systemic sclerosis cases, up to 1,674 European ancestry idiopathic inflammatory myopathy cases, 19,704 European ancestry controls	NA	11p15.5	11	633689	SCT-DRD4		SCT - DRD4	ENSG00000070031	ENSG00000276825		6508	3580	rs7929541-?	rs7929541	0	7929541	intergenic_variant	1	NR	2e-10	9.69897		1.1236	[1.05-1.2]	Illumina [6450125] (imputed)	N	systemic scleroderma, rheumatoid arthritis, myositis, systemic lupus erythematosus	http://www.ebi.ac.uk/efo/EFO_0000717, http://www.ebi.ac.uk/efo/EFO_0000685, http://www.ebi.ac.uk/efo/EFO_0000783, http://www.ebi.ac.uk/efo/EFO_0002690	GCST007278	Genome-wide genotyping array
2011-08-12	21779181	Gorlova O	2011-07-14	PLoS Genet	www.ncbi.nlm.nih.gov/pubmed/21779181	Identification of novel genetic markers associated with clinical phenotypes of systemic sclerosis through a genome-wide association strategy.	Systemic sclerosis	2,296 European ancestry cases, 5,172 European ancestry controls	3,175 European ancestry cases, 4,210 European ancestry controls	7q32.1	7	128954129	IRF5		AC025594.2 - TNPO3	ENSG00000275106	ENSG00000064419		813	51	rs10488631-?	rs10488631	0	10488631	intergenic_variant	1	NR	2e-10	9.69897	(IcSSc)	1.5	[1.32-1.69]	Illumina [NR] (imputed)	N	systemic scleroderma	http://www.ebi.ac.uk/efo/EFO_0000717	GCST001160	Genome-wide genotyping array
2018-02-28	29293537	Gorlova OY	2018-01-02	PLoS One	www.ncbi.nlm.nih.gov/pubmed/29293537	Gene-level association analysis of systemic sclerosis: A comparison of African-Americans and White populations.	Limited cutaneous systemic scleroderma	1,087 European ancestry cases, 3,466 European ancestry controls, 82 African American cases, 260 African American controls	NA	7q32.1	7	128954129	TNPO3, IRF5		AC025594.2 - TNPO3	ENSG00000275106	ENSG00000064419		813	51	rs10488631-?	rs10488631	0	10488631	intergenic_variant	1	NR	3e-10	9.52288	(EA)			Illumina [~ 2500000] (imputed)	N	limited scleroderma	http://www.ebi.ac.uk/efo/EFO_1001017	GCST005334	Genome-wide genotyping array
2018-02-28	29293537	Gorlova OY	2018-01-02	PLoS One	www.ncbi.nlm.nih.gov/pubmed/29293537	Gene-level association analysis of systemic sclerosis: A comparison of African-Americans and White populations.	Limited cutaneous systemic scleroderma	1,087 European ancestry cases, 3,466 European ancestry controls, 82 African American cases, 260 African American controls	NA	16q24.1	16	85958099	IRF8		AC092723.5 - AC092723.4	ENSG00000285163	ENSG00000285040		9275	5229	rs11642873-?	rs11642873	0	11642873	intergenic_variant	1	NR	3e-10	9.52288	(EA)			Illumina [~ 2500000] (imputed)	N	limited scleroderma	http://www.ebi.ac.uk/efo/EFO_1001017	GCST005334	Genome-wide genotyping array
2021-03-05	33495596	Tadros R	2021-01-25	Nat Genet	www.ncbi.nlm.nih.gov/pubmed/33495596	Shared genetic pathways contribute to risk of hypertrophic and dilated cardiomyopathies with opposite directions of effect.	Hypertrophic cardiomyopathy (MTAG)	1,733 European ancestry cases, 6,628 European ancestry controls	NA	17q24.2	17	66307675	PRKCA		PRKCA			ENSG00000154229			rs9892651-T	rs9892651	0	9892651	intron_variant	0	0.5861	3e-10	9.52288		1.25195	1.16-1.36	Illumina [6530233] (imputed)	N	hypertrophic cardiomyopathy	http://www.ebi.ac.uk/efo/EFO_0000538	GCST011205	Genome-wide genotyping array
2019-11-28	31672989	Lopez-Isac E	2019-10-31	Nat Commun	www.ncbi.nlm.nih.gov/pubmed/31672989	GWAS for systemic sclerosis identifies multiple risk loci and highlights fibrotic and vasculopathy pathways.	Systemic sclerosis	9,095 European ancestry cases, 17,584 European ancestry controls	NA	11p15.5	11	2327389	TSPAN32, CD81-AS1		RNU6-878P - CD81-AS1	ENSG00000207308	ENSG00000238184		5562	1360	rs2651804-?	rs2651804	0	2651804	intergenic_variant	1	0.83	3e-10	9.52288		1.21951		Illumina [4723365]	N	systemic scleroderma	http://www.ebi.ac.uk/efo/EFO_0000717	GCST009131	Genome-wide genotyping array
2019-03-11	30573655	Acosta-Herrera M	2018-12-20	Ann Rheum Dis	www.ncbi.nlm.nih.gov/pubmed/30573655	Genome-wide meta-analysis reveals shared new loci in systemic seropositive rheumatic diseases.	Systemic seropositive rheumatic diseases (Systemic sclerosis or systemic lupus erythematosus or rheumatoid arthritis or idiopathic inflammatory myopathies)	up to 4,595 European ancestry rheumatoid arthritis cases, up to 3,154 European ancestry systemic lupus erythematosus cases, up to 2,281 European ancestry systemic sclerosis cases, up to 1,674 European ancestry idiopathic inflammatory myopathy cases, 19,704 European ancestry controls	NA	19p13.2	19	10351837	TYK2		TYK2			ENSG00000105397			rs11085725-?	rs11085725	0	11085725	intron_variant	0	NR	3e-10	9.52288		1.13636	[1.09-1.2]	Illumina [6450125] (imputed)	N	systemic scleroderma, rheumatoid arthritis, myositis, systemic lupus erythematosus	http://www.ebi.ac.uk/efo/EFO_0000717, http://www.ebi.ac.uk/efo/EFO_0000685, http://www.ebi.ac.uk/efo/EFO_0000783, http://www.ebi.ac.uk/efo/EFO_0002690	GCST007278	Genome-wide genotyping array
2013-12-11	23740937	Martin JE	2013-06-10	Hum Mol Genet	www.ncbi.nlm.nih.gov/pubmed/23740937	A systemic sclerosis and systemic lupus erythematosus pan-meta-GWAS reveals new shared susceptibility loci.	Systemic lupus erythematosus and Systemic sclerosis	up to 2,761 European ancestry systemic sclerosis cases, 769 European ancestry systemic lupus erythematosus cases, 7,381 European ancestry controls	up to 1,578 European ancestry systemic sclerosis cases, 1,727 European ancestry systemic lupus erythematosus cases, 6,893 European ancestry controls	16q24.1	16	85939422	IRF8		AC092723.5			ENSG00000285163			rs12711490-?	rs12711490	0	12711490	intron_variant	0	NR	3e-10	9.52288		1.28	[NR]	Illumina [NR]	N	systemic scleroderma, systemic lupus erythematosus	http://www.ebi.ac.uk/efo/EFO_0000717, http://www.ebi.ac.uk/efo/EFO_0002690	GCST002069	Genome-wide genotyping array
2019-11-28	31672989	Lopez-Isac E	2019-10-31	Nat Commun	www.ncbi.nlm.nih.gov/pubmed/31672989	GWAS for systemic sclerosis identifies multiple risk loci and highlights fibrotic and vasculopathy pathways.	Systemic sclerosis	9,095 European ancestry cases, 17,584 European ancestry controls	NA	1p31.3	1	67348757	IL12RB2		IL12RB2			ENSG00000081985			rs3790566-T	rs3790566	0	3790566	intron_variant	0	0.24	4e-10	9.39794		1.16		Illumina [4723365]	N	systemic scleroderma	http://www.ebi.ac.uk/efo/EFO_0000717	GCST009131	Genome-wide genotyping array
2021-03-05	33495596	Tadros R	2021-01-25	Nat Genet	www.ncbi.nlm.nih.gov/pubmed/33495596	Shared genetic pathways contribute to risk of hypertrophic and dilated cardiomyopathies with opposite directions of effect.	Hypertrophic cardiomyopathy	1,733 European ancestry cases, 6,628 European ancestry controls	2,694 European ancestry cases, 47,486 European ancestry controls	5q31.2	5	139407567	DNAJC18		SPATA24 - DNAJC18	ENSG00000170469	ENSG00000170464		3479	1021	rs4385202-A	rs4385202	0	4385202	TF_binding_site_variant	1	0.306	5e-10	9.30103		1.18698	1.12-1.25	Illumina [6530233] (imputed)	N	hypertrophic cardiomyopathy	http://www.ebi.ac.uk/efo/EFO_0000538	GCST011211	Genome-wide genotyping array
2017-06-21	28314753	Terao C	2017-03-17	Ann Rheum Dis	www.ncbi.nlm.nih.gov/pubmed/28314753	Transethnic meta-analysis identifies GSDMA and PRDM1 as susceptibility genes to systemic sclerosis.	Systemic sclerosis	700 Japanese ancestry cases, 1,797 Japanese ancestry controls, 564 European ancestry cases, 1,776 European ancestry controls	564 Japanese ancestry cases, 1,863 Japanese ancestry controls, 2,592 European ancestry cases, 9,315 European ancestry controls	2q32.2	2	191099907	STAT4		STAT4			ENSG00000138378			rs7574865-T	rs7574865	0	7574865	intron_variant	0		5e-10	9.30103		0.332	[0.23-0.44] unit increase	Illumina [3610917] (imputed)	N	systemic scleroderma	http://www.ebi.ac.uk/efo/EFO_0000717	GCST004202	Genome-wide genotyping array
2018-02-28	29293537	Gorlova OY	2018-01-02	PLoS One	www.ncbi.nlm.nih.gov/pubmed/29293537	Gene-level association analysis of systemic sclerosis: A comparison of African-Americans and White populations.	Systemic sclerosis	1,833 European ancestry cases, 3,466 European ancestry controls, 291 African American cases, 260 African American controls	NA	7q32.1	7	128977412	TNPO3, IRF5		TNPO3			ENSG00000064419			rs12531711-?	rs12531711	0	12531711	intron_variant	0		5e-10	9.30103	(EA)			Illumina [~ 2500000] (imputed)	N	systemic scleroderma	http://www.ebi.ac.uk/efo/EFO_0000717	GCST005336	Genome-wide genotyping array
2019-11-28	31672989	Lopez-Isac E	2019-10-31	Nat Commun	www.ncbi.nlm.nih.gov/pubmed/31672989	GWAS for systemic sclerosis identifies multiple risk loci and highlights fibrotic and vasculopathy pathways.	Systemic sclerosis	9,095 European ancestry cases, 17,584 European ancestry controls	NA	19p13.11	19	18082381	IL12RB1		IL12RB1			ENSG00000096996			rs2305743-?	rs2305743	0	2305743	intron_variant	0	0.8	5e-10	9.30103		1.20482		Illumina [4723365]	N	systemic scleroderma	http://www.ebi.ac.uk/efo/EFO_0000717	GCST009131	Genome-wide genotyping array
2011-08-03	21750679	Allanore Y	2011-07-07	PLoS Genet	www.ncbi.nlm.nih.gov/pubmed/21750679	Genome-wide scan identifies TNIP1, PSORS1C1, and RHOB as novel risk loci for systemic sclerosis.	Systemic sclerosis	564 European ancestry cases, 1,776 European ancestry controls	1,682 European ancestry cases, 3,926 European ancestry controls	6p21.33	6	31138491	PSORS1C1		PSORS1C2, PSORS1C2, PSORS1C2, PSORS1C2, PSORS1C2, PSORS1C2, PSORS1C1, PSORS1C1, PSORS1C1, PSORS1C1, PSORS1C1, PSORS1C1			ENSG00000204538, ENSG00000227246, ENSG00000234605, ENSG00000224544, ENSG00000206459, ENSG00000232127, ENSG00000231094, ENSG00000233439, ENSG00000206458, ENSG00000233734, ENSG00000204540, ENSG00000235487			rs3130573-G	rs3130573	0	3130573	non_coding_transcript_exon_variant	0	0.32	6e-10	9.22185		1.25	[1.17-1.35]	Illumina [489814]	N	systemic scleroderma	http://www.ebi.ac.uk/efo/EFO_0000717	GCST001146	Genome-wide genotyping array
2021-03-05	33495596	Tadros R	2021-01-25	Nat Genet	www.ncbi.nlm.nih.gov/pubmed/33495596	Shared genetic pathways contribute to risk of hypertrophic and dilated cardiomyopathies with opposite directions of effect.	Dilated cardiomyopathy	5,521 cases, 397,323 controls	NA	7q32.1	7	128848680	FLNC		FLNC			ENSG00000128591			rs2291569-G	rs2291569	0	2291569	missense_variant	0	0.9163	7e-10	9.1549			[NR]	Affymetrix, Illumina [up to 7736182] (imputed)	N	dilated cardiomyopathy	http://www.ebi.ac.uk/efo/EFO_0000407	GCST011210	Genome-wide genotyping array
2017-06-21	28314753	Terao C	2017-03-17	Ann Rheum Dis	www.ncbi.nlm.nih.gov/pubmed/28314753	Transethnic meta-analysis identifies GSDMA and PRDM1 as susceptibility genes to systemic sclerosis.	Systemic sclerosis	700 Japanese ancestry cases, 1,797 Japanese ancestry controls, 564 European ancestry cases, 1,776 European ancestry controls	564 Japanese ancestry cases, 1,863 Japanese ancestry controls, 2,592 European ancestry cases, 9,315 European ancestry controls	6q21	6	106129493	BLIMP1, PRDM1		ATG5			ENSG00000057663			rs4134466-G	rs4134466	0	4134466	intron_variant	0	NR	7e-10	9.1549		0.16	[0.11-0.21] unit decrease	Illumina [3610917] (imputed)	N	systemic scleroderma	http://www.ebi.ac.uk/efo/EFO_0000717	GCST004202	Genome-wide genotyping array
2018-04-30	29293537	Gorlova OY	2018-01-02	PLoS One	www.ncbi.nlm.nih.gov/pubmed/29293537	Gene-level association analysis of systemic sclerosis: A comparison of African-Americans and White populations.	Systemic sclerosis	1,833 European ancestry cases, 3,466 European ancestry controls, 291 African American cases, 260 African American controls	NA	7q32.1	7	128984019	IRF5		TNPO3			ENSG00000064419			rs12534421-?	rs12534421	0	12534421	intron_variant	0	NR	7e-10	9.1549	(EA)			Illumina [126270]	N	systemic scleroderma	http://www.ebi.ac.uk/efo/EFO_0000717	GCST005554	Targeted genotyping array [Immunochip]
2021-03-05	33495596	Tadros R	2021-01-25	Nat Genet	www.ncbi.nlm.nih.gov/pubmed/33495596	Shared genetic pathways contribute to risk of hypertrophic and dilated cardiomyopathies with opposite directions of effect.	Hypertrophic cardiomyopathy	1,733 European ancestry cases, 6,628 European ancestry controls	2,694 European ancestry cases, 47,486 European ancestry controls	7q32.1	7	128790383	CCDC136		OPN1SW - CCDC136	ENSG00000128617	ENSG00000128596		14593	374	rs60871386-T	rs60871386	0	60871386	regulatory_region_variant	1	0.0985	9e-10	9.04576		1.29162	1.19-1.40	Illumina [6530233] (imputed)	N	hypertrophic cardiomyopathy	http://www.ebi.ac.uk/efo/EFO_0000538	GCST011211	Genome-wide genotyping array
2018-02-28	29293537	Gorlova OY	2018-01-02	PLoS One	www.ncbi.nlm.nih.gov/pubmed/29293537	Gene-level association analysis of systemic sclerosis: A comparison of African-Americans and White populations.	Diffuse cutaneous systemic sclerosis	574 European ancestry cases, 3,466 European ancestry controls, 201 African American cases, 260 African American controls	NA	7q32.1	7	128954129	IRF5		AC025594.2 - TNPO3	ENSG00000275106	ENSG00000064419		813	51	rs10488631-?	rs10488631	0	10488631	intergenic_variant	1		1e-09	9	(EA)			Illumina [~ 2500000] (imputed)	N	diffuse scleroderma	http://www.ebi.ac.uk/efo/EFO_0000404	GCST005335	Genome-wide genotyping array
2018-02-28	29293537	Gorlova OY	2018-01-02	PLoS One	www.ncbi.nlm.nih.gov/pubmed/29293537	Gene-level association analysis of systemic sclerosis: A comparison of African-Americans and White populations.	Diffuse cutaneous systemic sclerosis	574 European ancestry cases, 3,466 European ancestry controls, 201 African American cases, 260 African American controls	NA	7q32.1	7	128954129	TNPO3		AC025594.2 - TNPO3	ENSG00000275106	ENSG00000064419		813	51	rs10488631-?	rs10488631	0	10488631	intergenic_variant	1		1e-09	9	(EA)			Illumina [~ 2500000] (imputed)	N	diffuse scleroderma	http://www.ebi.ac.uk/efo/EFO_0000404	GCST005335	Genome-wide genotyping array
2011-04-29	21459883	Villard E	2011-04-01	Eur Heart J	www.ncbi.nlm.nih.gov/pubmed/21459883	A genome-wide association study identifies two loci associated with heart failure due to dilated cardiomyopathy.	Idiopathic dilated cardiomyopathy	1,179 European ancestry cases, 1,108 European ancestry controls	1,165 European ancestry cases, 1,302 European ancestry controls	1p36.13	1	15972817	ZBTB17		ZBTB17			ENSG00000116809			rs10927875-?	rs10927875	0	10927875	intron_variant	0	NR	1e-09	9		1.32	[1.19-1.43]	Illumina [517382]	N	dilated cardiomyopathy	http://www.ebi.ac.uk/efo/EFO_0000407	GCST001023	Genome-wide genotyping array
2011-08-12	21779181	Gorlova O	2011-07-14	PLoS Genet	www.ncbi.nlm.nih.gov/pubmed/21779181	Identification of novel genetic markers associated with clinical phenotypes of systemic sclerosis through a genome-wide association strategy.	Systemic sclerosis	2,296 European ancestry cases, 5,172 European ancestry controls	3,175 European ancestry cases, 4,210 European ancestry controls	7q32.1	7	128954129	IRF5		AC025594.2 - TNPO3	ENSG00000275106	ENSG00000064419		813	51	rs10488631-?	rs10488631	0	10488631	intergenic_variant	1	NR	1e-09	9	(dcSSc)	1.61	[1.38-1.88]	Illumina [NR] (imputed)	N	systemic scleroderma	http://www.ebi.ac.uk/efo/EFO_0000717	GCST001156	Genome-wide genotyping array
2018-04-30	29293537	Gorlova OY	2018-01-02	PLoS One	www.ncbi.nlm.nih.gov/pubmed/29293537	Gene-level association analysis of systemic sclerosis: A comparison of African-Americans and White populations.	Systemic sclerosis (anti-centromere-positive)	671 European ancestry cases, 3,466 European ancestry controls, 21 African American cases, 260 African American controls	NA	2q32.3	2	191108308	STAT4		STAT4			ENSG00000138378			rs10174238-?	rs10174238	0	10174238	intron_variant	0	NR	2e-09	8.69897	(EA)			Illumina [126270]	N	anti-centromere-antibody-positive systemic scleroderma	http://www.ebi.ac.uk/efo/EFO_0008536	GCST005552	Targeted genotyping array [Immunochip]
2017-05-12	28025584	da Silva Filho MI	2016-12-27	Leukemia	www.ncbi.nlm.nih.gov/pubmed/28025584	Genome-wide association study of immunoglobulin light chain amyloidosis in three patient cohorts: comparison with myeloma.	Immunoglobulin light chain (AL) amyloidosis	1,229 cases, 7,526 controls	NA	7p15.3	7	21898622			DNAH11			ENSG00000105877			rs4487645-C	rs4487645	0	4487645	intron_variant	0	0.67	2e-09	8.69897		1.35	[1.22-1.49]	Affymetrix, Illumina [NR] (imputed)	N	AL amyloidosis	http://www.orpha.net/ORDO/Orphanet_85443	GCST004028	Genome-wide genotyping array
2021-03-05	33495596	Tadros R	2021-01-25	Nat Genet	www.ncbi.nlm.nih.gov/pubmed/33495596	Shared genetic pathways contribute to risk of hypertrophic and dilated cardiomyopathies with opposite directions of effect.	Dilated cardiomyopathy (MTAG)	5,521 cases, 397,323 controls	NA	10p11.23	10	29418622	SVIL		SVIL-AS1			ENSG00000224597			rs2182400-G	rs2182400	0	2182400	intron_variant	0	0.2418	2e-09	8.69897		1.09698	1.06-1.13	Affymetrix, Illumina [up to 7736182] (imputed)	N	dilated cardiomyopathy	http://www.ebi.ac.uk/efo/EFO_0000407	GCST011202	Genome-wide genotyping array
2021-03-05	33495596	Tadros R	2021-01-25	Nat Genet	www.ncbi.nlm.nih.gov/pubmed/33495596	Shared genetic pathways contribute to risk of hypertrophic and dilated cardiomyopathies with opposite directions of effect.	Hypertrophic cardiomyopathy (MTAG)	1,733 European ancestry cases, 6,628 European ancestry controls	NA	7q32.1	7	128790383	CCDC136		OPN1SW - CCDC136	ENSG00000128617	ENSG00000128596		14593	374	rs60871386-T	rs60871386	0	60871386	regulatory_region_variant	1	0.0985	2e-09	8.69897		1.43218	1.25-1.64	Illumina [6530233] (imputed)	N	hypertrophic cardiomyopathy	http://www.ebi.ac.uk/efo/EFO_0000538	GCST011205	Genome-wide genotyping array
2019-03-11	30573655	Acosta-Herrera M	2018-12-20	Ann Rheum Dis	www.ncbi.nlm.nih.gov/pubmed/30573655	Genome-wide meta-analysis reveals shared new loci in systemic seropositive rheumatic diseases.	Systemic seropositive rheumatic diseases (Systemic sclerosis or systemic lupus erythematosus or rheumatoid arthritis or idiopathic inflammatory myopathies)	up to 4,595 European ancestry rheumatoid arthritis cases, up to 3,154 European ancestry systemic lupus erythematosus cases, up to 2,281 European ancestry systemic sclerosis cases, up to 1,674 European ancestry idiopathic inflammatory myopathy cases, 19,704 European ancestry controls	NA	16q24.1	16	85960878	IRF8		AC092723.5 - AC092723.4	ENSG00000285163	ENSG00000285040		12054	2450	rs35929052-?	rs35929052	0	35929052	intergenic_variant	1	NR	2e-09	8.69897		1.20482	[1.14-1.28]	Illumina [6450125] (imputed)	N	systemic scleroderma, rheumatoid arthritis, myositis, systemic lupus erythematosus	http://www.ebi.ac.uk/efo/EFO_0000717, http://www.ebi.ac.uk/efo/EFO_0000685, http://www.ebi.ac.uk/efo/EFO_0000783, http://www.ebi.ac.uk/efo/EFO_0002690	GCST007278	Genome-wide genotyping array
2013-12-11	23740937	Martin JE	2013-06-10	Hum Mol Genet	www.ncbi.nlm.nih.gov/pubmed/23740937	A systemic sclerosis and systemic lupus erythematosus pan-meta-GWAS reveals new shared susceptibility loci.	Systemic lupus erythematosus and Systemic sclerosis	up to 2,761 European ancestry systemic sclerosis cases, 769 European ancestry systemic lupus erythematosus cases, 7,381 European ancestry controls	up to 1,578 European ancestry systemic sclerosis cases, 1,727 European ancestry systemic lupus erythematosus cases, 6,893 European ancestry controls	6q23.3	6	137811379	TNFAIP3		LINC02539 - WAKMAR2	ENSG00000234956	ENSG00000237499		18544	12294	rs10499197-?	rs10499197	0	10499197	intergenic_variant	1	NR	2e-09	8.69897		1.638	[NR]	Illumina [NR]	N	systemic scleroderma, systemic lupus erythematosus	http://www.ebi.ac.uk/efo/EFO_0000717, http://www.ebi.ac.uk/efo/EFO_0002690	GCST002069	Genome-wide genotyping array
2017-09-28	28679651	Meziane I	2017-07-04	Haematologica	www.ncbi.nlm.nih.gov/pubmed/28679651	Genome-wide association study of clinical parameters in immunoglobulin light chain amyloidosis in three patient cohorts.	Immunoglobulin light chain (AL) amyloidosis (heart involvement)	835 cases, controls	NA	11q13.3	11	69648142	NR		CCND1			ENSG00000110092			rs9344-G	rs9344	0	9344	splice_region_variant	0	NR	3e-09	8.52288		1.39	[1.24-1.54]	NR [NR]	N	heart amyloid deposition measurement, AL amyloidosis	http://www.ebi.ac.uk/efo/EFO_0008365, http://www.orpha.net/ORDO/Orphanet_85443	GCST004805	Genome-wide genotyping array
2021-03-05	33495596	Tadros R	2021-01-25	Nat Genet	www.ncbi.nlm.nih.gov/pubmed/33495596	Shared genetic pathways contribute to risk of hypertrophic and dilated cardiomyopathies with opposite directions of effect.	Hypertrophic cardiomyopathy (MTAG)	1,733 European ancestry cases, 6,628 European ancestry controls	NA	5q31.2	5	139407567	DNAJC18		SPATA24 - DNAJC18	ENSG00000170469	ENSG00000170464		3479	1021	rs4385202-A	rs4385202	0	4385202	TF_binding_site_variant	1	0.306	3e-09	8.52288		1.25232	1.15-1.37	Illumina [6530233] (imputed)	N	hypertrophic cardiomyopathy	http://www.ebi.ac.uk/efo/EFO_0000538	GCST011205	Genome-wide genotyping array
2019-11-28	31672989	Lopez-Isac E	2019-10-31	Nat Commun	www.ncbi.nlm.nih.gov/pubmed/31672989	GWAS for systemic sclerosis identifies multiple risk loci and highlights fibrotic and vasculopathy pathways.	Systemic sclerosis	9,095 European ancestry cases, 17,584 European ancestry controls	NA	6q21	6	106286165	ATG5		ATG5			ENSG00000057663			rs633724-T	rs633724	0	633724	intron_variant	0	0.35	3e-09	8.52288		1.13		Illumina [4723365]	N	systemic scleroderma	http://www.ebi.ac.uk/efo/EFO_0000717	GCST009131	Genome-wide genotyping array
2019-03-11	30573655	Acosta-Herrera M	2018-12-20	Ann Rheum Dis	www.ncbi.nlm.nih.gov/pubmed/30573655	Genome-wide meta-analysis reveals shared new loci in systemic seropositive rheumatic diseases.	Systemic seropositive rheumatic diseases (Systemic sclerosis or systemic lupus erythematosus or rheumatoid arthritis or idiopathic inflammatory myopathies)	up to 4,595 European ancestry rheumatoid arthritis cases, up to 3,154 European ancestry systemic lupus erythematosus cases, up to 2,281 European ancestry systemic sclerosis cases, up to 1,674 European ancestry idiopathic inflammatory myopathy cases, 19,704 European ancestry controls	NA	7q11.23	7	74123572	LIMK1		LIMK1 - EIF4H	ENSG00000106683	ENSG00000106682		1047	50673	rs193107685-C	rs193107685	0	193107685	intergenic_variant	1	NR	3e-09	8.52288		1.52	[1.27-1.83]	Illumina [6450125] (imputed)	N	systemic scleroderma, rheumatoid arthritis, myositis, systemic lupus erythematosus	http://www.ebi.ac.uk/efo/EFO_0000717, http://www.ebi.ac.uk/efo/EFO_0000685, http://www.ebi.ac.uk/efo/EFO_0000783, http://www.ebi.ac.uk/efo/EFO_0002690	GCST007278	Genome-wide genotyping array
2010-05-03	20383147	Radstake TR	2010-04-11	Nat Genet	www.ncbi.nlm.nih.gov/pubmed/20383147	Genome-wide association study of systemic sclerosis identifies CD247 as a new susceptibility locus.	Systemic sclerosis	2,296 European ancestry cases, 5,171 European ancestry controls	2,753 European ancestry cases, 4,569 European ancestry controls	2q32.2	2	191038032	STAT4		STAT4			ENSG00000138378			rs3821236-A	rs3821236	0	3821236	intron_variant	0	0.2	3e-09	8.52288		1.3	[1.19-1.41]	Illumina [279621]	N	systemic scleroderma	http://www.ebi.ac.uk/efo/EFO_0000717	GCST000650	Genome-wide genotyping array
2010-05-03	20383147	Radstake TR	2010-04-11	Nat Genet	www.ncbi.nlm.nih.gov/pubmed/20383147	Genome-wide association study of systemic sclerosis identifies CD247 as a new susceptibility locus.	Systemic sclerosis	2,296 European ancestry cases, 5,171 European ancestry controls	2,753 European ancestry cases, 4,569 European ancestry controls	1q24.2	1	167451188	CD247		CD247			ENSG00000198821			rs2056626-?	rs2056626	0	2056626	intron_variant	0	0.59	3e-09	8.52288		1.16	[1.11-1.23]	Illumina [279621]	N	systemic scleroderma	http://www.ebi.ac.uk/efo/EFO_0000717	GCST000650	Genome-wide genotyping array
2018-05-18	29495422	Xu H	2018-02-26	J Pers Med	www.ncbi.nlm.nih.gov/pubmed/29495422	A Genome-Wide Association Study of Idiopathic Dilated Cardiomyopathy in African Americans.	Idiopathic dilated cardiomyopathy	662 African American cases, 1,138 African American controls	NA	3q13.2	3	113197356	LOC101929717, BOC	PHTF1	AC078785.1 - BOC	ENSG00000240057	ENSG00000144857		12979	13647	rs1846594-A	rs1846594	0	1846594	intergenic_variant	1	0.5589	4e-09	8.39794		1.49	[1.29-1.71]	Affymetrix [up to 27494467] (imputed)	N	idiopathic dilated cardiomyopathy	http://www.ebi.ac.uk/efo/EFO_0009094	GCST005588	Genome-wide genotyping array
2021-03-05	33495596	Tadros R	2021-01-25	Nat Genet	www.ncbi.nlm.nih.gov/pubmed/33495596	Shared genetic pathways contribute to risk of hypertrophic and dilated cardiomyopathies with opposite directions of effect.	Dilated cardiomyopathy (MTAG)	5,521 cases, 397,323 controls	NA	18q12.2	18	36744128	FHOD3		FHOD3			ENSG00000134775			rs2303510-G	rs2303510	0	2303510	missense_variant	0	0.6786	4e-09	8.39794		1.07744	1.05-1.10	Affymetrix, Illumina [up to 7736182] (imputed)	N	dilated cardiomyopathy	http://www.ebi.ac.uk/efo/EFO_0000407	GCST011202	Genome-wide genotyping array
2021-03-05	33495596	Tadros R	2021-01-25	Nat Genet	www.ncbi.nlm.nih.gov/pubmed/33495596	Shared genetic pathways contribute to risk of hypertrophic and dilated cardiomyopathies with opposite directions of effect.	Hypertrophic cardiomyopathy (MTAG)	1,733 European ancestry cases, 6,628 European ancestry controls	NA	5q11.2	5	57715642	ACTBL2		AC008780.2 - AC106822.1	ENSG00000287709	ENSG00000249198		35800	35550	rs2191445-T	rs2191445	0	2191445	intergenic_variant	1	0.7841	4e-09	8.39794		1.28917	1.17-1.43	Illumina [6530233] (imputed)	N	hypertrophic cardiomyopathy	http://www.ebi.ac.uk/efo/EFO_0000538	GCST011205	Genome-wide genotyping array
2021-03-05	33495596	Tadros R	2021-01-25	Nat Genet	www.ncbi.nlm.nih.gov/pubmed/33495596	Shared genetic pathways contribute to risk of hypertrophic and dilated cardiomyopathies with opposite directions of effect.	Dilated cardiomyopathy (MTAG)	5,521 cases, 397,323 controls	NA	8p23.1	8	11922131	CTSB		OR7E158P - OR7E161P	ENSG00000254948	ENSG00000285469		1322	6466	rs13265989-G	rs13265989	0	13265989	intergenic_variant	1	0.2932	5e-09	8.30103		1.0921	1.06-1.12	Affymetrix, Illumina [up to 7736182] (imputed)	N	dilated cardiomyopathy	http://www.ebi.ac.uk/efo/EFO_0000407	GCST011202	Genome-wide genotyping array
2021-03-05	33495596	Tadros R	2021-01-25	Nat Genet	www.ncbi.nlm.nih.gov/pubmed/33495596	Shared genetic pathways contribute to risk of hypertrophic and dilated cardiomyopathies with opposite directions of effect.	Dilated cardiomyopathy (MTAG)	5,521 cases, 397,323 controls	NA	17q24.2	17	66307675	PRKCA		PRKCA			ENSG00000154229			rs9892651-C	rs9892651	0	9892651	intron_variant	0	0.4165	5e-09	8.30103		1.08119	1.05-1.11	Affymetrix, Illumina [up to 7736182] (imputed)	N	dilated cardiomyopathy	http://www.ebi.ac.uk/efo/EFO_0000407	GCST011202	Genome-wide genotyping array
2011-08-03	21750679	Allanore Y	2011-07-07	PLoS Genet	www.ncbi.nlm.nih.gov/pubmed/21750679	Genome-wide scan identifies TNIP1, PSORS1C1, and RHOB as novel risk loci for systemic sclerosis.	Systemic sclerosis	564 European ancestry cases, 1,776 European ancestry controls	1,682 European ancestry cases, 3,926 European ancestry controls	5q33.1	5	151060536	TNIP1		TNIP1			ENSG00000145901			rs2233287-A	rs2233287	0	2233287	intron_variant	0	0.1	5e-09	8.30103		1.31	[1.15-1.43]	Illumina [489814]	N	systemic scleroderma	http://www.ebi.ac.uk/efo/EFO_0000717	GCST001146	Genome-wide genotyping array
2019-11-28	31672989	Lopez-Isac E	2019-10-31	Nat Commun	www.ncbi.nlm.nih.gov/pubmed/31672989	GWAS for systemic sclerosis identifies multiple risk loci and highlights fibrotic and vasculopathy pathways.	Systemic sclerosis	9,095 European ancestry cases, 17,584 European ancestry controls	NA	1q25.1	1	173363490	TNFSF4, PRDX6, LOC100506023		AL645568.2			ENSG00000231615			rs1857066-?	rs1857066	0	1857066	non_coding_transcript_exon_variant	0	0.25	5e-09	8.30103		1.14943		Illumina [4723365]	N	systemic scleroderma	http://www.ebi.ac.uk/efo/EFO_0000717	GCST009131	Genome-wide genotyping array
2019-11-28	31672989	Lopez-Isac E	2019-10-31	Nat Commun	www.ncbi.nlm.nih.gov/pubmed/31672989	GWAS for systemic sclerosis identifies multiple risk loci and highlights fibrotic and vasculopathy pathways.	Systemic sclerosis	9,095 European ancestry cases, 17,584 European ancestry controls	NA	2q32.2	2	190669646	NAB1		NAB1			ENSG00000138386			rs16832798-C	rs16832798	0	16832798	intron_variant	0	0.14	5e-09	8.30103		1.18		Illumina [4723365]	N	systemic scleroderma	http://www.ebi.ac.uk/efo/EFO_0000717	GCST009131	Genome-wide genotyping array
2019-11-28	31672989	Lopez-Isac E	2019-10-31	Nat Commun	www.ncbi.nlm.nih.gov/pubmed/31672989	GWAS for systemic sclerosis identifies multiple risk loci and highlights fibrotic and vasculopathy pathways.	Systemic sclerosis	9,095 European ancestry cases, 17,584 European ancestry controls	NA	4q24	4	102527884	NFKB1		NFKB1			ENSG00000109320			rs230534-T	rs230534	0	230534	intron_variant	0	0.34	5e-09	8.30103		1.15		Illumina [4723365]	N	systemic scleroderma	http://www.ebi.ac.uk/efo/EFO_0000717	GCST009131	Genome-wide genotyping array
2019-11-28	31672989	Lopez-Isac E	2019-10-31	Nat Commun	www.ncbi.nlm.nih.gov/pubmed/31672989	GWAS for systemic sclerosis identifies multiple risk loci and highlights fibrotic and vasculopathy pathways.	Systemic sclerosis	9,095 European ancestry cases, 17,584 European ancestry controls	NA	17q21.1	17	39907128	IKZF3, GSDMB		GSDMB			ENSG00000073605			rs883770-T	rs883770	0	883770	non_coding_transcript_exon_variant	0	0.5	5e-09	8.30103		1.13		Illumina [4723365]	N	systemic scleroderma	http://www.ebi.ac.uk/efo/EFO_0000717	GCST009131	Genome-wide genotyping array
2019-03-11	30573655	Acosta-Herrera M	2018-12-20	Ann Rheum Dis	www.ncbi.nlm.nih.gov/pubmed/30573655	Genome-wide meta-analysis reveals shared new loci in systemic seropositive rheumatic diseases.	Systemic seropositive rheumatic diseases (Systemic sclerosis or systemic lupus erythematosus or rheumatoid arthritis or idiopathic inflammatory myopathies)	up to 4,595 European ancestry rheumatoid arthritis cases, up to 3,154 European ancestry systemic lupus erythematosus cases, up to 2,281 European ancestry systemic sclerosis cases, up to 1,674 European ancestry idiopathic inflammatory myopathy cases, 19,704 European ancestry controls	NA	1p13.2	1	113891324	AP4B1		AP4B1-AS1			ENSG00000226167			rs1217393-?	rs1217393	0	1217393	intron_variant	0	NR	5e-09	8.30103		1.1236	[1.09-1.18]	Illumina [6450125] (imputed)	N	systemic scleroderma, rheumatoid arthritis, myositis, systemic lupus erythematosus	http://www.ebi.ac.uk/efo/EFO_0000717, http://www.ebi.ac.uk/efo/EFO_0000685, http://www.ebi.ac.uk/efo/EFO_0000783, http://www.ebi.ac.uk/efo/EFO_0002690	GCST007278	Genome-wide genotyping array
2019-03-11	30573655	Acosta-Herrera M	2018-12-20	Ann Rheum Dis	www.ncbi.nlm.nih.gov/pubmed/30573655	Genome-wide meta-analysis reveals shared new loci in systemic seropositive rheumatic diseases.	Systemic seropositive rheumatic diseases (Systemic sclerosis or systemic lupus erythematosus or rheumatoid arthritis or idiopathic inflammatory myopathies)	up to 4,595 European ancestry rheumatoid arthritis cases, up to 3,154 European ancestry systemic lupus erythematosus cases, up to 2,281 European ancestry systemic sclerosis cases, up to 1,674 European ancestry idiopathic inflammatory myopathy cases, 19,704 European ancestry controls	NA	3p14.3	3	58197909	DNASE1L3		DNASE1L3			ENSG00000163687			rs35677470-A	rs35677470	0	35677470	missense_variant	0	NR	5e-09	8.30103		1.22	[1.14-1.30]	Illumina [6450125] (imputed)	N	systemic scleroderma, rheumatoid arthritis, myositis, systemic lupus erythematosus	http://www.ebi.ac.uk/efo/EFO_0000717, http://www.ebi.ac.uk/efo/EFO_0000685, http://www.ebi.ac.uk/efo/EFO_0000783, http://www.ebi.ac.uk/efo/EFO_0002690	GCST007278	Genome-wide genotyping array
2018-09-20	30014611	Weiss RB	2018-07-16	Ann Neurol	www.ncbi.nlm.nih.gov/pubmed/30014611	Long-range genomic regulators of THBS1 and LTBP4 modify disease severity in Duchenne muscular dystrophy.	Age at loss of ambulation in Duchenne muscular dystrophy	243 European ancestry cases, 10 cases	NA	15q14	15	38817032	NR		LINC02694			ENSG00000175779			rs2725797-?	rs2725797	0	2725797	intron_variant	0	NR	7e-09	8.1549				Illumina [1735619]	N	Duchenne muscular dystrophy, disease progression measurement	http://www.orpha.net/ORDO/Orphanet_98896, http://www.ebi.ac.uk/efo/EFO_0008336	GCST006286	Genome-wide genotyping array
2021-03-05	33495596	Tadros R	2021-01-25	Nat Genet	www.ncbi.nlm.nih.gov/pubmed/33495596	Shared genetic pathways contribute to risk of hypertrophic and dilated cardiomyopathies with opposite directions of effect.	Dilated cardiomyopathy (MTAG)	5,521 cases, 397,323 controls	NA	3p25.1	3	14232951	LSM3		LSM3 - AC093496.1	ENSG00000170860	ENSG00000255021		31829	39422	rs6807275-G	rs6807275	0	6807275	TF_binding_site_variant	1	0.659	9e-09	8.04576		1.08289	1.05-1.11	Affymetrix, Illumina [up to 7736182] (imputed)	N	dilated cardiomyopathy	http://www.ebi.ac.uk/efo/EFO_0000407	GCST011202	Genome-wide genotyping array
2018-04-30	29293537	Gorlova OY	2018-01-02	PLoS One	www.ncbi.nlm.nih.gov/pubmed/29293537	Gene-level association analysis of systemic sclerosis: A comparison of African-Americans and White populations.	Systemic sclerosis (anti-topoisomerase-positive)	347 European ancestry cases, 3,466 European ancestry controls, 69 African American cases, 260 African American controls	NA	7q32.1	7	129068743	TNPO3		AC018639.1 - AC011005.2	ENSG00000242162	ENSG00000241102		2281	26558	rs17340351-?	rs17340351	0	17340351	intergenic_variant	1	NR	1e-08	8	(EA)			Illumina [126270]	N	anti-topoisomerase-I-antibody-positive systemic scleroderma	http://www.ebi.ac.uk/efo/EFO_0008537	GCST005551	Targeted genotyping array [Immunochip]
2020-04-17	30572963	Marquez A	2018-12-20	Genome Med	www.ncbi.nlm.nih.gov/pubmed/30572963	Meta-analysis of Immunochip data of four autoimmune diseases reveals novel single-disease and cross-phenotype associations.	Systemic sclerosis	3,477 European ancestry cases, 22,308 European ancestry controls	NA	5q33.1	5	151059427	TNIP1		TNIP1			ENSG00000145901			rs1422673-T	rs1422673	0	1422673	intron_variant	0	0.194	1e-08	8		1.228		Illumina [252970]	N	systemic scleroderma	http://www.ebi.ac.uk/efo/EFO_0000717	GCST009876	Targeted genotyping array [ImmunoChip]
2021-03-05	33495596	Tadros R	2021-01-25	Nat Genet	www.ncbi.nlm.nih.gov/pubmed/33495596	Shared genetic pathways contribute to risk of hypertrophic and dilated cardiomyopathies with opposite directions of effect.	Hypertrophic cardiomyopathy (MTAG)	1,733 European ancestry cases, 6,628 European ancestry controls	NA	3q26.31	3	172067378	FNDC3B		FNDC3B			ENSG00000075420			rs9647379-C	rs9647379	0	9647379	intron_variant	0	0.4201	1e-08	8		1.22055	1.12-1.33	Illumina [6530233] (imputed)	N	hypertrophic cardiomyopathy	http://www.ebi.ac.uk/efo/EFO_0000538	GCST011205	Genome-wide genotyping array
2019-03-11	30573655	Acosta-Herrera M	2018-12-20	Ann Rheum Dis	www.ncbi.nlm.nih.gov/pubmed/30573655	Genome-wide meta-analysis reveals shared new loci in systemic seropositive rheumatic diseases.	Systemic seropositive rheumatic diseases (Systemic sclerosis or systemic lupus erythematosus or rheumatoid arthritis or idiopathic inflammatory myopathies)	up to 4,595 European ancestry rheumatoid arthritis cases, up to 3,154 European ancestry systemic lupus erythematosus cases, up to 2,281 European ancestry systemic sclerosis cases, up to 1,674 European ancestry idiopathic inflammatory myopathy cases, 19,704 European ancestry controls	NA	3q25.33	3	160595133	KPNA4-ARL14		RPL6P8 - ARL14	ENSG00000242285	ENSG00000179674		9346	82027	rs112846137-T	rs112846137	0	112846137	intergenic_variant	1	NR	1e-08	8		1.27	[1.17-1.37]	Illumina [6450125] (imputed)	N	systemic scleroderma, rheumatoid arthritis, myositis, systemic lupus erythematosus	http://www.ebi.ac.uk/efo/EFO_0000717, http://www.ebi.ac.uk/efo/EFO_0000685, http://www.ebi.ac.uk/efo/EFO_0000783, http://www.ebi.ac.uk/efo/EFO_0002690	GCST007278	Genome-wide genotyping array
2019-03-11	30573655	Acosta-Herrera M	2018-12-20	Ann Rheum Dis	www.ncbi.nlm.nih.gov/pubmed/30573655	Genome-wide meta-analysis reveals shared new loci in systemic seropositive rheumatic diseases.	Systemic seropositive rheumatic diseases (Systemic sclerosis or systemic lupus erythematosus or rheumatoid arthritis or idiopathic inflammatory myopathies)	up to 4,595 European ancestry rheumatoid arthritis cases, up to 3,154 European ancestry systemic lupus erythematosus cases, up to 2,281 European ancestry systemic sclerosis cases, up to 1,674 European ancestry idiopathic inflammatory myopathy cases, 19,704 European ancestry controls	NA	4p16.3	4	971932	DGKQ		DGKQ			ENSG00000145214			rs13101828-G	rs13101828	0	13101828	intron_variant	0	NR	1e-08	8		1.11	[1.07-1.16]	Illumina [6450125] (imputed)	N	systemic scleroderma, rheumatoid arthritis, myositis, systemic lupus erythematosus	http://www.ebi.ac.uk/efo/EFO_0000717, http://www.ebi.ac.uk/efo/EFO_0000685, http://www.ebi.ac.uk/efo/EFO_0000783, http://www.ebi.ac.uk/efo/EFO_0002690	GCST007278	Genome-wide genotyping array
2011-08-12	21779181	Gorlova O	2011-07-14	PLoS Genet	www.ncbi.nlm.nih.gov/pubmed/21779181	Identification of novel genetic markers associated with clinical phenotypes of systemic sclerosis through a genome-wide association strategy.	Systemic sclerosis	2,296 European ancestry cases, 5,172 European ancestry controls	3,175 European ancestry cases, 4,210 European ancestry controls	6p21.32	6	32251212	NOTCH4		NOTCH4 - TSBP1-AS1	ENSG00000206312	ENSG00000225914		27145	3428	rs9296015-?	rs9296015	0	9296015	intergenic_variant	1	0.81	1e-08	8	(ATA positive)	1.85	[1.49-2.27]	Illumina [NR] (imputed)	N	systemic scleroderma	http://www.ebi.ac.uk/efo/EFO_0000717	GCST001156	Genome-wide genotyping array
2013-12-11	23740937	Martin JE	2013-06-10	Hum Mol Genet	www.ncbi.nlm.nih.gov/pubmed/23740937	A systemic sclerosis and systemic lupus erythematosus pan-meta-GWAS reveals new shared susceptibility loci.	Systemic lupus erythematosus and Systemic sclerosis	up to 2,761 European ancestry systemic sclerosis cases, 769 European ancestry systemic lupus erythematosus cases, 7,381 European ancestry controls	up to 1,578 European ancestry systemic sclerosis cases, 1,727 European ancestry systemic lupus erythematosus cases, 6,893 European ancestry controls	8p23.1	8	11486464	BLK		AF131216.5 - BLK	ENSG00000284957	ENSG00000136573		5396	430	rs2736340-?	rs2736340	0	2736340	intergenic_variant	1	NR	1e-08	8		1.217	[NR]	Illumina [NR]	N	systemic scleroderma, systemic lupus erythematosus	http://www.ebi.ac.uk/efo/EFO_0000717, http://www.ebi.ac.uk/efo/EFO_0002690	GCST002069	Genome-wide genotyping array
2017-09-28	28679651	Meziane I	2017-07-04	Haematologica	www.ncbi.nlm.nih.gov/pubmed/28679651	Genome-wide association study of clinical parameters in immunoglobulin light chain amyloidosis in three patient cohorts.	Immunoglobulin light chain (AL) amyloidosis (liver involvement)	194 cases, controls	NA	8q11.23	8	52506268	FAM150A, RB1CC1		ST18 - ALKAL1	ENSG00000147488	ENSG00000196711		45309	27769	rs7820212-A	rs7820212	0	7820212	intergenic_variant	1	NR	2e-08	7.69897		1.86	[1.50-2.31]	NR [NR]	N	AL amyloidosis, liver amyloid deposition measurement	http://www.orpha.net/ORDO/Orphanet_85443, http://www.ebi.ac.uk/efo/EFO_0008374	GCST004807	Genome-wide genotyping array
2018-04-30	29293537	Gorlova OY	2018-01-02	PLoS One	www.ncbi.nlm.nih.gov/pubmed/29293537	Gene-level association analysis of systemic sclerosis: A comparison of African-Americans and White populations.	Limited cutaneous systemic scleroderma	1,087 European ancestry cases, 3,466 European ancestry controls, 82 African American cases, 260 African American controls	NA	2q32.2	2	191057148	STAT1		STAT4, AC067945.3			ENSG00000138378, ENSG00000288064			rs11893432-?	rs11893432	0	11893432	intron_variant	0	NR	2e-08	7.69897				Illumina [126270]	N	limited scleroderma	http://www.ebi.ac.uk/efo/EFO_1001017	GCST005555	Targeted genotyping array [Immunochip]
2020-04-17	30572963	Marquez A	2018-12-20	Genome Med	www.ncbi.nlm.nih.gov/pubmed/30572963	Meta-analysis of Immunochip data of four autoimmune diseases reveals novel single-disease and cross-phenotype associations.	Systemic sclerosis	3,477 European ancestry cases, 22,308 European ancestry controls	NA	11q23.3	11	118856134	intergenic		AP004609.1 - CXCR5	ENSG00000201535	ENSG00000160683		20023	27758	rs10892299-?	rs10892299	0	10892299	intergenic_variant	1	0.83	2e-08	7.69897		1.24755		Illumina [252970]	N	systemic scleroderma	http://www.ebi.ac.uk/efo/EFO_0000717	GCST009876	Targeted genotyping array [ImmunoChip]
2019-11-28	31672989	Lopez-Isac E	2019-10-31	Nat Commun	www.ncbi.nlm.nih.gov/pubmed/31672989	GWAS for systemic sclerosis identifies multiple risk loci and highlights fibrotic and vasculopathy pathways.	Systemic sclerosis	9,095 European ancestry cases, 17,584 European ancestry controls	NA	11p15.5	11	618172	CDHR5, IRF7		CDHR5, CDHR5			ENSG00000099834, ENSG00000273572			rs6598008-?	rs6598008	0	6598008	intron_variant	0	0.56	2e-08	7.69897		1.25		Illumina [4723365]	N	systemic scleroderma	http://www.ebi.ac.uk/efo/EFO_0000717	GCST009131	Genome-wide genotyping array
2019-11-28	31672989	Lopez-Isac E	2019-10-31	Nat Commun	www.ncbi.nlm.nih.gov/pubmed/31672989	GWAS for systemic sclerosis identifies multiple risk loci and highlights fibrotic and vasculopathy pathways.	Systemic sclerosis	9,095 European ancestry cases, 17,584 European ancestry controls	NA	17q25.1	17	75228544	NUP85, GRB2		NUP85			ENSG00000125450			rs1005714-?	rs1005714	0	1005714	5_prime_UTR_variant	0	0.8	2e-08	7.69897		1.17647		Illumina [4723365]	N	systemic scleroderma	http://www.ebi.ac.uk/efo/EFO_0000717	GCST009131	Genome-wide genotyping array
2013-12-11	23740937	Martin JE	2013-06-10	Hum Mol Genet	www.ncbi.nlm.nih.gov/pubmed/23740937	A systemic sclerosis and systemic lupus erythematosus pan-meta-GWAS reveals new shared susceptibility loci.	Systemic lupus erythematosus and Systemic sclerosis	up to 2,761 European ancestry systemic sclerosis cases, 769 European ancestry systemic lupus erythematosus cases, 7,381 European ancestry controls	up to 1,578 European ancestry systemic sclerosis cases, 1,727 European ancestry systemic lupus erythematosus cases, 6,893 European ancestry controls	7p15.1	7	28149792	JAZF1		JAZF1			ENSG00000153814			rs1635852-?	rs1635852	0	1635852	intron_variant	0		2e-08	7.69897		1.14	[NR]	Illumina [NR]	N	systemic scleroderma, systemic lupus erythematosus	http://www.ebi.ac.uk/efo/EFO_0000717, http://www.ebi.ac.uk/efo/EFO_0002690	GCST002069	Genome-wide genotyping array
2013-12-11	23740937	Martin JE	2013-06-10	Hum Mol Genet	www.ncbi.nlm.nih.gov/pubmed/23740937	A systemic sclerosis and systemic lupus erythematosus pan-meta-GWAS reveals new shared susceptibility loci.	Systemic lupus erythematosus and Systemic sclerosis	up to 2,761 European ancestry systemic sclerosis cases, 769 European ancestry systemic lupus erythematosus cases, 7,381 European ancestry controls	up to 1,578 European ancestry systemic sclerosis cases, 1,727 European ancestry systemic lupus erythematosus cases, 6,893 European ancestry controls	5q33.1	5	151081488	TNIP1		TNIP1			ENSG00000145901			rs960709-?	rs960709	0	960709	intron_variant	0	NR	2e-08	7.69897		1.212	[NR]	Illumina [NR]	N	systemic scleroderma, systemic lupus erythematosus	http://www.ebi.ac.uk/efo/EFO_0000717, http://www.ebi.ac.uk/efo/EFO_0002690	GCST002069	Genome-wide genotyping array
2018-04-26	24387989	Mayes MD	2014-01-02	Am J Hum Genet	www.ncbi.nlm.nih.gov/pubmed/24387989	Immunochip analysis identifies multiple susceptibility loci for systemic sclerosis.	Systemic sclerosis	671 European ancestry ACA-positive cases, 347 European ancestry ATA-positive cases, 815 European ancestry cases, 3,466 European ancestry controls	1,387 European ancestry ACA-positive cases, 896 European ancestry ATA-positive cases, 1,734 European ancestry cases, 5,935 European ancestry controls	3q25.33	3	159976265	SCHIP1, IL12A		IL12A-AS1			ENSG00000244040			rs77583790-A	rs77583790	0	77583790	intron_variant	0	0.004013	2e-08	7.69897	(ACA positive)	2.7624		Illumina [126270]	N	systemic scleroderma	http://www.ebi.ac.uk/efo/EFO_0000717	GCST005534	Targeted genotyping array [ImmunoChip]
2017-09-28	28679651	Meziane I	2017-07-04	Haematologica	www.ncbi.nlm.nih.gov/pubmed/28679651	Genome-wide association study of clinical parameters in immunoglobulin light chain amyloidosis in three patient cohorts.	Immunoglobulin light chain (AL) amyloidosis (heart and kidney involvement)	426 cases, controls	NA	2p25.2	2	6303084	LINC01247, ACO17053.1		AC017053.1			ENSG00000234275			rs6752376-T	rs6752376	0	6752376	intron_variant	0	NR	3e-08	7.52288		1.54	[1.32-1.79]	NR [NR]	N	heart amyloid deposition measurement, AL amyloidosis, kidney amyloid deposition measurement	http://www.ebi.ac.uk/efo/EFO_0008365, http://www.orpha.net/ORDO/Orphanet_85443, http://www.ebi.ac.uk/efo/EFO_0008371	GCST004806	Genome-wide genotyping array
2017-09-28	28679651	Meziane I	2017-07-04	Haematologica	www.ncbi.nlm.nih.gov/pubmed/28679651	Genome-wide association study of clinical parameters in immunoglobulin light chain amyloidosis in three patient cohorts.	Immunoglobulin light chain (AL) amyloidosis (serum Ig lambda profile)	345 cases, controls	NA	13q13.2	13	34612315	LINC00457, NBEA		AL161716.1, LINC00457, LINC02343			ENSG00000271901, ENSG00000225179, ENSG00000271850			rs10507419-A	rs10507419	0	10507419	intron_variant	0	NR	3e-08	7.52288		1.57	[1.34-1.85]	NR [NR]	N	AL amyloidosis, IgG isotype profile measurement	http://www.orpha.net/ORDO/Orphanet_85443, http://www.ebi.ac.uk/efo/EFO_0008366	GCST004809	Genome-wide genotyping array
2018-04-30	29293537	Gorlova OY	2018-01-02	PLoS One	www.ncbi.nlm.nih.gov/pubmed/29293537	Gene-level association analysis of systemic sclerosis: A comparison of African-Americans and White populations.	Systemic sclerosis	1,833 European ancestry cases, 3,466 European ancestry controls, 291 African American cases, 260 African American controls	NA	1q23.3	1	161638578	FCGR2C		FCGR3B - FCGR2B	ENSG00000162747	ENSG00000072694		6615	24569	rs4554699-?	rs4554699	0	4554699	intergenic_variant	1	NR	3e-08	7.52288	(EA)			Illumina [126270]	N	systemic scleroderma	http://www.ebi.ac.uk/efo/EFO_0000717	GCST005554	Targeted genotyping array [Immunochip]
2018-04-30	29293537	Gorlova OY	2018-01-02	PLoS One	www.ncbi.nlm.nih.gov/pubmed/29293537	Gene-level association analysis of systemic sclerosis: A comparison of African-Americans and White populations.	Systemic sclerosis	1,833 European ancestry cases, 3,466 European ancestry controls, 291 African American cases, 260 African American controls	NA	8p23.1	8	11502048	BLK		BLK			ENSG00000136573			rs2409781-?	rs2409781	0	2409781	intron_variant	0	NR	3e-08	7.52288	(EA)			Illumina [126270]	N	systemic scleroderma	http://www.ebi.ac.uk/efo/EFO_0000717	GCST005554	Targeted genotyping array [Immunochip]
2020-07-08	32024964	Gonzalez-Serna D	2020-02-05	Sci Rep	www.ncbi.nlm.nih.gov/pubmed/32024964	A cross-disease meta-GWAS identifies four new susceptibility loci shared between systemic sclerosis and Crohn's disease.	Crohn's disease or systemic sclerosis	2,281 European ancestry systemic sclerosis cases, 1,988 European ancestry Crohn???s disease cases, 7,388 European ancestry controls	3,453 European ancestry systemic sclerosis cases, 2,600 European ancestry Crohn???s disease cases, 7,180 European ancestry controls	17q21.2	17	42378745	STAT3		STAT3			ENSG00000168610			rs4796791-T	rs4796791	0	4796791	intron_variant	0		3e-08	7.52288			[NR]	Illumina [5994231] (imputed)	N	systemic scleroderma, Crohn's disease	http://www.ebi.ac.uk/efo/EFO_0000717, http://www.ebi.ac.uk/efo/EFO_0000384	GCST010124	Genome-wide genotyping array
2019-03-11	30573655	Acosta-Herrera M	2018-12-20	Ann Rheum Dis	www.ncbi.nlm.nih.gov/pubmed/30573655	Genome-wide meta-analysis reveals shared new loci in systemic seropositive rheumatic diseases.	Systemic seropositive rheumatic diseases (Systemic sclerosis or systemic lupus erythematosus or rheumatoid arthritis or idiopathic inflammatory myopathies)	up to 4,595 European ancestry rheumatoid arthritis cases, up to 3,154 European ancestry systemic lupus erythematosus cases, up to 2,281 European ancestry systemic sclerosis cases, up to 1,674 European ancestry idiopathic inflammatory myopathy cases, 19,704 European ancestry controls	NA	1q25.1	1	173368608	TNFSF4-LOC100506023		AL645568.2 - AL645568.1	ENSG00000231615	ENSG00000203739		4875	49185	rs2422345-A	rs2422345	0	2422345	intergenic_variant	1	NR	3e-08	7.52288		1.11	[1.05-1.18]	Illumina [6450125] (imputed)	N	systemic scleroderma, rheumatoid arthritis, myositis, systemic lupus erythematosus	http://www.ebi.ac.uk/efo/EFO_0000717, http://www.ebi.ac.uk/efo/EFO_0000685, http://www.ebi.ac.uk/efo/EFO_0000783, http://www.ebi.ac.uk/efo/EFO_0002690	GCST007278	Genome-wide genotyping array
2019-03-11	30573655	Acosta-Herrera M	2018-12-20	Ann Rheum Dis	www.ncbi.nlm.nih.gov/pubmed/30573655	Genome-wide meta-analysis reveals shared new loci in systemic seropositive rheumatic diseases.	Systemic seropositive rheumatic diseases (Systemic sclerosis or systemic lupus erythematosus or rheumatoid arthritis or idiopathic inflammatory myopathies)	up to 4,595 European ancestry rheumatoid arthritis cases, up to 3,154 European ancestry systemic lupus erythematosus cases, up to 2,281 European ancestry systemic sclerosis cases, up to 1,674 European ancestry idiopathic inflammatory myopathy cases, 19,704 European ancestry controls	NA	19q13.33	19	49618017	PRR12		PRR12			ENSG00000126464			rs76246107-G	rs76246107	0	76246107	intron_variant	0	NR	3e-08	7.52288		1.28	[1.14-1.43]	Illumina [6450125] (imputed)	N	systemic scleroderma, rheumatoid arthritis, myositis, systemic lupus erythematosus	http://www.ebi.ac.uk/efo/EFO_0000717, http://www.ebi.ac.uk/efo/EFO_0000685, http://www.ebi.ac.uk/efo/EFO_0000783, http://www.ebi.ac.uk/efo/EFO_0002690	GCST007278	Genome-wide genotyping array
2013-12-11	23740937	Martin JE	2013-06-10	Hum Mol Genet	www.ncbi.nlm.nih.gov/pubmed/23740937	A systemic sclerosis and systemic lupus erythematosus pan-meta-GWAS reveals new shared susceptibility loci.	Systemic lupus erythematosus and Systemic sclerosis	up to 2,761 European ancestry systemic sclerosis cases, 769 European ancestry systemic lupus erythematosus cases, 7,381 European ancestry controls	up to 1,578 European ancestry systemic sclerosis cases, 1,727 European ancestry systemic lupus erythematosus cases, 6,893 European ancestry controls	15q24.2	15	75132252	CSK		AC113208.2 - RPL36AP45	ENSG00000252722	ENSG00000240366		10586	54399	rs7172677-?	rs7172677	0	7172677	intergenic_variant	1	NR	3e-08	7.52288		1.207	[NR]	Illumina [NR]	N	systemic scleroderma, systemic lupus erythematosus	http://www.ebi.ac.uk/efo/EFO_0000717, http://www.ebi.ac.uk/efo/EFO_0002690	GCST002069	Genome-wide genotyping array
2018-05-18	29495422	Xu H	2018-02-26	J Pers Med	www.ncbi.nlm.nih.gov/pubmed/29495422	A Genome-Wide Association Study of Idiopathic Dilated Cardiomyopathy in African Americans.	Idiopathic dilated cardiomyopathy	662 African American cases, 1,138 African American controls	NA	2q23.3	2	151924550	CACNB4	ZBTB9	AC068547.1, CACNB4			ENSG00000283228, ENSG00000182389			rs150793926-G	rs150793926	0	150793926	intron_variant	0	0.069	4e-08	7.39794		1.04	[1.07-28.52]	Affymetrix [up to 27494467] (imputed)	N	idiopathic dilated cardiomyopathy	http://www.ebi.ac.uk/efo/EFO_0009094	GCST005588	Genome-wide genotyping array
2019-11-28	31672989	Lopez-Isac E	2019-10-31	Nat Commun	www.ncbi.nlm.nih.gov/pubmed/31672989	GWAS for systemic sclerosis identifies multiple risk loci and highlights fibrotic and vasculopathy pathways.	Systemic sclerosis	9,095 European ancestry cases, 17,584 European ancestry controls	NA	8q12.2	8	60652405	RAB2A, CHD7		AC068389.1			ENSG00000228862			rs685985-?	rs685985	0	685985	intron_variant	0	0.53	4e-08	7.39794		1.14943		Illumina [4723365]	N	systemic scleroderma	http://www.ebi.ac.uk/efo/EFO_0000717	GCST009131	Genome-wide genotyping array
2019-03-11	30573655	Acosta-Herrera M	2018-12-20	Ann Rheum Dis	www.ncbi.nlm.nih.gov/pubmed/30573655	Genome-wide meta-analysis reveals shared new loci in systemic seropositive rheumatic diseases.	Systemic seropositive rheumatic diseases (Systemic sclerosis or systemic lupus erythematosus or rheumatoid arthritis or idiopathic inflammatory myopathies)	up to 4,595 European ancestry rheumatoid arthritis cases, up to 3,154 European ancestry systemic lupus erythematosus cases, up to 2,281 European ancestry systemic sclerosis cases, up to 1,674 European ancestry idiopathic inflammatory myopathy cases, 19,704 European ancestry controls	NA	12q24.13	12	112433568	PTPN11		PTPN11			ENSG00000179295			rs11066301-T	rs11066301	0	11066301	intron_variant	0	NR	4e-08	7.39794		1.11	[1.07-1.15]	Illumina [6450125] (imputed)	N	systemic scleroderma, rheumatoid arthritis, myositis, systemic lupus erythematosus	http://www.ebi.ac.uk/efo/EFO_0000717, http://www.ebi.ac.uk/efo/EFO_0000685, http://www.ebi.ac.uk/efo/EFO_0000783, http://www.ebi.ac.uk/efo/EFO_0002690	GCST007278	Genome-wide genotyping array
2018-04-26	24387989	Mayes MD	2014-01-02	Am J Hum Genet	www.ncbi.nlm.nih.gov/pubmed/24387989	Immunochip analysis identifies multiple susceptibility loci for systemic sclerosis.	Systemic sclerosis	671 European ancestry ACA-positive cases, 347 European ancestry ATA-positive cases, 815 European ancestry cases, 3,466 European ancestry controls	1,387 European ancestry ACA-positive cases, 896 European ancestry ATA-positive cases, 1,734 European ancestry cases, 5,935 European ancestry controls	6q21	6	106207742	ATG5		ATG5			ENSG00000057663			rs9373839-G	rs9373839	0	9373839	intron_variant	0	0.1893	4e-08	7.39794		1.1895		Illumina [126270]	N	systemic scleroderma	http://www.ebi.ac.uk/efo/EFO_0000717	GCST005534	Targeted genotyping array [ImmunoChip]
2018-04-26	24387989	Mayes MD	2014-01-02	Am J Hum Genet	www.ncbi.nlm.nih.gov/pubmed/24387989	Immunochip analysis identifies multiple susceptibility loci for systemic sclerosis.	Systemic sclerosis	671 European ancestry ACA-positive cases, 347 European ancestry ATA-positive cases, 815 European ancestry cases, 3,466 European ancestry controls	1,387 European ancestry ACA-positive cases, 896 European ancestry ATA-positive cases, 1,734 European ancestry cases, 5,935 European ancestry controls	3p14.3	3	58410164	PXK		PXK			ENSG00000168297			rs4681851-?	rs4681851	0	4681851	splice_region_variant	0		4e-08	7.39794	(ACA positive)	1.58		Illumina [126270]	N	systemic scleroderma	http://www.ebi.ac.uk/efo/EFO_0000717	GCST005534	Targeted genotyping array [ImmunoChip]
2017-05-12	28025584	da Silva Filho MI	2016-12-27	Leukemia	www.ncbi.nlm.nih.gov/pubmed/28025584	Genome-wide association study of immunoglobulin light chain amyloidosis in three patient cohorts: comparison with myeloma.	Immunoglobulin light chain (AL) amyloidosis	1,229 cases, 7,526 controls	NA	7q36.1	7	151239990	SMARCD3		SMARCD3			ENSG00000082014			rs79419269-C	rs79419269	0	79419269	intron_variant	0	0.12	5e-08	7.30103		1.41	[1.25-1.60]	Affymetrix, Illumina [NR] (imputed)	N	AL amyloidosis	http://www.orpha.net/ORDO/Orphanet_85443	GCST004028	Genome-wide genotyping array
2018-09-20	30014611	Weiss RB	2018-07-16	Ann Neurol	www.ncbi.nlm.nih.gov/pubmed/30014611	Long-range genomic regulators of THBS1 and LTBP4 modify disease severity in Duchenne muscular dystrophy.	Age at loss of ambulation in Duchenne muscular dystrophy	243 European ancestry cases, 10 cases	NA	19q13.2	19	40581585	NR		SHKBP1			ENSG00000160410			rs710160-?	rs710160	0	710160	intron_variant	0	NR	5e-08	7.30103				Illumina [1735619]	N	Duchenne muscular dystrophy, disease progression measurement	http://www.orpha.net/ORDO/Orphanet_98896, http://www.ebi.ac.uk/efo/EFO_0008336	GCST006286	Genome-wide genotyping array
2018-09-20	30014611	Weiss RB	2018-07-16	Ann Neurol	www.ncbi.nlm.nih.gov/pubmed/30014611	Long-range genomic regulators of THBS1 and LTBP4 modify disease severity in Duchenne muscular dystrophy.	Age at loss of ambulation in Duchenne muscular dystrophy	243 European ancestry cases, 10 cases	NA	16p12.3	16	17268972	NR		XYLT1			ENSG00000103489			rs74643788-?	rs74643788	0	74643788	intron_variant	0	NR	5e-08	7.30103	(EA)			Illumina [1735619]	N	Duchenne muscular dystrophy, disease progression measurement	http://www.orpha.net/ORDO/Orphanet_98896, http://www.ebi.ac.uk/efo/EFO_0008336	GCST006286	Genome-wide genotyping array

## Sheet: 231gene
Official_gene_symbol	Ensembl_gene_id	Species	Gene Name
TDRKH	ENSG00000182134	Homo sapiens	tudor and KH domain containing(TDRKH)
SMARCB1	ENSG00000099956	Homo sapiens	SWI/SNF related:: matrix associated:: actin dependent regulator of chromatin:: subfamily b:: member 1(SMARCB1)
TEX41	ENSG00000226674	Homo sapiens	testis expressed 41 (non-protein coding)(TEX41)
SCT	ENSG00000070031	Homo sapiens	secretin(SCT)
XYLT1	ENSG00000103489	Homo sapiens	xylosyltransferase 1(XYLT1)
EDNRA	ENSG00000151617	Homo sapiens	endothelin receptor type A(EDNRA)
SNRPD2	ENSG00000125743	Homo sapiens	small nuclear ribonucleoprotein D2 polypeptide(SNRPD2)
DHX58	ENSG00000108771	Homo sapiens	DExH-box helicase 58(DHX58)
SPATA24	ENSG00000170469	Homo sapiens	spermatogenesis associated 24(SPATA24)
BCAP29	ENSG00000075790	Homo sapiens	B-cell receptor associated protein 29(BCAP29)
ANKS1A	ENSG00000064999	Homo sapiens	ankyrin repeat and sterile alpha motif domain containing 1A(ANKS1A)
CCDC92	ENSG00000119242	Homo sapiens	coiled-coil domain containing 92(CCDC92)
TRIM22	ENSG00000132274	Homo sapiens	tripartite motif containing 22(TRIM22)
TNS1	ENSG00000079308	Homo sapiens	tensin 1(TNS1)
PRKCE	ENSG00000171132	Homo sapiens	protein kinase C epsilon(PRKCE)
FNDC3B	ENSG00000075420	Homo sapiens	fibronectin type III domain containing 3B(FNDC3B)
PRKCA	ENSG00000154229	Homo sapiens	protein kinase C alpha(PRKCA)
HNF1A	ENSG00000135100	Homo sapiens	HNF1 homeobox A(HNF1A)
AP4B1-AS1	ENSG00000226167	Homo sapiens	AP4B1 antisense RNA 1(AP4B1-AS1)
CFDP1	ENSG00000153774	Homo sapiens	craniofacial development protein 1(CFDP1)
ZNF831	ENSG00000124203	Homo sapiens	zinc finger protein 831(ZNF831)
PRR12	ENSG00000126464	Homo sapiens	proline rich 12(PRR12)
ZFPM2	ENSG00000169946	Homo sapiens	zinc finger protein:: FOG family member 2(ZFPM2)
TRIB1	ENSG00000173334	Homo sapiens	tribbles pseudokinase 1(TRIB1)
CFTR	ENSG00000001626	Homo sapiens	cystic fibrosis transmembrane conductance regulator(CFTR)
SLC22A4	ENSG00000197208	Homo sapiens	solute carrier family 22 member 4(SLC22A4)
CTR9	ENSG00000198730	Homo sapiens	CTR9 homolog:: Paf1/RNA polymerase II complex component(CTR9)
MIR3142HG	ENSG00000253522	Homo sapiens	MIR3142 host gene(MIR3142HG)
ABO	ENSG00000175164	Homo sapiens	ABO blood group (transferase A:: alpha 1-3-N-acetylgalactosaminyltransferase; transferase B:: alpha 1-3-galactosyltransferase)(ABO)
C2	ENSG00000166278	Homo sapiens	complement C2(C2)
ZNF827	ENSG00000151612	Homo sapiens	zinc finger protein 827(ZNF827)
NUP85	ENSG00000125450	Homo sapiens	nucleoporin 85(NUP85)
PDGFD	ENSG00000170962	Homo sapiens	platelet derived growth factor D(PDGFD)
PRDM16	ENSG00000142611	Homo sapiens	PR/SET domain 16(PRDM16)
VTI1A	ENSG00000151532	Homo sapiens	vesicle transport through interaction with t-SNAREs 1A(VTI1A)
SERPINH1	ENSG00000149257	Homo sapiens	serpin family H member 1(SERPINH1)
HOXC4	ENSG00000198353	Homo sapiens	homeobox C4(HOXC4)
PLCG1	ENSG00000124181	Homo sapiens	phospholipase C gamma 1(PLCG1)
KIAA0319L	ENSG00000142687	Homo sapiens	KIAA0319 like(KIAA0319L)
ATG5	ENSG00000057663	Homo sapiens	autophagy related 5(ATG5)
GSDMB	ENSG00000073605	Homo sapiens	gasdermin B(GSDMB)
NMB	ENSG00000197696	Homo sapiens	neuromedin B(NMB)
DNAH11	ENSG00000105877	Homo sapiens	dynein axonemal heavy chain 11(DNAH11)
GSDMA	ENSG00000167914	Homo sapiens	gasdermin A(GSDMA)
TIPARP	ENSG00000163659	Homo sapiens	TCDD inducible poly(ADP-ribose) polymerase(TIPARP)
FN1	ENSG00000115414	Homo sapiens	fibronectin 1(FN1)
NBEAL1	ENSG00000144426	Homo sapiens	neurobeachin like 1(NBEAL1)
TRIP4	ENSG00000103671	Homo sapiens	thyroid hormone receptor interactor 4(TRIP4)
PARP12	ENSG00000059378	Homo sapiens	poly(ADP-ribose) polymerase family member 12(PARP12)
ST18	ENSG00000147488	Homo sapiens	ST18:: C2H2C-type zinc finger(ST18)
SMARCA4	ENSG00000127616	Homo sapiens	SWI/SNF related:: matrix associated:: actin dependent regulator of chromatin:: subfamily a:: member 4(SMARCA4)
ZBTB9	ENSG00000213588	Homo sapiens	zinc finger and BTB domain containing 9(ZBTB9)
STAG1	ENSG00000118007	Homo sapiens	stromal antigen 1(STAG1)
PDE3A	ENSG00000172572	Homo sapiens	phosphodiesterase 3A(PDE3A)
HNRNPD	ENSG00000138668	Homo sapiens	heterogeneous nuclear ribonucleoprotein D(HNRNPD)
CORO6	ENSG00000167549	Homo sapiens	coronin 6(CORO6)
PEMT	ENSG00000133027	Homo sapiens	phosphatidylethanolamine N-methyltransferase(PEMT)
MRVI1	ENSG00000072952	Homo sapiens	murine retrovirus integration site 1 homolog(MRVI1)
HLA-DRB1	ENSG00000196126	Homo sapiens	major histocompatibility complex:: class II:: DR beta 1(HLA-DRB1)
CDKN1A	ENSG00000124762	Homo sapiens	cyclin dependent kinase inhibitor 1A(CDKN1A)
SERPINA1	ENSG00000197249	Homo sapiens	serpin family A member 1(SERPINA1)
TPI1P2	ENSG00000230359	Homo sapiens	triosephosphate isomerase 1 pseudogene 2(TPI1P2)
GPR22	ENSG00000172209	Homo sapiens	G protein-coupled receptor 22(GPR22)
PCSK9	ENSG00000169174	Homo sapiens	proprotein convertase subtilisin/kexin type 9(PCSK9)
SLC35F1	ENSG00000196376	Homo sapiens	solute carrier family 35 member F1(SLC35F1)
N4BP2L2	ENSG00000244754	Homo sapiens	NEDD4 binding protein 2 like 2(N4BP2L2)
SMG6	ENSG00000070366	Homo sapiens	SMG6:: nonsense mediated mRNA decay factor(SMG6)
MC4R	ENSG00000166603	Homo sapiens	melanocortin 4 receptor(MC4R)
TRIM6	ENSG00000121236	Homo sapiens	tripartite motif containing 6(TRIM6)
SH3PXD2A	ENSG00000107957	Homo sapiens	SH3 and PX domains 2A(SH3PXD2A)
TRIM5	ENSG00000132256	Homo sapiens	tripartite motif containing 5(TRIM5)
STBD1	ENSG00000118804	Homo sapiens	starch binding domain 1(STBD1)
SVIL-AS1	ENSG00000224597	Homo sapiens	SVIL antisense RNA 1(SVIL-AS1)
RAC1	ENSG00000136238	Homo sapiens	ras-related C3 botulinum toxin substrate 1 (rho family:: small GTP binding protein Rac1)(RAC1)
HLA-DPA1	ENSG00000231389	Homo sapiens	major histocompatibility complex:: class II:: DP alpha 1(HLA-DPA1)
TYK2	ENSG00000105397	Homo sapiens	tyrosine kinase 2(TYK2)
RHOA	ENSG00000067560	Homo sapiens	ras homolog family member A(RHOA)
PSMA3	ENSG00000100567	Homo sapiens	proteasome subunit alpha 3(PSMA3)
MRAS	ENSG00000158186	Homo sapiens	muscle RAS oncogene homolog(MRAS)
NME7	ENSG00000143156	Homo sapiens	NME/NM23 family member 7(NME7)
ANGPTL4	ENSG00000167772	Homo sapiens	angiopoietin like 4(ANGPTL4)
MFGE8	ENSG00000140545	Homo sapiens	milk fat globule-EGF factor 8 protein(MFGE8)
DNASE1L3	ENSG00000163687	Homo sapiens	deoxyribonuclease 1 like 3(DNASE1L3)
HLA-DQB1	ENSG00000179344	Homo sapiens	major histocompatibility complex:: class II:: DQ beta 1(HLA-DQB1)
PRIM2	ENSG00000146143	Homo sapiens	primase (DNA) subunit 2(PRIM2)
CDC123	ENSG00000151465	Homo sapiens	cell division cycle 123(CDC123)
FOXC1	ENSG00000054598	Homo sapiens	forkhead box C1(FOXC1)
ZNF592	ENSG00000166716	Homo sapiens	zinc finger protein 592(ZNF592)
CXCR5	ENSG00000160683	Homo sapiens	C-X-C motif chemokine receptor 5(CXCR5)
FIGN	ENSG00000182263	Homo sapiens	fidgetin:: microtubule severing factor(FIGN)
CYP17A1	ENSG00000148795	Homo sapiens	cytochrome P450 family 17 subfamily A member 1(CYP17A1)
ARNTL	ENSG00000133794	Homo sapiens	aryl hydrocarbon receptor nuclear translocator like(ARNTL)
ALS2CL	ENSG00000178038	Homo sapiens	ALS2 C-terminal like(ALS2CL)
FGD6	ENSG00000180263	Homo sapiens	FYVE:: RhoGEF and PH domain containing 6(FGD6)
STAT4	ENSG00000138378	Homo sapiens	signal transducer and activator of transcription 4(STAT4)
ZNF589	ENSG00000164048	Homo sapiens	zinc finger protein 589(ZNF589)
FLNC	ENSG00000128591	Homo sapiens	filamin C(FLNC)
IL12RB1	ENSG00000096996	Homo sapiens	interleukin 12 receptor subunit beta 1(IL12RB1)
RPL17	ENSG00000265681	Homo sapiens	ribosomal protein L17(RPL17)
IL12RB2	ENSG00000081985	Homo sapiens	interleukin 12 receptor subunit beta 2(IL12RB2)
CENPW	ENSG00000203760	Homo sapiens	centromere protein W(CENPW)
MAP3K1	ENSG00000095015	Homo sapiens	mitogen-activated protein kinase kinase kinase 1(MAP3K1)
CDKN2A	ENSG00000147889	Homo sapiens	cyclin dependent kinase inhibitor 2A(CDKN2A)
SORT1	ENSG00000134243	Homo sapiens	sortilin 1(SORT1)
STAT3	ENSG00000168610	Homo sapiens	signal transducer and activator of transcription 3(STAT3)
DAB2IP	ENSG00000136848	Homo sapiens	DAB2 interacting protein(DAB2IP)
FAM213A	ENSG00000122378	Homo sapiens	family with sequence similarity 213 member A(FAM213A)
AGT	ENSG00000135744	Homo sapiens	angiotensinogen(AGT)
VEGFA	ENSG00000112715	Homo sapiens	vascular endothelial growth factor A(VEGFA)
SHKBP1	ENSG00000160410	Homo sapiens	SH3KBP1 binding protein 1(SHKBP1)
SIPA1	ENSG00000213445	Homo sapiens	signal-induced proliferation-associated 1(SIPA1)
MAD2L1	ENSG00000164109	Homo sapiens	MAD2 mitotic arrest deficient-like 1 (yeast)(MAD2L1)
PRDM8	ENSG00000152784	Homo sapiens	PR/SET domain 8(PRDM8)
FHOD3	ENSG00000134775	Homo sapiens	formin homology 2 domain containing 3(FHOD3)
ANKRD13B	ENSG00000198720	Homo sapiens	ankyrin repeat domain 13B(ANKRD13B)
SCARB1	ENSG00000073060	Homo sapiens	scavenger receptor class B member 1(SCARB1)
NCF2	ENSG00000116701	Homo sapiens	neutrophil cytosolic factor 2(NCF2)
IRS1	ENSG00000169047	Homo sapiens	insulin receptor substrate 1(IRS1)
NDUFA12	ENSG00000184752	Homo sapiens	NADH:ubiquinone oxidoreductase subunit A12(NDUFA12)
NAB1	ENSG00000138386	Homo sapiens	NGFI-A binding protein 1(NAB1)
MAP3K7CL	ENSG00000156265	Homo sapiens	MAP3K7 C-terminal like(MAP3K7CL)
HP	ENSG00000257017	Homo sapiens	haptoglobin(HP)
UBE2Z	ENSG00000159202	Homo sapiens	ubiquitin conjugating enzyme E2 Z(UBE2Z)
FGF5	ENSG00000138675	Homo sapiens	fibroblast growth factor 5(FGF5)
ARHGAP42	ENSG00000165895	Homo sapiens	Rho GTPase activating protein 42(ARHGAP42)
HHAT	ENSG00000054392	Homo sapiens	hedgehog acyltransferase(HHAT)
CCND1	ENSG00000110092	Homo sapiens	cyclin D1(CCND1)
IL6R	ENSG00000160712	Homo sapiens	interleukin 6 receptor(IL6R)
NSF	ENSG00000073969	Homo sapiens	N-ethylmaleimide sensitive factor:: vesicle fusing ATPase(NSF)
SWAP70	ENSG00000133789	Homo sapiens	SWAP switching B-cell complex 70kDa subunit(SWAP70)
TEX2	ENSG00000136478	Homo sapiens	testis expressed 2(TEX2)
ATP1B1	ENSG00000143153	Homo sapiens	ATPase Na+/K+ transporting subunit beta 1(ATP1B1)
PROCR	ENSG00000101000	Homo sapiens	protein C receptor(PROCR)
CACNB4	ENSG00000182389	Homo sapiens	calcium voltage-gated channel auxiliary subunit beta 4(CACNB4)
COL4A2	ENSG00000134871	Homo sapiens	collagen type IV alpha 2 chain(COL4A2)
HNRNPUL1	ENSG00000105323	Homo sapiens	heterogeneous nuclear ribonucleoprotein U like 1(HNRNPUL1)
LOX	ENSG00000113083	Homo sapiens	lysyl oxidase(LOX)
COL4A1	ENSG00000187498	Homo sapiens	collagen type IV alpha 1 chain(COL4A1)
DGKQ	ENSG00000145214	Homo sapiens	diacylglycerol kinase theta(DGKQ)
HHIPL1	ENSG00000182218	Homo sapiens	HHIP like 1(HHIPL1)
HDGFL1	ENSG00000112273	Homo sapiens	hepatoma derived growth factor-like 1(HDGFL1)
LPA	ENSG00000198670	Homo sapiens	lipoprotein(a)(LPA)
MAD1L1	ENSG00000002822	Homo sapiens	MAD1 mitotic arrest deficient like 1(MAD1L1)
BLK	ENSG00000136573	Homo sapiens	BLK proto-oncogene:: Src family tyrosine kinase(BLK)
DDX6	ENSG00000110367	Homo sapiens	DEAD-box helicase 6(DDX6)
PXK	ENSG00000168297	Homo sapiens	PX domain containing serine/threonine kinase like(PXK)
KCNE2	ENSG00000159197	Homo sapiens	potassium voltage-gated channel subfamily E regulatory subunit 2(KCNE2)
ARHGEF26	ENSG00000114790	Homo sapiens	Rho guanine nucleotide exchange factor 26(ARHGEF26)
NOTCH4	ENSG00000204301	Homo sapiens	notch 4(NOTCH4)
HTRA1	ENSG00000166033	Homo sapiens	HtrA serine peptidase 1(HTRA1)
LPL	ENSG00000175445	Homo sapiens	lipoprotein lipase(LPL)
PSORS1C2	ENSG00000204538	Homo sapiens	psoriasis susceptibility 1 candidate 2(PSORS1C2)
CAMSAP2	ENSG00000118200	Homo sapiens	calmodulin regulated spectrin associated protein family member 2(CAMSAP2)
BAG3	ENSG00000151929	Homo sapiens	BCL2 associated athanogene 3(BAG3)
PLTP	ENSG00000100979	Homo sapiens	phospholipid transfer protein(PLTP)
KLHDC10	ENSG00000128607	Homo sapiens	kelch domain containing 10(KLHDC10)
ZBTB17	ENSG00000116809	Homo sapiens	zinc finger and BTB domain containing 17(ZBTB17)
TGFB1	ENSG00000105329	Homo sapiens	transforming growth factor beta 1(TGFB1)
SMAD3	ENSG00000166949	Homo sapiens	SMAD family member 3(SMAD3)
PCIF1	ENSG00000100982	Homo sapiens	PDX1 C-terminal inhibiting factor 1(PCIF1)
DNAJC13	ENSG00000138246	Homo sapiens	DnaJ heat shock protein family (Hsp40) member C13(DNAJC13)
ARHGAP26	ENSG00000145819	Homo sapiens	Rho GTPase activating protein 26(ARHGAP26)
LSM3	ENSG00000170860	Homo sapiens	LSM3 homolog:: U6 small nuclear RNA and mRNA degradation associated(LSM3)
NFKB1	ENSG00000109320	Homo sapiens	nuclear factor kappa B subunit 1(NFKB1)
COPRS	ENSG00000172301	Homo sapiens	coordinator of PRMT5 and differentiation stimulator(COPRS)
ZC3HC1	ENSG00000091732	Homo sapiens	zinc finger C3HC-type containing 1(ZC3HC1)
ARHGAP31	ENSG00000031081	Homo sapiens	Rho GTPase activating protein 31(ARHGAP31)
BMP1	ENSG00000168487	Homo sapiens	bone morphogenetic protein 1(BMP1)
CXCL12	ENSG00000107562	Homo sapiens	C-X-C motif chemokine ligand 12(CXCL12)
IL5	ENSG00000113525	Homo sapiens	interleukin 5(IL5)
NAT2	ENSG00000156006	Homo sapiens	N-acetyltransferase 2(NAT2)
HLA-DRA	ENSG00000204287	Homo sapiens	major histocompatibility complex:: class II:: DR alpha(HLA-DRA)
ITGAM	ENSG00000169896	Homo sapiens	integrin subunit alpha M(ITGAM)
RTP3	ENSG00000163825	Homo sapiens	receptor transporter protein 3(RTP3)
FLT1	ENSG00000102755	Homo sapiens	fms related tyrosine kinase 1(FLT1)
ITGB5	ENSG00000082781	Homo sapiens	integrin subunit beta 5(ITGB5)
LMOD1	ENSG00000163431	Homo sapiens	leiomodin 1(LMOD1)
FHL3	ENSG00000183386	Homo sapiens	four and a half LIM domains 3(FHL3)
PTPN22	ENSG00000134242	Homo sapiens	protein tyrosine phosphatase:: non-receptor type 22(PTPN22)
PHTF1	ENSG00000116793	Homo sapiens	putative homeodomain transcription factor 1(PHTF1)
FCGR3B	ENSG00000162747	Homo sapiens	Fc fragment of IgG receptor IIIb(FCGR3B)
MCF2L	ENSG00000126217	Homo sapiens	MCF.2 cell line derived transforming sequence like(MCF2L)
BOC	ENSG00000144857	Homo sapiens	BOC cell adhesion associated:: oncogene regulated(BOC)
TNPO3	ENSG00000064419	Homo sapiens	transportin 3(TNPO3)
NCK1	ENSG00000158092	Homo sapiens	NCK adaptor protein 1(NCK1)
ADAMTS7	ENSG00000136378	Homo sapiens	ADAM metallopeptidase with thrombospondin type 1 motif 7(ADAMTS7)
BCAS3	ENSG00000141376	Homo sapiens	BCAS3:: microtubule associated cell migration factor(BCAS3)
PLEKHG1	ENSG00000120278	Homo sapiens	pleckstrin homology and RhoGEF domain containing G1(PLEKHG1)
SHROOM3	ENSG00000138771	Homo sapiens	shroom family member 3(SHROOM3)
KSR2	ENSG00000171435	Homo sapiens	kinase suppressor of ras 2(KSR2)
YDJC	ENSG00000161179	Homo sapiens	YdjC homolog (bacterial)(YDJC)
APOA5	ENSG00000110243	Homo sapiens	apolipoprotein A5(APOA5)
GIP	ENSG00000159224	Homo sapiens	gastric inhibitory polypeptide(GIP)
SYNPO2L	ENSG00000166317	Homo sapiens	synaptopodin 2 like(SYNPO2L)
ADORA2A	ENSG00000128271	Homo sapiens	adenosine A2a receptor(ADORA2A)
PALLD	ENSG00000129116	Homo sapiens	palladin:: cytoskeletal associated protein(PALLD)
PECAM1	ENSG00000261371	Homo sapiens	platelet and endothelial cell adhesion molecule 1(PECAM1)
COL6A3	ENSG00000163359	Homo sapiens	collagen type VI alpha 3 chain(COL6A3)
CDH13	ENSG00000140945	Homo sapiens	cadherin 13(CDH13)
IRF5	ENSG00000128604	Homo sapiens	interferon regulatory factor 5(IRF5)
CDHR5	ENSG00000099834	Homo sapiens	cadherin related family member 5(CDHR5)
PDE5A	ENSG00000138735	Homo sapiens	phosphodiesterase 5A(PDE5A)
SMARCD3	ENSG00000082014	Homo sapiens	SWI/SNF related:: matrix associated:: actin dependent regulator of chromatin:: subfamily d:: member 3(SMARCD3)
LRP1	ENSG00000123384	Homo sapiens	LDL receptor related protein 1(LRP1)
IL12A-AS1	ENSG00000244040	Homo sapiens	IL12A antisense RNA 1(IL12A-AS1)
GOSR2	ENSG00000262633	Homo sapiens	golgi SNAP receptor complex member 2(GOSR2)
GOSR2	ENSG00000108433	Homo sapiens	golgi SNAP receptor complex member 2(GOSR2)
PLG	ENSG00000122194	Homo sapiens	plasminogen(PLG)
FURIN	ENSG00000140564	Homo sapiens	furin:: paired basic amino acid cleaving enzyme(FURIN)
HSD17B12	ENSG00000149084	Homo sapiens	hydroxysteroid 17-beta dehydrogenase 12(HSD17B12)
HDAC9	ENSG00000048052	Homo sapiens	histone deacetylase 9(HDAC9)
TTN	ENSG00000155657	Homo sapiens	titin(TTN)
FCHO1	ENSG00000130475	Homo sapiens	FCH domain only 1(FCHO1)
CSK	ENSG00000103653	Homo sapiens	c-src tyrosine kinase(CSK)
SH2B3	ENSG00000111252	Homo sapiens	SH2B adaptor protein 3(SH2B3)
JAZF1	ENSG00000153814	Homo sapiens	JAZF zinc finger 1(JAZF1)
NOS3	ENSG00000164867	Homo sapiens	nitric oxide synthase 3(NOS3)
LIMK1	ENSG00000106683	Homo sapiens	LIM domain kinase 1(LIMK1)
APOC3	ENSG00000110245	Homo sapiens	apolipoprotein C3(APOC3)
PTPN11	ENSG00000179295	Homo sapiens	protein tyrosine phosphatase:: non-receptor type 11(PTPN11)
PPP2R3A	ENSG00000073711	Homo sapiens	protein phosphatase 2 regulatory subunit B''alpha(PPP2R3A)
KLF4	ENSG00000136826	Homo sapiens	Kruppel like factor 4(KLF4)
OPN1SW	ENSG00000128617	Homo sapiens	opsin 1 (cone pigments):: short-wave-sensitive(OPN1SW)
TSPAN14	ENSG00000108219	Homo sapiens	tetraspanin 14(TSPAN14)
RAD50	ENSG00000113522	Homo sapiens	RAD50 double strand break repair protein(RAD50)
TNIP1	ENSG00000145901	Homo sapiens	TNFAIP3 interacting protein 1(TNIP1)
CCM2	ENSG00000136280	Homo sapiens	CCM2 scaffolding protein(CCM2)
RGS12	ENSG00000159788	Homo sapiens	regulator of G-protein signaling 12(RGS12)
PI16	ENSG00000164530	Homo sapiens	peptidase inhibitor 16(PI16)
CD247	ENSG00000198821	Homo sapiens	CD247 molecule(CD247)
BCAR1	ENSG00000050820	Homo sapiens	BCAR1:: Cas family scaffolding protein(BCAR1)

## Sheet: 231GO
Category	Term	Count	%	PValue	Genes	List Total	Pop Hits	Pop Total	Fold Enrichment	Bonferroni	Benjamini	FDR
GOTERM_BP_DIRECT	GO:0042157~lipoprotein metabolic process	8	3.47826	4.32715e-07	ENSG00000198670:: ENSG00000168487:: ENSG00000110243:: ENSG00000175445:: ENSG00000169174:: ENSG00000110245:: ENSG00000123384:: ENSG00000073060	214	38	16792	16.5194	0.000773396	0.000773695	0.000764175
GOTERM_BP_DIRECT	GO:0050852~T cell receptor signaling pathway	12	5.21739	2.95779e-06	ENSG00000158092:: ENSG00000100567:: ENSG00000124181:: ENSG00000179344:: ENSG00000109320:: ENSG00000231389:: ENSG00000196126:: ENSG00000204287:: ENSG00000198821:: ENSG00000134242:: ENSG00000103653:: ENSG00000050820	214	148	16792	6.36221	0.00527458	0.00264427	0.00261173
GOTERM_BP_DIRECT	GO:0070328~triglyceride homeostasis	6	2.6087	1.65876e-05	ENSG00000167772:: ENSG00000110243:: ENSG00000175445:: ENSG00000110245:: ENSG00000159224:: ENSG00000073060	214	26	16792	18.1078	0.0292234	0.00988621	0.00976457
GOTERM_BP_DIRECT	GO:0048010~vascular endothelial growth factor receptor signaling pathway	8	3.47826	3.50689e-05	ENSG00000158092:: ENSG00000067560:: ENSG00000112715:: ENSG00000102755:: ENSG00000116701:: ENSG00000054598:: ENSG00000136238:: ENSG00000050820	214	72	16792	8.71859	0.0607788	0.0156758	0.0154829
GOTERM_BP_DIRECT	GO:0031295~T cell costimulation	8	3.47826	5.89823e-05	ENSG00000179344:: ENSG00000231389:: ENSG00000196126:: ENSG00000204287:: ENSG00000179295:: ENSG00000198821:: ENSG00000103653:: ENSG00000136238	214	78	16792	8.04793	0.100093	0.0210921	0.0208326
GOTERM_BP_DIRECT	GO:0006641~triglyceride metabolic process	6	2.6087	7.4606e-05	ENSG00000110243:: ENSG00000175445:: ENSG00000169174:: ENSG00000110245:: ENSG00000179295:: ENSG00000197208	214	35	16792	13.4515	0.124885	0.0222326	0.021959
GOTERM_BP_DIRECT	GO:0045893~positive regulation of transcription:: DNA-templated	19	8.26087	0.00010383	ENSG00000136826:: ENSG00000103671:: ENSG00000116809:: ENSG00000125450:: ENSG00000166949:: ENSG00000113525:: ENSG00000105329:: ENSG00000138668:: ENSG00000135100:: ENSG00000135744:: ENSG00000133794:: ENSG00000147889:: ENSG00000168610:: ENSG00000204301:: ENSG00000127616:: ENSG00000082014:: ENSG00000109320:: ENSG00000054598:: ENSG00000142611	214	515	16792	2.89491	0.169442	0.0265211	0.0261948
GOTERM_BP_DIRECT	GO:0030036~actin cytoskeleton organization	9	3.91304	0.000253963	ENSG00000067560:: ENSG00000158186:: ENSG00000180263:: ENSG00000183386:: ENSG00000145819:: ENSG00000106683:: ENSG00000136238:: ENSG00000167549:: ENSG00000129116	214	130	16792	5.43235	0.365009	0.0503012	0.0496822
GOTERM_BP_DIRECT	GO:0060333~interferon-gamma-mediated signaling pathway	7	3.04348	0.000279885	ENSG00000179344:: ENSG00000128604:: ENSG00000231389:: ENSG00000196126:: ENSG00000204287:: ENSG00000132274:: ENSG00000132256	214	71	16792	7.73621	0.393775	0.0503012	0.0496822
GOTERM_BP_DIRECT	GO:0010595~positive regulation of endothelial cell migration	6	2.6087	0.000281326	ENSG00000141376:: ENSG00000112715:: ENSG00000154229:: ENSG00000073060:: ENSG00000135744:: ENSG00000050820	214	46	16792	10.2349	0.395336	0.0503012	0.0496822
GOTERM_BP_DIRECT	GO:0001525~angiogenesis	11	4.78261	0.000572661	ENSG00000136848:: ENSG00000141376:: ENSG00000112715:: ENSG00000167772:: ENSG00000102755:: ENSG00000164867:: ENSG00000134871:: ENSG00000140545:: ENSG00000154229:: ENSG00000261371:: ENSG00000115414	214	223	16792	3.87058	0.640921	0.0930835	0.0919382
GOTERM_BP_DIRECT	GO:0031663~lipopolysaccharide-mediated signaling pathway	5	2.17391	0.000684999	ENSG00000105329:: ENSG00000164867:: ENSG00000171132:: ENSG00000134242:: ENSG00000073060	214	32	16792	12.2605	0.706301	0.102065	0.100809
GOTERM_BP_DIRECT	GO:0007155~cell adhesion	16	6.95652	0.000790368	ENSG00000099834:: ENSG00000140945:: ENSG00000171132:: ENSG00000154229:: ENSG00000261371:: ENSG00000115414:: ENSG00000136238:: ENSG00000153774:: ENSG00000082781:: ENSG00000169896:: ENSG00000144857:: ENSG00000163359:: ENSG00000143153:: ENSG00000140545:: ENSG00000107562:: ENSG00000050820	214	459	16792	2.73524	0.756767	0.105592	0.104293
GOTERM_BP_DIRECT	GO:0043406~positive regulation of MAP kinase activity	6	2.6087	0.000899304	ENSG00000112715:: ENSG00000105329:: ENSG00000102755:: ENSG00000138735:: ENSG00000103653:: ENSG00000170962	214	59	16792	7.97972	0.799848	0.105592	0.104293
GOTERM_BP_DIRECT	GO:0030198~extracellular matrix organization	10	4.34783	0.000908588	ENSG00000082781:: ENSG00000169896:: ENSG00000149084:: ENSG00000187498:: ENSG00000113083:: ENSG00000163359:: ENSG00000134871:: ENSG00000261371:: ENSG00000115414:: ENSG00000140564	214	196	16792	4.00343	0.803146	0.105592	0.104293
GOTERM_BP_DIRECT	GO:0010989~negative regulation of low-density lipoprotein particle clearance	3	1.30435	0.000944895	ENSG00000169174:: ENSG00000110245:: ENSG00000103653	214	4	16792	58.8505	0.815531	0.105592	0.104293
GOTERM_BP_DIRECT	GO:0002504~antigen processing and presentation of peptide or polysaccharide antigen via MHC class II	4	1.73913	0.00120002	ENSG00000179344:: ENSG00000231389:: ENSG00000196126:: ENSG00000204287	214	17	16792	18.4629	0.883158	0.126214	0.124661
GOTERM_BP_DIRECT	GO:0043691~reverse cholesterol transport	4	1.73913	0.00142663	ENSG00000110243:: ENSG00000110245:: ENSG00000135100:: ENSG00000073060	214	18	16792	17.4372	0.922124	0.130309	0.128706
GOTERM_BP_DIRECT	GO:0045216~cell-cell junction organization	4	1.73913	0.00142663	ENSG00000136280:: ENSG00000166949:: ENSG00000105329:: ENSG00000136238	214	18	16792	17.4372	0.922124	0.130309	0.128706
GOTERM_BP_DIRECT	GO:0006953~acute-phase response	5	2.17391	0.001462	ENSG00000160712:: ENSG00000168610:: ENSG00000257017:: ENSG00000197249:: ENSG00000115414	214	39	16792	10.0599	0.926903	0.130309	0.128706
GOTERM_BP_DIRECT	GO:0051005~negative regulation of lipoprotein lipase activity	3	1.30435	0.00156166	ENSG00000167772:: ENSG00000134243:: ENSG00000110245	214	5	16792	47.0804	0.93885	0.130309	0.128706
GOTERM_BP_DIRECT	GO:0016477~cell migration	9	3.91304	0.00160336	ENSG00000067560:: ENSG00000124181:: ENSG00000105329:: ENSG00000102755:: ENSG00000054598:: ENSG00000103653:: ENSG00000105397:: ENSG00000050820:: ENSG00000129116	214	172	16792	4.10585	0.94325	0.130309	0.128706
GOTERM_BP_DIRECT	GO:0043536~positive regulation of blood vessel endothelial cell migration	4	1.73913	0.00167837	ENSG00000112715:: ENSG00000124181:: ENSG00000105329:: ENSG00000154229	214	19	16792	16.5194	0.950385	0.130475	0.12887
GOTERM_BP_DIRECT	GO:0010629~negative regulation of gene expression	8	3.47826	0.0018323	ENSG00000136826:: ENSG00000121236:: ENSG00000105329:: ENSG00000109320:: ENSG00000163659:: ENSG00000134242:: ENSG00000135744:: ENSG00000124762	214	137	16792	4.58203	0.96234	0.132122	0.130497
GOTERM_BP_DIRECT	GO:0045599~negative regulation of fat cell differentiation	5	2.17391	0.0019315	ENSG00000166949:: ENSG00000105329:: ENSG00000134243:: ENSG00000169946:: ENSG00000133794	214	42	16792	9.34134	0.968471	0.132122	0.130497
GOTERM_BP_DIRECT	GO:1902895~positive regulation of pri-miRNA transcription from RNA polymerase II promoter	4	1.73913	0.00195621	ENSG00000168610:: ENSG00000127616:: ENSG00000166949:: ENSG00000105329	214	20	16792	15.6935	0.969837	0.132122	0.130497
GOTERM_BP_DIRECT	GO:0002576~platelet degranulation	7	3.04348	0.0019993	ENSG00000112715:: ENSG00000122194:: ENSG00000105329:: ENSG00000197249:: ENSG00000261371:: ENSG00000115414:: ENSG00000155657	214	103	16792	5.33273	0.972078	0.132122	0.130497
GOTERM_BP_DIRECT	GO:0071260~cellular response to mechanical stimulus	6	2.6087	0.00206903	ENSG00000095015:: ENSG00000151929:: ENSG00000105329:: ENSG00000109320:: ENSG00000135744:: ENSG00000136238	214	71	16792	6.63104	0.975357	0.132122	0.130497
GOTERM_BP_DIRECT	GO:0038084~vascular endothelial growth factor signaling pathway	3	1.30435	0.00232292	ENSG00000112715:: ENSG00000102755:: ENSG00000054598	214	6	16792	39.2336	0.984365	0.139974	0.138252
GOTERM_BP_DIRECT	GO:0043547~positive regulation of GTPase activity	17	7.3913	0.00234856	ENSG00000136848:: ENSG00000178038:: ENSG00000180263:: ENSG00000113525:: ENSG00000213445:: ENSG00000145819:: ENSG00000031081:: ENSG00000159788:: ENSG00000138675:: ENSG00000136238:: ENSG00000141376:: ENSG00000158092:: ENSG00000165895:: ENSG00000114790:: ENSG00000169047:: ENSG00000126217:: ENSG00000120278	214	565	16792	2.36096	0.985067	0.139974	0.138252
GOTERM_BP_DIRECT	GO:0045930~negative regulation of mitotic cell cycle	4	1.73913	0.00421902	ENSG00000166949:: ENSG00000105329:: ENSG00000164109:: ENSG00000054598	214	26	16792	12.0719	0.999479	0.224241	0.221482
GOTERM_BP_DIRECT	GO:2000650~negative regulation of sodium ion transmembrane transporter activity	3	1.30435	0.0042641	ENSG00000171132:: ENSG00000169174:: ENSG00000135744	214	8	16792	29.4252	0.999519	0.224241	0.221482
GOTERM_BP_DIRECT	GO:0048261~negative regulation of receptor-mediated endocytosis	3	1.30435	0.0042641	ENSG00000169174:: ENSG00000110245:: ENSG00000136238	214	8	16792	29.4252	0.999519	0.224241	0.221482
GOTERM_BP_DIRECT	GO:0035148~tube formation	3	1.30435	0.0042641	ENSG00000136848:: ENSG00000141376:: ENSG00000112715	214	8	16792	29.4252	0.999519	0.224241	0.221482
GOTERM_BP_DIRECT	GO:0030308~negative regulation of cell growth	7	3.04348	0.00445634	ENSG00000147889:: ENSG00000127616:: ENSG00000166949:: ENSG00000213445:: ENSG00000105329:: ENSG00000135744:: ENSG00000124762	214	121	16792	4.53943	0.99966	0.227655	0.224854
GOTERM_BP_DIRECT	GO:0050900~leukocyte migration	7	3.04348	0.00463844	ENSG00000169896:: ENSG00000124181:: ENSG00000143153:: ENSG00000179295:: ENSG00000261371:: ENSG00000115414:: ENSG00000101000	214	122	16792	4.50222	0.999755	0.228188	0.22538
GOTERM_BP_DIRECT	GO:0008285~negative regulation of cell proliferation	13	5.65217	0.00476703	ENSG00000136848:: ENSG00000136826:: ENSG00000099956:: ENSG00000122194:: ENSG00000128271:: ENSG00000105329:: ENSG00000140945:: ENSG00000133027:: ENSG00000147889:: ENSG00000168610:: ENSG00000164867:: ENSG00000103653:: ENSG00000124762	214	396	16792	2.57595	0.999805	0.228188	0.22538
GOTERM_BP_DIRECT	GO:0048146~positive regulation of fibroblast proliferation	5	2.17391	0.00484963	ENSG00000105329:: ENSG00000115414:: ENSG00000135744:: ENSG00000124762:: ENSG00000170962	214	54	16792	7.26549	0.999832	0.228188	0.22538
GOTERM_BP_DIRECT	GO:0001569~patterning of blood vessels	4	1.73913	0.00521808	ENSG00000112715:: ENSG00000187498:: ENSG00000204301:: ENSG00000151617	214	28	16792	11.2096	0.999913	0.229118	0.226299
GOTERM_BP_DIRECT	GO:0070102~interleukin-6-mediated signaling pathway	3	1.30435	0.00543676	ENSG00000160712:: ENSG00000168610:: ENSG00000198730	214	9	16792	26.1558	0.999942	0.229118	0.226299
GOTERM_BP_DIRECT	GO:0070206~protein trimerization	3	1.30435	0.00543676	ENSG00000121236:: ENSG00000132274:: ENSG00000132256	214	9	16792	26.1558	0.999942	0.229118	0.226299
GOTERM_BP_DIRECT	GO:0001570~vasculogenesis	5	2.17391	0.00552288	ENSG00000112715:: ENSG00000136280:: ENSG00000105329:: ENSG00000163659:: ENSG00000169946	214	56	16792	7.00601	0.99995	0.229118	0.226299
GOTERM_BP_DIRECT	GO:0007173~epidermal growth factor receptor signaling pathway	5	2.17391	0.00552288	ENSG00000124181:: ENSG00000105329:: ENSG00000179295:: ENSG00000103653:: ENSG00000050820	214	56	16792	7.00601	0.99995	0.229118	0.226299
GOTERM_BP_DIRECT	GO:0048008~platelet-derived growth factor receptor signaling pathway	4	1.73913	0.00576639	ENSG00000179295:: ENSG00000163659:: ENSG00000050820:: ENSG00000170962	214	29	16792	10.8231	0.999968	0.229118	0.226299
GOTERM_BP_DIRECT	GO:0043542~endothelial cell migration	4	1.73913	0.00576639	ENSG00000067560:: ENSG00000140945:: ENSG00000164867:: ENSG00000261371	214	29	16792	10.8231	0.999968	0.229118	0.226299
GOTERM_BP_DIRECT	GO:0019221~cytokine-mediated signaling pathway	7	3.04348	0.00653282	ENSG00000160712:: ENSG00000168610:: ENSG00000113525:: ENSG00000096996:: ENSG00000128604:: ENSG00000081985:: ENSG00000138378	214	131	16792	4.19291	0.999992	0.253928	0.250803
GOTERM_BP_DIRECT	GO:0043117~positive regulation of vascular permeability	3	1.30435	0.00673942	ENSG00000112715:: ENSG00000172572:: ENSG00000105329	214	10	16792	23.5402	0.999994	0.254086	0.25096
GOTERM_BP_DIRECT	GO:0043552~positive regulation of phosphatidylinositol 3-kinase activity	4	1.73913	0.00696322	ENSG00000169047:: ENSG00000105329:: ENSG00000102755:: ENSG00000136238	214	31	16792	10.1248	0.999996	0.254086	0.25096
GOTERM_BP_DIRECT	GO:0030032~lamellipodium assembly	4	1.73913	0.00696322	ENSG00000158092:: ENSG00000125450:: ENSG00000140945:: ENSG00000136238	214	31	16792	10.1248	0.999996	0.254086	0.25096
GOTERM_BP_DIRECT	GO:0001886~endothelial cell morphogenesis	3	1.30435	0.00816862	ENSG00000114790:: ENSG00000204301:: ENSG00000261371	214	11	16792	21.4002	1	0.280875	0.277419
GOTERM_BP_DIRECT	GO:0032233~positive regulation of actin filament bundle assembly	3	1.30435	0.00816862	ENSG00000133789:: ENSG00000106683:: ENSG00000166317	214	11	16792	21.4002	1	0.280875	0.277419
GOTERM_BP_DIRECT	GO:0050927~positive regulation of positive chemotaxis	3	1.30435	0.00816862	ENSG00000112715:: ENSG00000166949:: ENSG00000140945	214	11	16792	21.4002	1	0.280875	0.277419
GOTERM_BP_DIRECT	GO:0042632~cholesterol homeostasis	5	2.17391	0.00883451	ENSG00000110243:: ENSG00000175445:: ENSG00000169174:: ENSG00000110245:: ENSG00000073060	214	64	16792	6.13026	1	0.297849	0.294185
GOTERM_BP_DIRECT	GO:0007596~blood coagulation	8	3.47826	0.00916204	ENSG00000122194:: ENSG00000128271:: ENSG00000197249:: ENSG00000111252:: ENSG00000169946:: ENSG00000136238:: ENSG00000101000:: ENSG00000170962	214	184	16792	3.41162	1	0.297849	0.294185
GOTERM_BP_DIRECT	GO:0030335~positive regulation of cell migration	8	3.47826	0.00916204	ENSG00000112715:: ENSG00000166949:: ENSG00000105329:: ENSG00000140945:: ENSG00000102755:: ENSG00000154229:: ENSG00000050820:: ENSG00000170962	214	184	16792	3.41162	1	0.297849	0.294185
GOTERM_BP_DIRECT	GO:0001701~in utero embryonic development	8	3.47826	0.00995163	ENSG00000112715:: ENSG00000136280:: ENSG00000166949:: ENSG00000124181:: ENSG00000151617:: ENSG00000164867:: ENSG00000054598:: ENSG00000169946	214	187	16792	3.35689	1	0.317741	0.313832
GOTERM_BP_DIRECT	GO:0042130~negative regulation of T cell proliferation	4	1.73913	0.0113867	ENSG00000002822:: ENSG00000105329:: ENSG00000196126:: ENSG00000138735	214	37	16792	8.48295	1	0.351224	0.346902
GOTERM_BP_DIRECT	GO:2001275~positive regulation of glucose import in response to insulin stimulus	3	1.30435	0.0113932	ENSG00000169047:: ENSG00000179295:: ENSG00000135744	214	13	16792	18.1078	1	0.351224	0.346902
GOTERM_BP_DIRECT	GO:0045944~positive regulation of transcription from RNA polymerase II promoter	22	9.56522	0.0132543	ENSG00000136848:: ENSG00000136826:: ENSG00000099956:: ENSG00000112715:: ENSG00000166949:: ENSG00000198730:: ENSG00000105329:: ENSG00000140945:: ENSG00000135100:: ENSG00000138378:: ENSG00000133794:: ENSG00000141376:: ENSG00000158092:: ENSG00000118007:: ENSG00000147889:: ENSG00000145901:: ENSG00000168610:: ENSG00000127616:: ENSG00000128604:: ENSG00000109320:: ENSG00000054598:: ENSG00000169946	214	981	16792	1.75971	1	0.401672	0.39673
GOTERM_BP_DIRECT	GO:0035556~intracellular signal transduction	12	5.21739	0.0140941	ENSG00000124181:: ENSG00000213445:: ENSG00000171132:: ENSG00000154229:: ENSG00000136573:: ENSG00000126217:: ENSG00000111252:: ENSG00000079308:: ENSG00000136238:: ENSG00000105397:: ENSG00000145214:: ENSG00000171435	214	403	16792	2.33649	1	0.416313	0.411191
GOTERM_BP_DIRECT	GO:0030334~regulation of cell migration	5	2.17391	0.0145128	ENSG00000158092:: ENSG00000067560:: ENSG00000105329:: ENSG00000261371:: ENSG00000136238	214	74	16792	5.30184	1	0.416313	0.411191
GOTERM_BP_DIRECT	GO:2000679~positive regulation of transcription regulatory region DNA binding	3	1.30435	0.015084	ENSG00000136826:: ENSG00000121236:: ENSG00000105329	214	15	16792	15.6935	1	0.416313	0.411191
GOTERM_BP_DIRECT	GO:0032270~positive regulation of cellular protein metabolic process	3	1.30435	0.015084	ENSG00000136826:: ENSG00000105329:: ENSG00000135744	214	15	16792	15.6935	1	0.416313	0.411191
GOTERM_BP_DIRECT	GO:0034375~high-density lipoprotein particle remodeling	3	1.30435	0.015084	ENSG00000100979:: ENSG00000110245:: ENSG00000073060	214	15	16792	15.6935	1	0.416313	0.411191
GOTERM_BP_DIRECT	GO:0045766~positive regulation of angiogenesis	6	2.6087	0.0156222	ENSG00000112715:: ENSG00000167772:: ENSG00000124181:: ENSG00000102755:: ENSG00000164867:: ENSG00000154229	214	115	16792	4.09395	1	0.416313	0.411191
GOTERM_BP_DIRECT	GO:0030168~platelet activation	6	2.6087	0.0156222	ENSG00000067560:: ENSG00000171132:: ENSG00000154229:: ENSG00000179295:: ENSG00000136238:: ENSG00000145214	214	115	16792	4.09395	1	0.416313	0.411191
GOTERM_BP_DIRECT	GO:0042493~response to drug	10	4.34783	0.0156832	ENSG00000110092:: ENSG00000168610:: ENSG00000172572:: ENSG00000128271:: ENSG00000113083:: ENSG00000105329:: ENSG00000175445:: ENSG00000159224:: ENSG00000133027:: ENSG00000124762	214	304	16792	2.58116	1	0.416313	0.411191
GOTERM_BP_DIRECT	GO:0022617~extracellular matrix disassembly	5	2.17391	0.0158705	ENSG00000168487:: ENSG00000122194:: ENSG00000166033:: ENSG00000115414:: ENSG00000140564	214	76	16792	5.16232	1	0.416313	0.411191
GOTERM_BP_DIRECT	GO:0051496~positive regulation of stress fiber assembly	4	1.73913	0.0160658	ENSG00000067560:: ENSG00000166949:: ENSG00000106683:: ENSG00000136238	214	42	16792	7.47308	1	0.416313	0.411191
GOTERM_BP_DIRECT	GO:0048011~neurotrophin TRK receptor signaling pathway	3	1.30435	0.0170964	ENSG00000134243:: ENSG00000179295:: ENSG00000050820	214	16	16792	14.7126	1	0.42456	0.419336
GOTERM_BP_DIRECT	GO:0010613~positive regulation of cardiac muscle hypertrophy	3	1.30435	0.0170964	ENSG00000154229:: ENSG00000138735:: ENSG00000135744	214	16	16792	14.7126	1	0.42456	0.419336
GOTERM_BP_DIRECT	GO:0010744~positive regulation of macrophage derived foam cell differentiation	3	1.30435	0.0170964	ENSG00000109320:: ENSG00000175445:: ENSG00000135744	214	16	16792	14.7126	1	0.42456	0.419336
GOTERM_BP_DIRECT	GO:0042060~wound healing	5	2.17391	0.018819	ENSG00000166949:: ENSG00000113083:: ENSG00000261371:: ENSG00000115414:: ENSG00000073060	214	80	16792	4.90421	1	0.443732	0.438272
GOTERM_BP_DIRECT	GO:0010628~positive regulation of gene expression	9	3.91304	0.0188773	ENSG00000136826:: ENSG00000112715:: ENSG00000168610:: ENSG00000121236:: ENSG00000166949:: ENSG00000105329:: ENSG00000138668:: ENSG00000134242:: ENSG00000115414	214	262	16792	2.69544	1	0.443732	0.438272
GOTERM_BP_DIRECT	GO:0010951~negative regulation of endopeptidase activity	6	2.6087	0.019052	ENSG00000198670:: ENSG00000163359:: ENSG00000149257:: ENSG00000197249:: ENSG00000135744:: ENSG00000140564	214	121	16792	3.89094	1	0.443732	0.438272
GOTERM_BP_DIRECT	GO:0006337~nucleosome disassembly	3	1.30435	0.0192159	ENSG00000099956:: ENSG00000127616:: ENSG00000082014	214	17	16792	13.8472	1	0.443732	0.438272
GOTERM_BP_DIRECT	GO:0030838~positive regulation of actin filament polymerization	4	1.73913	0.0193181	ENSG00000158092:: ENSG00000163431:: ENSG00000171132:: ENSG00000136238	214	45	16792	6.97487	1	0.443732	0.438272
GOTERM_BP_DIRECT	GO:0043410~positive regulation of MAPK cascade	5	2.17391	0.0196056	ENSG00000136848:: ENSG00000160712:: ENSG00000102755:: ENSG00000171132:: ENSG00000132256	214	81	16792	4.84366	1	0.443732	0.438272
GOTERM_BP_DIRECT	GO:0035023~regulation of Rho protein signal transduction	5	2.17391	0.0196056	ENSG00000178038:: ENSG00000114790:: ENSG00000180263:: ENSG00000126217:: ENSG00000120278	214	81	16792	4.84366	1	0.443732	0.438272
GOTERM_BP_DIRECT	GO:0050731~positive regulation of peptidyl-tyrosine phosphorylation	5	2.17391	0.0204122	ENSG00000112715:: ENSG00000160712:: ENSG00000113525:: ENSG00000105329:: ENSG00000135744	214	82	16792	4.78459	1	0.456213	0.4506
GOTERM_BP_DIRECT	GO:0051781~positive regulation of cell division	4	1.73913	0.0216734	ENSG00000112715:: ENSG00000105329:: ENSG00000138675:: ENSG00000170962	214	47	16792	6.67807	1	0.47842	0.472533
GOTERM_BP_DIRECT	GO:0001666~response to hypoxia	7	3.04348	0.0225656	ENSG00000112715:: ENSG00000166949:: ENSG00000167772:: ENSG00000105329:: ENSG00000151617:: ENSG00000143153:: ENSG00000107562	214	172	16792	3.19344	1	0.492039	0.485985
GOTERM_BP_DIRECT	GO:0038096~Fc-gamma receptor signaling pathway involved in phagocytosis	6	2.6087	0.0229436	ENSG00000158092:: ENSG00000124181:: ENSG00000171132:: ENSG00000198821:: ENSG00000106683:: ENSG00000136238	214	127	16792	3.70712	1	0.494255	0.488174
GOTERM_BP_DIRECT	GO:0090190~positive regulation of branching involved in ureteric bud morphogenesis	3	1.30435	0.0237644	ENSG00000112715:: ENSG00000105329:: ENSG00000135744	214	19	16792	12.3896	1	0.495317	0.489222
GOTERM_BP_DIRECT	GO:0048013~ephrin receptor signaling pathway	5	2.17391	0.0238414	ENSG00000158092:: ENSG00000067560:: ENSG00000179295:: ENSG00000136238:: ENSG00000064999	214	86	16792	4.56205	1	0.495317	0.489222
GOTERM_BP_DIRECT	GO:0071560~cellular response to transforming growth factor beta stimulus	4	1.73913	0.0241787	ENSG00000172572:: ENSG00000105329:: ENSG00000134871:: ENSG00000170962	214	49	16792	6.40549	1	0.495317	0.489222
GOTERM_BP_DIRECT	GO:0019049~evasion or tolerance of host defenses by virus	2	0.869565	0.0252091	ENSG00000166949:: ENSG00000105329	214	2	16792	78.4673	1	0.495317	0.489222
GOTERM_BP_DIRECT	GO:0045645~positive regulation of eosinophil differentiation	2	0.869565	0.0252091	ENSG00000113525:: ENSG00000173334	214	2	16792	78.4673	1	0.495317	0.489222
GOTERM_BP_DIRECT	GO:0060282~positive regulation of oocyte development	2	0.869565	0.0252091	ENSG00000172572:: ENSG00000138735	214	2	16792	78.4673	1	0.495317	0.489222
GOTERM_BP_DIRECT	GO:0014740~negative regulation of muscle hyperplasia	2	0.869565	0.0252091	ENSG00000136826:: ENSG00000164867	214	2	16792	78.4673	1	0.495317	0.489222
GOTERM_BP_DIRECT	GO:0002506~polysaccharide assembly with MHC class II protein complex	2	0.869565	0.0252091	ENSG00000196126:: ENSG00000204287	214	2	16792	78.4673	1	0.495317	0.489222
GOTERM_BP_DIRECT	GO:0007266~Rho protein signal transduction	4	1.73913	0.0254875	ENSG00000067560:: ENSG00000140945:: ENSG00000261371:: ENSG00000106683	214	50	16792	6.27738	1	0.495345	0.48925
GOTERM_BP_DIRECT	GO:0051056~regulation of small GTPase mediated signal transduction	6	2.6087	0.0280936	ENSG00000067560:: ENSG00000213445:: ENSG00000145819:: ENSG00000031081:: ENSG00000126217:: ENSG00000136238	214	134	16792	3.51346	1	0.534651	0.528073
GOTERM_BP_DIRECT	GO:0031954~positive regulation of protein autophosphorylation	3	1.30435	0.0287061	ENSG00000112715:: ENSG00000113522:: ENSG00000170962	214	21	16792	11.2096	1	0.534651	0.528073
GOTERM_BP_DIRECT	GO:0051894~positive regulation of focal adhesion assembly	3	1.30435	0.0287061	ENSG00000112715:: ENSG00000166949:: ENSG00000136238	214	21	16792	11.2096	1	0.534651	0.528073
GOTERM_BP_DIRECT	GO:0051403~stress-activated MAPK cascade	3	1.30435	0.0287061	ENSG00000136280:: ENSG00000109320:: ENSG00000135744	214	21	16792	11.2096	1	0.534651	0.528073
GOTERM_BP_DIRECT	GO:0007507~heart development	7	3.04348	0.0293739	ENSG00000105877:: ENSG00000113083:: ENSG00000105329:: ENSG00000151617:: ENSG00000048052:: ENSG00000054598:: ENSG00000179295	214	183	16792	3.00148	1	0.540122	0.533477
GOTERM_BP_DIRECT	GO:0007179~transforming growth factor beta receptor signaling pathway	5	2.17391	0.029604	ENSG00000067560:: ENSG00000082781:: ENSG00000166949:: ENSG00000105329:: ENSG00000140564	214	92	16792	4.26453	1	0.540122	0.533477
GOTERM_BP_DIRECT	GO:0002230~positive regulation of defense response to virus by host	3	1.30435	0.0313173	ENSG00000121236:: ENSG00000096996:: ENSG00000134242	214	22	16792	10.7001	1	0.56561	0.558651
GOTERM_BP_DIRECT	GO:0019882~antigen processing and presentation	4	1.73913	0.0325919	ENSG00000179344:: ENSG00000231389:: ENSG00000196126:: ENSG00000204287	214	55	16792	5.70671	1	0.582743	0.575573
GOTERM_BP_DIRECT	GO:0035924~cellular response to vascular endothelial growth factor stimulus	3	1.30435	0.0340185	ENSG00000136848:: ENSG00000112715:: ENSG00000102755	214	23	16792	10.2349	1	0.602229	0.594819
GOTERM_BP_DIRECT	GO:0051301~cell division	10	4.34783	0.0348075	ENSG00000110092:: ENSG00000118007:: ENSG00000002822:: ENSG00000182263:: ENSG00000091732:: ENSG00000171132:: ENSG00000164109:: ENSG00000203760:: ENSG00000151465:: ENSG00000050820	214	350	16792	2.24192	1	0.610155	0.602647
GOTERM_BP_DIRECT	GO:0008284~positive regulation of cell proliferation	12	5.21739	0.0360083	ENSG00000112715:: ENSG00000160712:: ENSG00000168610:: ENSG00000169047:: ENSG00000105329:: ENSG00000197696:: ENSG00000102755:: ENSG00000081985:: ENSG00000115414:: ENSG00000151465:: ENSG00000138675:: ENSG00000170962	214	466	16792	2.02062	1	0.622081	0.614427
GOTERM_BP_DIRECT	GO:0007229~integrin-mediated signaling pathway	5	2.17391	0.0372841	ENSG00000136280:: ENSG00000082781:: ENSG00000169896:: ENSG00000179295:: ENSG00000050820	214	99	16792	3.96299	1	0.622081	0.614427
GOTERM_BP_DIRECT	GO:0070373~negative regulation of ERK1 and ERK2 cascade	4	1.73913	0.0372988	ENSG00000136848:: ENSG00000136826:: ENSG00000145901:: ENSG00000103653	214	58	16792	5.41154	1	0.622081	0.614427
GOTERM_BP_DIRECT	GO:0016032~viral process	9	3.91304	0.0373598	ENSG00000067560:: ENSG00000168610:: ENSG00000125450:: ENSG00000100567:: ENSG00000124181:: ENSG00000140545:: ENSG00000204287:: ENSG00000198821:: ENSG00000113522	214	299	16792	2.36189	1	0.622081	0.614427
GOTERM_BP_DIRECT	GO:1902661~positive regulation of glucose mediated signaling pathway	2	0.869565	0.0375754	ENSG00000099956:: ENSG00000127616	214	3	16792	52.3115	1	0.622081	0.614427
GOTERM_BP_DIRECT	GO:0051668~localization within membrane	2	0.869565	0.0375754	ENSG00000140945:: ENSG00000136238	214	3	16792	52.3115	1	0.622081	0.614427
GOTERM_BP_DIRECT	GO:0042593~glucose homeostasis	5	2.17391	0.0396696	ENSG00000168610:: ENSG00000169047:: ENSG00000197696:: ENSG00000135100:: ENSG00000179295	214	101	16792	3.88452	1	0.633462	0.625668
GOTERM_BP_DIRECT	GO:0071158~positive regulation of cell cycle arrest	3	1.30435	0.0396799	ENSG00000136848:: ENSG00000147889:: ENSG00000105329	214	25	16792	9.41607	1	0.633462	0.625668
GOTERM_BP_DIRECT	GO:0033344~cholesterol efflux	3	1.30435	0.0396799	ENSG00000110243:: ENSG00000110245:: ENSG00000073060	214	25	16792	9.41607	1	0.633462	0.625668
GOTERM_BP_DIRECT	GO:0019433~triglyceride catabolic process	3	1.30435	0.0396799	ENSG00000110243:: ENSG00000175445:: ENSG00000110245	214	25	16792	9.41607	1	0.633462	0.625668
GOTERM_BP_DIRECT	GO:0045732~positive regulation of protein catabolic process	4	1.73913	0.0406194	ENSG00000136848:: ENSG00000073711:: ENSG00000163659:: ENSG00000073969	214	60	16792	5.23115	1	0.642721	0.634812
GOTERM_BP_DIRECT	GO:0000122~negative regulation of transcription from RNA polymerase II promoter	16	6.95652	0.0412349	ENSG00000136848:: ENSG00000136826:: ENSG00000112715:: ENSG00000166949:: ENSG00000198730:: ENSG00000105329:: ENSG00000153814:: ENSG00000244754:: ENSG00000135100:: ENSG00000110092:: ENSG00000168610:: ENSG00000127616:: ENSG00000109320:: ENSG00000048052:: ENSG00000142611:: ENSG00000169946	214	720	16792	1.74372	1	0.646737	0.63878
GOTERM_BP_DIRECT	GO:0001523~retinoid metabolic process	4	1.73913	0.0423339	ENSG00000128617:: ENSG00000175445:: ENSG00000110245:: ENSG00000123384	214	61	16792	5.1454	1	0.651551	0.643534
GOTERM_BP_DIRECT	GO:0007202~activation of phospholipase C activity	3	1.30435	0.042635	ENSG00000151617:: ENSG00000171132:: ENSG00000135744	214	26	16792	9.05392	1	0.651551	0.643534
GOTERM_BP_DIRECT	GO:0031018~endocrine pancreas development	3	1.30435	0.042635	ENSG00000160712:: ENSG00000135100:: ENSG00000159224	214	26	16792	9.05392	1	0.651551	0.643534
GOTERM_BP_DIRECT	GO:0008283~cell proliferation	10	4.34783	0.0440081	ENSG00000168610:: ENSG00000213445:: ENSG00000151617:: ENSG00000054598:: ENSG00000123384:: ENSG00000133027:: ENSG00000136238:: ENSG00000138675:: ENSG00000050820:: ENSG00000140564	214	366	16792	2.14392	1	0.656856	0.648774
GOTERM_BP_DIRECT	GO:0016525~negative regulation of angiogenesis	4	1.73913	0.0440843	ENSG00000136848:: ENSG00000134871:: ENSG00000054598:: ENSG00000135744	214	62	16792	5.06241	1	0.656856	0.648774
GOTERM_BP_DIRECT	GO:0060395~SMAD protein signal transduction	4	1.73913	0.0440843	ENSG00000166949:: ENSG00000168487:: ENSG00000105329:: ENSG00000135100	214	62	16792	5.06241	1	0.656856	0.648774
GOTERM_BP_DIRECT	GO:0051091~positive regulation of sequence-specific DNA binding transcription factor activity	5	2.17391	0.0446962	ENSG00000099956:: ENSG00000127616:: ENSG00000113525:: ENSG00000132274:: ENSG00000132256	214	105	16792	3.73654	1	0.658526	0.650424
GOTERM_BP_DIRECT	GO:0018108~peptidyl-tyrosine phosphorylation	6	2.6087	0.0455639	ENSG00000113525:: ENSG00000096996:: ENSG00000102755:: ENSG00000081985:: ENSG00000155657:: ENSG00000138675	214	153	16792	3.07715	1	0.658526	0.650424
GOTERM_BP_DIRECT	GO:0006891~intra-Golgi vesicle-mediated transport	3	1.30435	0.0456696	ENSG00000262633:: ENSG00000108433:: ENSG00000073969:: ENSG00000151532	214	27	16792	8.71859	1	0.658526	0.650424
GOTERM_BP_DIRECT	GO:0035987~endodermal cell differentiation	3	1.30435	0.0456696	ENSG00000082781:: ENSG00000134871:: ENSG00000115414	214	27	16792	8.71859	1	0.658526	0.650424
GOTERM_BP_DIRECT	GO:0030574~collagen catabolic process	4	1.73913	0.0476917	ENSG00000187498:: ENSG00000163359:: ENSG00000134871:: ENSG00000140564	214	64	16792	4.90421	1	0.676768	0.668441
GOTERM_BP_DIRECT	GO:0030512~negative regulation of transforming growth factor beta receptor signaling pathway	4	1.73913	0.0476917	ENSG00000166949:: ENSG00000105329:: ENSG00000166033:: ENSG00000142611	214	64	16792	4.90421	1	0.676768	0.668441
GOTERM_BP_DIRECT	GO:0001754~eye photoreceptor cell differentiation	2	0.869565	0.0497856	ENSG00000073711:: ENSG00000168610	214	4	16792	39.2336	1	0.676989	0.668659
GOTERM_BP_DIRECT	GO:1901203~positive regulation of extracellular matrix assembly	2	0.869565	0.0497856	ENSG00000166949:: ENSG00000105329	214	4	16792	39.2336	1	0.676989	0.668659
GOTERM_BP_DIRECT	GO:0051098~regulation of binding	2	0.869565	0.0497856	ENSG00000166949:: ENSG00000105329	214	4	16792	39.2336	1	0.676989	0.668659
GOTERM_BP_DIRECT	GO:0031077~post-embryonic camera-type eye development	2	0.869565	0.0497856	ENSG00000136826:: ENSG00000112715	214	4	16792	39.2336	1	0.676989	0.668659
GOTERM_BP_DIRECT	GO:0006629~lipid metabolic process	6	2.6087	0.0499118	ENSG00000100979:: ENSG00000198670:: ENSG00000172572:: ENSG00000153814:: ENSG00000175445:: ENSG00000133027	214	157	16792	2.99875	1	0.676989	0.668659
GOTERM_BP_DIRECT	GO:0000165~MAPK cascade	8	3.47826	0.049979	ENSG00000136848:: ENSG00000095015:: ENSG00000169047:: ENSG00000156265:: ENSG00000100567:: ENSG00000113525:: ENSG00000105329:: ENSG00000138675	214	262	16792	2.39595	1	0.676989	0.668659
GOTERM_BP_DIRECT	GO:0006954~inflammatory response	10	4.34783	0.0523343	ENSG00000136848:: ENSG00000145901:: ENSG00000168297:: ENSG00000128271:: ENSG00000113525:: ENSG00000105329:: ENSG00000109320:: ENSG00000048052:: ENSG00000107562:: ENSG00000136238	214	379	16792	2.07038	1	0.703562	0.694906
GOTERM_BP_DIRECT	GO:0050796~regulation of insulin secretion	4	1.73913	0.0533659	ENSG00000154229:: ENSG00000135100:: ENSG00000159224:: ENSG00000133794	214	67	16792	4.68461	1	0.712076	0.703315
GOTERM_BP_DIRECT	GO:0060325~face morphogenesis	3	1.30435	0.0552261	ENSG00000105329:: ENSG00000179295:: ENSG00000163659	214	30	16792	7.84673	1	0.727378	0.718429
GOTERM_BP_DIRECT	GO:0009749~response to glucose	4	1.73913	0.0553263	ENSG00000105329:: ENSG00000175445:: ENSG00000135100:: ENSG00000159224	214	68	16792	4.61572	1	0.727378	0.718429
GOTERM_BP_DIRECT	GO:0001938~positive regulation of endothelial cell proliferation	4	1.73913	0.0573208	ENSG00000112715:: ENSG00000140945:: ENSG00000154229:: ENSG00000107562	214	69	16792	4.54883	1	0.748099	0.738894
GOTERM_BP_DIRECT	GO:0007205~protein kinase C-activating G-protein coupled receptor signaling pathway	3	1.30435	0.0585546	ENSG00000128271:: ENSG00000123384:: ENSG00000145214	214	31	16792	7.59361	1	0.748432	0.739223
GOTERM_BP_DIRECT	GO:0051152~positive regulation of smooth muscle cell differentiation	2	0.869565	0.0618415	ENSG00000105329:: ENSG00000082014	214	5	16792	31.3869	1	0.748432	0.739223
GOTERM_BP_DIRECT	GO:1904354~negative regulation of telomere capping	2	0.869565	0.0618415	ENSG00000070366:: ENSG00000113522	214	5	16792	31.3869	1	0.748432	0.739223
GOTERM_BP_DIRECT	GO:0030823~regulation of cGMP metabolic process	2	0.869565	0.0618415	ENSG00000112715:: ENSG00000138735	214	5	16792	31.3869	1	0.748432	0.739223
GOTERM_BP_DIRECT	GO:0050996~positive regulation of lipid catabolic process	2	0.869565	0.0618415	ENSG00000110243:: ENSG00000171132	214	5	16792	31.3869	1	0.748432	0.739223
GOTERM_BP_DIRECT	GO:0016202~regulation of striated muscle tissue development	2	0.869565	0.0618415	ENSG00000166949:: ENSG00000105329	214	5	16792	31.3869	1	0.748432	0.739223
GOTERM_BP_DIRECT	GO:0002503~peptide antigen assembly with MHC class II protein complex	2	0.869565	0.0618415	ENSG00000196126:: ENSG00000204287	214	5	16792	31.3869	1	0.748432	0.739223
GOTERM_BP_DIRECT	GO:0002381~immunoglobulin production involved in immunoglobulin mediated immune response	2	0.869565	0.0618415	ENSG00000179344:: ENSG00000196126	214	5	16792	31.3869	1	0.748432	0.739223
GOTERM_BP_DIRECT	GO:0001974~blood vessel remodeling	3	1.30435	0.0619507	ENSG00000164867:: ENSG00000054598:: ENSG00000135744	214	32	16792	7.35631	1	0.748432	0.739223
GOTERM_BP_DIRECT	GO:0007259~JAK-STAT cascade	3	1.30435	0.0619507	ENSG00000168610:: ENSG00000198730:: ENSG00000138378	214	32	16792	7.35631	1	0.748432	0.739223
GOTERM_BP_DIRECT	GO:0007093~mitotic cell cycle checkpoint	3	1.30435	0.0619507	ENSG00000002822:: ENSG00000105329:: ENSG00000164109	214	32	16792	7.35631	1	0.748432	0.739223
GOTERM_BP_DIRECT	GO:0007015~actin filament organization	4	1.73913	0.0635054	ENSG00000158092:: ENSG00000163431:: ENSG00000134775:: ENSG00000050820	214	72	16792	4.35929	1	0.759669	0.750322
GOTERM_BP_DIRECT	GO:0007165~signal transduction	22	9.56522	0.0637306	ENSG00000124181:: ENSG00000213445:: ENSG00000096996:: ENSG00000197696:: ENSG00000145819:: ENSG00000171132:: ENSG00000031081:: ENSG00000138735:: ENSG00000159224:: ENSG00000261371:: ENSG00000111252:: ENSG00000159788:: ENSG00000136478:: ENSG00000165895:: ENSG00000168610:: ENSG00000169047:: ENSG00000128617:: ENSG00000151617:: ENSG00000109320:: ENSG00000124203:: ENSG00000106683:: ENSG00000107562	214	1161	16792	1.48689	1	0.759669	0.750322
GOTERM_BP_DIRECT	GO:0006468~protein phosphorylation	11	4.78261	0.0658974	ENSG00000110092:: ENSG00000095015:: ENSG00000168297:: ENSG00000105329:: ENSG00000173334:: ENSG00000171132:: ENSG00000154229:: ENSG00000106683:: ENSG00000103653:: ENSG00000105397:: ENSG00000171435	214	456	16792	1.89285	1	0.780295	0.770694
GOTERM_BP_DIRECT	GO:0001889~liver development	4	1.73913	0.067793	ENSG00000166949:: ENSG00000138668:: ENSG00000169174:: ENSG00000135100	214	74	16792	4.24148	1	0.79746	0.787648
GOTERM_BP_DIRECT	GO:0007585~respiratory gaseous exchange	3	1.30435	0.068937	ENSG00000001626:: ENSG00000151617:: ENSG00000184752	214	34	16792	6.92358	1	0.79913	0.789298
GOTERM_BP_DIRECT	GO:0030154~cell differentiation	11	4.78261	0.0706887	ENSG00000099834:: ENSG00000170469:: ENSG00000099956:: ENSG00000204301:: ENSG00000167772:: ENSG00000102755:: ENSG00000182134:: ENSG00000136573:: ENSG00000111252:: ENSG00000103653:: ENSG00000105397	214	462	16792	1.86827	1	0.79913	0.789298
GOTERM_BP_DIRECT	GO:0030324~lung development	4	1.73913	0.072209	ENSG00000112715:: ENSG00000113083:: ENSG00000164867:: ENSG00000169946	214	76	16792	4.12986	1	0.79913	0.789298
GOTERM_BP_DIRECT	GO:0006869~lipid transport	4	1.73913	0.072209	ENSG00000100979:: ENSG00000198670:: ENSG00000110243:: ENSG00000110245	214	76	16792	4.12986	1	0.79913	0.789298
GOTERM_BP_DIRECT	GO:0070374~positive regulation of ERK1 and ERK2 cascade	6	2.6087	0.0723912	ENSG00000112715:: ENSG00000105329:: ENSG00000154229:: ENSG00000179295:: ENSG00000134242:: ENSG00000170962	214	175	16792	2.69031	1	0.79913	0.789298
GOTERM_BP_DIRECT	GO:0007399~nervous system development	8	3.47826	0.0734746	ENSG00000099956:: ENSG00000112715:: ENSG00000138386:: ENSG00000168610:: ENSG00000127616:: ENSG00000145819:: ENSG00000106683:: ENSG00000138675	214	287	16792	2.18724	1	0.79913	0.789298
GOTERM_BP_DIRECT	GO:0006896~Golgi to vacuole transport	2	0.869565	0.0737452	ENSG00000262633:: ENSG00000108433:: ENSG00000151532	214	6	16792	26.1558	1	0.79913	0.789298
GOTERM_BP_DIRECT	GO:0014061~regulation of norepinephrine secretion	2	0.869565	0.0737452	ENSG00000128271:: ENSG00000135744	214	6	16792	26.1558	1	0.79913	0.789298
GOTERM_BP_DIRECT	GO:0038063~collagen-activated tyrosine kinase receptor signaling pathway	2	0.869565	0.0737452	ENSG00000187498:: ENSG00000134871	214	6	16792	26.1558	1	0.79913	0.789298
GOTERM_BP_DIRECT	GO:0060754~positive regulation of mast cell chemotaxis	2	0.869565	0.0737452	ENSG00000133789:: ENSG00000112715	214	6	16792	26.1558	1	0.79913	0.789298
GOTERM_BP_DIRECT	GO:0007044~cell-substrate junction assembly	2	0.869565	0.0737452	ENSG00000115414:: ENSG00000079308	214	6	16792	26.1558	1	0.79913	0.789298
GOTERM_BP_DIRECT	GO:0052548~regulation of endopeptidase activity	2	0.869565	0.0737452	ENSG00000100567:: ENSG00000140564	214	6	16792	26.1558	1	0.79913	0.789298
GOTERM_BP_DIRECT	GO:0048341~paraxial mesoderm formation	2	0.869565	0.0737452	ENSG00000054598:: ENSG00000135100	214	6	16792	26.1558	1	0.79913	0.789298
GOTERM_BP_DIRECT	GO:0006351~transcription:: DNA-templated	33	14.3478	0.0783298	ENSG00000103671:: ENSG00000116809:: ENSG00000166949:: ENSG00000213588:: ENSG00000151612:: ENSG00000153814:: ENSG00000134871:: ENSG00000132274:: ENSG00000152784:: ENSG00000138378:: ENSG00000141376:: ENSG00000170469:: ENSG00000168610:: ENSG00000082014:: ENSG00000048052:: ENSG00000166716:: ENSG00000169946:: ENSG00000099956:: ENSG00000105323:: ENSG00000198353:: ENSG00000198730:: ENSG00000138668:: ENS…	214	1955	16792	1.32451	1	0.839954	0.829619
GOTERM_BP_DIRECT	GO:0050728~negative regulation of inflammatory response	4	1.73913	0.0790677	ENSG00000136826:: ENSG00000166949:: ENSG00000128271:: ENSG00000109320	214	79	16792	3.97303	1	0.839954	0.829619
GOTERM_BP_DIRECT	GO:0032467~positive regulation of cytokinesis	3	1.30435	0.0798695	ENSG00000067560:: ENSG00000171132:: ENSG00000160683	214	37	16792	6.36221	1	0.839954	0.829619
GOTERM_BP_DIRECT	GO:0045786~negative regulation of cell cycle	3	1.30435	0.0798695	ENSG00000116809:: ENSG00000213445:: ENSG00000105329	214	37	16792	6.36221	1	0.839954	0.829619
GOTERM_BP_DIRECT	GO:0042517~positive regulation of tyrosine phosphorylation of Stat3 protein	3	1.30435	0.0836262	ENSG00000112715:: ENSG00000160712:: ENSG00000168610	214	38	16792	6.19479	1	0.839954	0.829619
GOTERM_BP_DIRECT	GO:0010811~positive regulation of cell-substrate adhesion	3	1.30435	0.0836262	ENSG00000149084:: ENSG00000171132:: ENSG00000136238	214	38	16792	6.19479	1	0.839954	0.829619
GOTERM_BP_DIRECT	GO:0001657~ureteric bud development	3	1.30435	0.0836262	ENSG00000166949:: ENSG00000105329:: ENSG00000054598	214	38	16792	6.19479	1	0.839954	0.829619
GOTERM_BP_DIRECT	GO:0008625~extrinsic apoptotic signaling pathway via death domain receptors	3	1.30435	0.0836262	ENSG00000136848:: ENSG00000151929:: ENSG00000134243	214	38	16792	6.19479	1	0.839954	0.829619
GOTERM_BP_DIRECT	GO:2000427~positive regulation of apoptotic cell clearance	2	0.869565	0.0854986	ENSG00000166278:: ENSG00000140545	214	7	16792	22.4192	1	0.839954	0.829619
GOTERM_BP_DIRECT	GO:0010886~positive regulation of cholesterol storage	2	0.869565	0.0854986	ENSG00000175445:: ENSG00000073060	214	7	16792	22.4192	1	0.839954	0.829619
GOTERM_BP_DIRECT	GO:0002455~humoral immune response mediated by circulating immunoglobulin	2	0.869565	0.0854986	ENSG00000179344:: ENSG00000196126	214	7	16792	22.4192	1	0.839954	0.829619
GOTERM_BP_DIRECT	GO:0090050~positive regulation of cell migration involved in sprouting angiogenesis	2	0.869565	0.0854986	ENSG00000112715:: ENSG00000048052	214	7	16792	22.4192	1	0.839954	0.829619
GOTERM_BP_DIRECT	GO:0044321~response to leptin	2	0.869565	0.0854986	ENSG00000110092:: ENSG00000168610	214	7	16792	22.4192	1	0.839954	0.829619
GOTERM_BP_DIRECT	GO:1901222~regulation of NIK/NF-kappaB signaling	2	0.869565	0.0854986	ENSG00000121236:: ENSG00000134242	214	7	16792	22.4192	1	0.839954	0.829619
GOTERM_BP_DIRECT	GO:1901838~positive regulation of transcription of nuclear large rRNA transcript from RNA polymerase I promoter	2	0.869565	0.0854986	ENSG00000099956:: ENSG00000127616	214	7	16792	22.4192	1	0.839954	0.829619
GOTERM_BP_DIRECT	GO:0048842~positive regulation of axon extension involved in axon guidance	2	0.869565	0.0854986	ENSG00000112715:: ENSG00000107562	214	7	16792	22.4192	1	0.839954	0.829619
GOTERM_BP_DIRECT	GO:0051444~negative regulation of ubiquitin-protein transferase activity	2	0.869565	0.0854986	ENSG00000147889:: ENSG00000106683	214	7	16792	22.4192	1	0.839954	0.829619
GOTERM_BP_DIRECT	GO:0030199~collagen fibril organization	3	1.30435	0.0874358	ENSG00000113083:: ENSG00000149257:: ENSG00000054598	214	39	16792	6.03595	1	0.854291	0.84378
GOTERM_BP_DIRECT	GO:0006955~immune response	10	4.34783	0.0880731	ENSG00000162747:: ENSG00000166949:: ENSG00000179344:: ENSG00000113525:: ENSG00000231389:: ENSG00000196126:: ENSG00000160683:: ENSG00000204287:: ENSG00000132274:: ENSG00000107562	214	421	16792	1.86383	1	0.855841	0.84531
GOTERM_BP_DIRECT	GO:0051092~positive regulation of NF-kappaB transcription factor activity	5	2.17391	0.0892386	ENSG00000105329:: ENSG00000109320:: ENSG00000132274:: ENSG00000135744:: ENSG00000132256	214	133	16792	2.9499	1	0.862479	0.851867
GOTERM_BP_DIRECT	GO:0030819~positive regulation of cAMP biosynthetic process	3	1.30435	0.0912965	ENSG00000070031:: ENSG00000128271:: ENSG00000166603	214	40	16792	5.88505	1	0.871725	0.860999
GOTERM_BP_DIRECT	GO:0038083~peptidyl-tyrosine autophosphorylation	3	1.30435	0.0912965	ENSG00000136573:: ENSG00000103653:: ENSG00000105397	214	40	16792	5.88505	1	0.871725	0.860999
GOTERM_BP_DIRECT	GO:0007420~brain development	6	2.6087	0.0941201	ENSG00000151929:: ENSG00000187498:: ENSG00000070031:: ENSG00000054598:: ENSG00000179295:: ENSG00000103653	214	190	16792	2.47791	1	0.871725	0.860999
GOTERM_BP_DIRECT	GO:0050821~protein stabilization	5	2.17391	0.0949394	ENSG00000147889:: ENSG00000151929:: ENSG00000166949:: ENSG00000143153:: ENSG00000124762	214	136	16792	2.88483	1	0.871725	0.860999
GOTERM_BP_DIRECT	GO:0048839~inner ear development	3	1.30435	0.0952062	ENSG00000136280:: ENSG00000105329:: ENSG00000179295	214	41	16792	5.74151	1	0.871725	0.860999
GOTERM_BP_DIRECT	GO:0032024~positive regulation of insulin secretion	3	1.30435	0.0952062	ENSG00000171132:: ENSG00000136573:: ENSG00000159224	214	41	16792	5.74151	1	0.871725	0.860999
GOTERM_BP_DIRECT	GO:0001822~kidney development	4	1.73913	0.0961143	ENSG00000112715:: ENSG00000169174:: ENSG00000163659:: ENSG00000135744	214	86	16792	3.64964	1	0.871725	0.860999
GOTERM_BP_DIRECT	GO:0006338~chromatin remodeling	4	1.73913	0.0961143	ENSG00000099956:: ENSG00000127616:: ENSG00000082014:: ENSG00000135100	214	86	16792	3.64964	1	0.871725	0.860999
GOTERM_BP_DIRECT	GO:0046887~positive regulation of hormone secretion	2	0.869565	0.0971036	ENSG00000197696:: ENSG00000179295	214	8	16792	19.6168	1	0.871725	0.860999
GOTERM_BP_DIRECT	GO:0007183~SMAD protein complex assembly	2	0.869565	0.0971036	ENSG00000166949:: ENSG00000105329	214	8	16792	19.6168	1	0.871725	0.860999
GOTERM_BP_DIRECT	GO:0097178~ruffle assembly	2	0.869565	0.0971036	ENSG00000114790:: ENSG00000136238	214	8	16792	19.6168	1	0.871725	0.860999
GOTERM_BP_DIRECT	GO:0006623~protein targeting to vacuole	2	0.869565	0.0971036	ENSG00000262633:: ENSG00000108433:: ENSG00000151532	214	8	16792	19.6168	1	0.871725	0.860999
GOTERM_BP_DIRECT	GO:0046825~regulation of protein export from nucleus	2	0.869565	0.0971036	ENSG00000147889:: ENSG00000179295	214	8	16792	19.6168	1	0.871725	0.860999
GOTERM_BP_DIRECT	GO:0048739~cardiac muscle fiber development	2	0.869565	0.0971036	ENSG00000112715:: ENSG00000155657	214	8	16792	19.6168	1	0.871725	0.860999
GOTERM_BP_DIRECT	GO:0045087~innate immune response	10	4.34783	0.0975084	ENSG00000136848:: ENSG00000166278:: ENSG00000057663:: ENSG00000109320:: ENSG00000108771:: ENSG00000116701:: ENSG00000136573:: ENSG00000103653:: ENSG00000105397:: ENSG00000132256	214	430	16792	1.82482	1	0.871725	0.860999
GOTERM_BP_DIRECT	GO:0006355~regulation of transcription:: DNA-templated	26	11.3043	0.0984046	ENSG00000103671:: ENSG00000166949:: ENSG00000213588:: ENSG00000128271:: ENSG00000151612:: ENSG00000132274:: ENSG00000152784:: ENSG00000138378:: ENSG00000170469:: ENSG00000168610:: ENSG00000166716:: ENSG00000105323:: ENSG00000198353:: ENSG00000198730:: ENSG00000138668:: ENSG00000172301:: ENSG00000133794:: ENSG00000116793:: ENSG00000138386:: ENSG00000204301:: ENSG00000127616:: ENSG00000124203:: ENS…	214	1504	16792	1.35648	1	0.87536	0.86459
GOTERM_BP_DIRECT	GO:0097191~extrinsic apoptotic signaling pathway	3	1.30435	0.0991633	ENSG00000160712:: ENSG00000166949:: ENSG00000105329	214	42	16792	5.60481	1	0.877742	0.866942
